# Supplementary material for: Integrative genome-wide analysis reveals the role of WIP proteins in inhibition of growth and development
Source: Commun Biol. 2020 May 15;3:239. doi: 10.1038/s42003-020-0969-2 (PMC7229033; doi:10.1038/s42003-020-0969-2)
Supplement: Supplementary file 2 — Supplementary Data 1 [file 42003_2020_969_MOESM2_ESM.xlsx]

## Sheet: Feuil1
Table S1. Genomic regions identified as commonly enriched in the Dex:TT1 and Dex:NTT ChIP-Seq experiments. Genomic region coordinates (start and end of peaks, according to the TAIR genome release 10), as well as peak score, distance to TSS and peak position are listed.
			Dex:TT1-GFP targets					Dex:NTT-GFP targets
Nearest PromoterID	Gene Alias	Gene Description	Start	End	Peak Score	Region	Distance to TSS	Start	End	Peak Score	Region	Distance to TSS
AT1G01020	ARV1	ARV1 family protein	8498	8865	1708	promoter-TSS	449	8461	8857	1109	promoter-TSS	471
AT1G01040	DCL1	dicer-like 1	23351	23576	306	promoter-TSS	342	22194	22591	456	promoter-TSS	-729
AT1G01060	LHY	Homeodomain-like superfamily protein	38003	38279	200	promoter-TSS	-361	37827	38373	776	promoter-TSS	-320
AT1G01110	IQD18	IQ-domain 18	51808	52168	253	promoter-TSS	35	51733	52040	451	promoter-TSS	-67
AT1G01120	KCS1	3-ketoacyl-CoA synthase 1	58669	59148	385	exon	307	59567	59850	290	promoter-TSS	-493
AT1G01140	CIPK9	CBL-interacting protein kinase 9	67253	67966	425	promoter-TSS	16	67478	67775	282	promoter-TSS	-1
AT1G01160	GIF2	GRF1-interacting factor 2	72282	72455	232	promoter-TSS	29	72298	72540	252	promoter-TSS	80
AT1G01180	AT1G01180	S-adenosyl-L-methionine-dependent methyltransferases superfamily protein	75300	75504	279	promoter-TSS	12	75266	75545	365	promoter-TSS	15
AT1G01260	AT1G01260	basic helix-loop-helix (bHLH) DNA-binding superfamily protein	107646	107992	684	Intergenic	-1127	107543	108987	992	promoter-TSS	-681
AT1G01300	AT1G01300	Eukaryotic aspartyl protease family protein	117016	117182	311	TTS	315	116080	116568	299	promoter-TSS	-460
AT1G01305	AT1G01305	hypothetical protein	118178	118592	599	promoter-TSS	-996	118283	118737	868	promoter-TSS	-871
AT1G01310	AT1G01310	CAP (Cysteine-rich secretory proteins, Antigen 5, and Pathogenesis-related 1 protein) superfamily protein	120704	120977	357	TTS	686	120656	120947	305	TTS	647
AT1G01320	AT1G01320	Tetratricopeptide repeat (TPR)-like superfamily protein	130419	130657	741	promoter-TSS	35	130431	130785	325	promoter-TSS	-35
AT1G01350	AT1G01350	Zinc finger (CCCH-type/C3HC4-type RING finger) family protein	135779	135949	338	promoter-TSS	-226	135688	135962	487	promoter-TSS	-265
AT1G01420	UGT72B3	UDP-glucosyl transferase 72B3	156411	156956	1058	promoter-TSS	-505	156501	157103	463	promoter-TSS	-624
AT1G01470	LEA14	Late embryogenesis abundant protein	172760	173650	810	promoter-TSS	-257	172928	173759	710	promoter-TSS	-395
AT1G01480	ACS2	1-amino-cyclopropane-1-carboxylate synthase 2	174462	174891	344	Intergenic	-1030	174637	174983	396	promoter-TSS	-896
AT1G01490	AT1G01490	Heavy metal transport/detoxification superfamily protein	182006	182759	1818	exon	367	182094	182713	1132	promoter-TSS	346
AT1G01500	AT1G01500	Erythronate-4-phosphate dehydrogenase family protein	184848	185126	818	promoter-TSS	-46	184804	185209	1328	promoter-TSS	-27
AT1G01510	AN	NAD(P)-binding Rossmann-fold superfamily protein	186742	187021	336	promoter-TSS	-264	186807	187022	152	promoter-TSS	-231
AT1G01540	AT1G01540	Protein kinase superfamily protein	194793	195072	959	promoter-TSS	-713	194715	195812	801	promoter-TSS	-382
AT1G01550	BPS1	BPS1-like protein (DUF793)	198207	199101	1153	promoter-TSS	-976	198205	199403	1482	promoter-TSS	-826
AT1G01610	GPAT4	glycerol-3-phosphate acyltransferase 4	224984	225291	583	promoter-TSS	-786	224601	225312	512	promoter-TSS	-605
AT1G01620	PIP1C	plasma membrane intrinsic protein 1C	227173	227319	268	promoter-TSS	56	227346	227906	175	promoter-TSS	-324
AT1G01680	PUB54	plant U-box 54	248200	248753	226	promoter-TSS	-36	248091	248823	779	promoter-TSS	-17
AT1G01740	BSK4	kinase with tetratricopeptide repeat domain-containing protein	274332	275392	993	promoter-TSS	-293	274481	275414	1174	promoter-TSS	-378
AT1G01820	PEX11C	peroxin 11c	298000	298275	1104	TTS	197	297957	298351	1126	TTS	180
AT1G01960	EDA10	SEC7-like guanine nucleotide exchange family protein	337646	337958	313	promoter-TSS	110	337735	338045	326	promoter-TSS	22
AT1G02000	GAE2	UDP-D-glucuronate 4-epimerase 2	345785	345945	291	exon	349	345444	345948	400	exon	180
AT1G02020	AT1G02020	nitroreductase family protein	354968	355204	136	promoter-TSS	29	354951	355178	165	promoter-TSS	51
AT1G02060	AT1G02060	Tetratricopeptide repeat (TPR)-like superfamily protein	362881	363178	473	exon	113	362945	363190	289	promoter-TSS	75
AT1G02065	SPL8	squamosa promoter binding protein-like 8	364056	364559	949	promoter-TSS	-902	364037	364577	769	promoter-TSS	-902
AT1G02067	AT1G02067	hypothetical protein	367918	368616	662	TTS	-1101	367756	368828	1082	TTS	-1126
AT1G02170	MC1	metacaspase 1	411648	411998	640	TTS	159	411624	411966	429	TTS	131
AT1G02205	CER1	Fatty acid hydroxylase superfamily	418477	418643	264	promoter-TSS	-166	418350	418796	455	promoter-TSS	-153
AT1G02210	AT1G02210	NAC (No Apical Meristem) domain transcriptional regulator superfamily protein	426862	427104	443	TTS	828	428371	428773	311	promoter-TSS	-761
AT1G02220	NAC003	NAC domain containing protein 3	431237	431409	296	promoter-TSS	-603	430909	431402	256	promoter-TSS	-435
AT1G02230	NAC004	NAC domain containing protein 4	437686	437974	347	promoter-TSS	-908	437356	437817	217	promoter-TSS	-664
AT1G02260	AT1G02260	Divalent ion symporter	442666	442940	506	TTS	169	442644	442983	361	TTS	159
AT1G02270	AT1G02270	Calcium-binding endonuclease/exonuclease/phosphatase family	446502	446709	404	promoter-TSS	-329	446420	446815	1044	promoter-TSS	-341
AT1G02290	AT1G02290	hypothetical protein	452698	452863	350	promoter-TSS	-37	452657	452939	290	promoter-TSS	-55
AT1G02340	HFR1	basic helix-loop-helix (bHLH) DNA-binding superfamily protein	467641	468020	459	promoter-TSS	43	467786	467989	145	promoter-TSS	-14
AT1G02350	AT1G02350	protoporphyrinogen oxidase-like protein	469181	469620	1014	promoter-TSS	-418	468809	469599	1471	promoter-TSS	-614
AT1G02360	AT1G02360	Chitinase family protein	472982	473397	387	promoter-TSS	80	473364	473834	290	promoter-TSS	-330
AT1G02390	GPAT2	glycerol-3-phosphate acyltransferase 2	480607	481032	578	exon	169	480692	481101	641	exon	246
AT1G02400	GA2OX6	gibberellin 2-oxidase 6	485544	486030	675	Intergenic	-1014	485474	485944	1169	Intergenic	-1092
AT1G02405	AT1G02405	proline-rich family protein	489696	489995	980	TTS	782	489655	490022	881	TTS	789
AT1G02420	AT1G02420	Pentatricopeptide repeat (PPR) superfamily protein	493444	493782	496	promoter-TSS	-26	493389	493662	384	promoter-TSS	-114
AT1G02440	ARFD1A	ADP-ribosylation factor D1A	497487	497661	261	promoter-TSS	-19	497459	497675	198	promoter-TSS	-12
AT1G02450	NIMIN1	NIM1-interacting 1	498357	498497	213	promoter-TSS	112	498846	499146	407	promoter-TSS	-457
AT1G02500	SAM1	S-adenosylmethionine synthetase 1	517707	517848	170	promoter-TSS	-477	517605	517929	506	promoter-TSS	-487
AT1G02510	TPK4	Outward rectifying potassium channel protein	521888	522125	836	promoter-TSS	-338	521841	522193	855	promoter-TSS	-349
AT1G02620	AT1G02620	Ras-related small GTP-binding family protein	556577	556816	630	promoter-TSS	-396	556576	556799	193	promoter-TSS	-405
AT1G02650	AT1G02650	Tetratricopeptide repeat (TPR)-like superfamily protein	568354	568513	221	promoter-TSS	-125	568388	568598	146	promoter-TSS	-65
AT1G02670	AT1G02670	P-loop containing nucleoside triphosphate hydrolases superfamily protein	575839	576254	769	promoter-TSS	-432	575514	576205	393	promoter-TSS	-619
AT1G02810	AT1G02810	Plant invertase/pectin methylesterase inhibitor superfamily	616989	617644	615	promoter-TSS	-745	617996	618281	244	promoter-TSS	77
AT1G02850	BGLU11	beta glucosidase 11	630239	630662	817	promoter-TSS	76	630077	630576	672	promoter-TSS	-48
AT1G02860	NLA	SPX (SYG1/Pho81/XPR1) domain-containing protein	634807	635242	1134	promoter-TSS	-120	634787	635306	498	promoter-TSS	-98
AT1G02870	AT1G02870	nucleolar-like protein	638516	638732	553	promoter-TSS	57	638898	639147	379	promoter-TSS	-341
AT1G02880	TPK1	thiamin pyrophosphokinase1	644574	644927	384	promoter-TSS	-204	644550	644964	501	promoter-TSS	-211
AT1G02900	RALF1	rapid alkalinization factor 1	653535	653817	839	TTS	781	653243	653773	308	TTS	949
AT1G02910	LPA1	tetratricopeptide repeat (TPR)-containing protein	658226	658466	393	promoter-TSS	-156	658290	658513	259	promoter-TSS	-211
AT1G02920	GSTF7	glutathione S-transferase 7	659791	660482	700	promoter-TSS	-156	659752	660350	816	promoter-TSS	-71
AT1G02930	GSTF6	glutathione S-transferase 6	662277	662732	616	promoter-TSS	-29	662270	662760	486	promoter-TSS	-40
AT1G03030	AT1G03030	P-loop containing nucleoside triphosphate hydrolases superfamily protein	701123	701343	309	promoter-TSS	-230	701114	701500	672	promoter-TSS	-156
AT1G03060	SPI	BEACH-DOMAIN HOMOLOG A1	727363	727785	885	promoter-TSS	-21	727272	727761	1043	promoter-TSS	37
AT1G03080	NET1D	kinase interacting (KIP1-like) family protein	737737	738190	1177	promoter-TSS	271	737780	738251	1074	promoter-TSS	219
AT1G03090	MCCA	methylcrotonyl-CoA carboxylase alpha chain	738785	739040	607	promoter-TSS	-632	739336	739662	441	promoter-TSS	-45
AT1G03160	FZL	FZO-like protein	761024	761430	642	promoter-TSS	-55	761061	761373	328	promoter-TSS	-65
AT1G03220	AT1G03220	Eukaryotic aspartyl protease family protein	786818	787226	651	exon	190	785381	785742	773	Intergenic	-1271
AT1G03240	AT1G03240	hypothetical protein	792983	793230	513	promoter-TSS	-46	792712	793360	529	promoter-TSS	24
AT1G03440	AT1G03440	Leucine-rich repeat (LRR) family protein	852325	852618	850	exon	320	851666	851995	529	promoter-TSS	-321
AT1G03445	BSU1	Serine/threonine protein phosphatase family protein	859785	859996	363	promoter-TSS	-189	859662	860073	931	promoter-TSS	-166
AT1G03457	AT1G03457	RNA-binding (RRM/RBD/RNP motifs) family protein	863853	864132	1127	promoter-TSS	-380	863906	864357	241	promoter-TSS	-519
AT1G03590	AT1G03590	Protein phosphatase 2C family protein	897234	897634	945	exon	284	897194	897669	456	exon	287
AT1G03610	AT1G03610	plant/protein (DUF789)	900126	900402	476	promoter-TSS	-468	899823	900393	583	promoter-TSS	-624
AT1G03740	AT1G03740	Protein kinase superfamily protein	933382	933807	668	exon	150	933299	933726	454	promoter-TSS	68
AT1G03770	RING1B	RING 1B	944575	944747	408	promoter-TSS	66	944538	944771	312	promoter-TSS	59
AT1G03800	ERF10	ERF domain protein 10	957852	958291	769	promoter-TSS	312	957864	958306	609	promoter-TSS	298
AT1G03820	AT1G03820	E6-like protein	961379	961614	907	promoter-TSS	-580	961376	961606	329	promoter-TSS	-575
AT1G03850	GRXS13	Glutaredoxin family protein	977513	977874	927	promoter-TSS	218	978071	979498	267	promoter-TSS	-873
AT1G03870	FLA9	FASCICLIN-like arabinoogalactan 9	983971	984410	604	promoter-TSS	-646	983575	984441	1261	promoter-TSS	-464
AT1G04000	AT1G04000	hypothetical protein	1028968	1029197	723	promoter-TSS	37	1028879	1029226	412	promoter-TSS	67
AT1G04100	IAA10	indoleacetic acid-induced protein 10	1059384	1059595	566	promoter-TSS	19	1059343	1059687	596	promoter-TSS	45
AT1G04120	ABCC5	multidrug resistance-associated protein 5	1070961	1072059	1084	promoter-TSS	-430	1070863	1072075	919	promoter-TSS	-389
AT1G04150	AT1G04150	C2 calcium/lipid-binding plant phosphoribosyltransferase family protein	1084248	1084849	1216	promoter-TSS	-117	1084316	1084999	1541	promoter-TSS	-226
AT1G04210	AT1G04210	Leucine-rich repeat protein kinase family protein	1114304	1114598	1075	promoter-TSS	76	1114242	1114610	616	promoter-TSS	51
AT1G04240	SHY2	AUX/IAA transcriptional regulator family protein	1130115	1130247	177	promoter-TSS	-630	1130021	1130325	336	promoter-TSS	-622
AT1G04280	AT1G04280	P-loop containing nucleoside triphosphate hydrolases superfamily protein	1146150	1146691	486	TTS	671	1146492	1146782	259	TTS	454
AT1G04300	AT1G04300	TRAF-like superfamily protein	1154462	1155012	944	promoter-TSS	-85	1154539	1154918	261	promoter-TSS	-76
AT1G04310	ERS2	ethylene response sensor 2	1157489	1157968	1229	promoter-TSS	58	1157651	1157999	596	promoter-TSS	-39
AT1G04360	AT1G04360	RING/U-box superfamily protein	1168451	1168628	394	exon	495	1169332	1169979	490	promoter-TSS	-621
AT1G04370	ERF14	Ethylene-responsive element binding factor 14	1173507	1173642	227	Intergenic	-1459	1174871	1175110	285	promoter-TSS	-43
AT1G04400	CRY2	cryptochrome 2	1188323	1188740	634	promoter-TSS	-97	1188302	1188729	677	promoter-TSS	-81
AT1G04440	CKL13	casein kinase like 13	1201475	1201616	218	promoter-TSS	-615	1202004	1202299	340	promoter-TSS	-9
AT1G04550	IAA12	AUX/IAA transcriptional regulator family protein	1240125	1240583	837	promoter-TSS	-21	1240034	1240528	1186	promoter-TSS	-94
AT1G04680	AT1G04680	Pectin lyase-like superfamily protein	1306966	1307136	267	intron	922	1308621	1309369	340	Intergenic	-1022
AT1G04690	KAB1	potassium channel beta subunit 1	1312808	1313062	379	promoter-TSS	-508	1312747	1313182	624	promoter-TSS	-479
AT1G04770	AT1G04770	Tetratricopeptide repeat (TPR)-like superfamily protein	1337752	1338168	575	promoter-TSS	-111	1337669	1338301	963	promoter-TSS	-136
AT1G04985	AT1G04985	triacylglycerol lipase-like protein	1418544	1418709	129	TTS	401	1418400	1418762	484	TTS	446
AT1G04990	AT1G04990	Zinc finger C-x8-C-x5-C-x3-H type family protein	1422308	1422818	379	promoter-TSS	-724	1422218	1422549	181	promoter-TSS	-544
AT1G05000	PFA-DSP1	Phosphotyrosine protein phosphatases superfamily protein	1425431	1425706	860	promoter-TSS	29	1425432	1425708	412	promoter-TSS	31
AT1G05010	EFE	ethylene-forming enzyme	1432684	1432945	595	exon	196	1433984	1434899	959	TTS	-1431
AT1G05020	AT1G05020	ENTH/ANTH/VHS superfamily protein	1437438	1437681	876	TTS	204	1437391	1437732	762	TTS	202
AT1G05060	AT1G05060	coiled-coil protein	1452763	1452948	304	promoter-TSS	17	1452792	1453056	178	promoter-TSS	-52
AT1G05065	CLE20	CLAVATA3/ESR-RELATED 20	1455279	1455433	305	promoter-TSS	-34	1455203	1455506	414	promoter-TSS	-32
AT1G05100	MAPKKK18	mitogen-activated protein kinase kinase kinase 18	1469197	1469434	280	promoter-TSS	-226	1469118	1469428	490	promoter-TSS	-268
AT1G05120	AT1G05120	Helicase protein with RING/U-box domain-containing protein	1476873	1477394	545	promoter-TSS	-983	1476880	1477331	514	promoter-TSS	-955
AT1G05150	AT1G05150	Calcium-binding tetratricopeptide family protein	1486973	1487185	679	promoter-TSS	-52	1486907	1487172	399	promoter-TSS	-12
AT1G05230	HDG2	homeodomain GLABROUS 2	1518632	1518860	528	promoter-TSS	99	1518610	1518839	252	promoter-TSS	121
AT1G05250	AT1G05250	Peroxidase superfamily protein	1527638	1527919	779	promoter-TSS	-418	1527610	1527865	180	promoter-TSS	-377
AT1G05300	ZIP5	zinc transporter 5 precursor	1548603	1548822	284	promoter-TSS	-863	1548600	1549280	306	Intergenic	-1091
AT1G05340	AT1G05340	cysteine-rich TM module stress tolerance protein	1558949	1559177	562	TTS	854	1559811	1560074	298	promoter-TSS	-25
AT1G05410	AT1G05410	CDPK adapter, putative (DUF1423)	1587952	1588200	345	promoter-TSS	-302	1587782	1588467	706	promoter-TSS	-350
AT1G05560	UGT75B1	UDP-glucosyltransferase 75B1	1647222	1647411	351	promoter-TSS	119	1647222	1647421	187	promoter-TSS	114
AT1G05570	CALS1	callose synthase 1	1659129	1659561	1105	promoter-TSS	266	1659199	1659674	1158	promoter-TSS	175
AT1G05575	AT1G05575	transmembrane protein	1663176	1663378	754	exon	-1018	1663120	1663412	606	exon	-1007
AT1G05630	5PTASE13	Endonuclease/exonuclease/phosphatase family protein	1682152	1682443	303	promoter-TSS	68	1682147	1682349	221	promoter-TSS	19
AT1G05675	AT1G05675	UDP-Glycosyltransferase superfamily protein	1702645	1702958	485	promoter-TSS	-52	1702679	1703009	520	promoter-TSS	-95
AT1G05680	UGT74E2	Uridine diphosphate glycosyltransferase 74E2	1704421	1705258	672	promoter-TSS	-1	1704604	1705076	309	promoter-TSS	-2
AT1G05700	AT1G05700	Leucine-rich repeat transmembrane protein kinase protein	1709428	1709579	158	promoter-TSS	-230	1709342	1709668	268	promoter-TSS	-228
AT1G05710	AT1G05710	basic helix-loop-helix (bHLH) DNA-binding superfamily protein	1714217	1714518	355	promoter-TSS	-451	1714090	1714543	466	promoter-TSS	-502
AT1G05800	DGL	alpha/beta-Hydrolases superfamily protein	1741016	1741469	555	promoter-TSS	38	1739635	1739901	262	Intergenic	-1436
AT1G05870	AT1G05870	hypothetical protein (DUF1685)	1773185	1773460	628	promoter-TSS	-61	1773167	1773555	814	promoter-TSS	-100
AT1G05880	ARI12	RING/U-box superfamily protein	1774488	1775123	860	promoter-TSS	-838	1774481	1775133	475	promoter-TSS	-836
AT1G05890	ARI5	RING/U-box superfamily protein	1779403	1779631	238	TTS	214	1779426	1779636	232	TTS	228
AT1G05960	AT1G05960	ARM repeat superfamily protein	1815319	1815766	982	promoter-TSS	-77	1815307	1815849	1262	promoter-TSS	-113
AT1G06010	AT1G06010	basic leucine zipper/W2 domain protein	1821858	1822739	1192	promoter-TSS	-285	1821829	1822688	1139	promoter-TSS	-325
AT1G06110	SKIP16	SKP1/ASK-interacting protein 16	1855067	1855835	345	promoter-TSS	-370	1854903	1855473	440	promoter-TSS	-107
AT1G06130	GLX2-4	glyoxalase 2-4	1861023	1861160	278	promoter-TSS	-153	1860955	1861195	306	promoter-TSS	-137
AT1G06135	AT1G06135	transmembrane protein	1861805	1862108	567	promoter-TSS	-228	1861811	1862135	349	promoter-TSS	-211
AT1G06148	AT1G06148	hypothetical protein	1878408	1878840	630	Intergenic	-1051	1877614	1877936	652	promoter-TSS	-202
AT1G06150	EMB1444	basic helix loop helix (bHLH) DNA-binding superfamily protein	1874522	1874787	526	promoter-TSS	-924	1874424	1874789	544	promoter-TSS	-876
AT1G06160	ORA59	octadecanoid-responsive AP2/ERF 59	1882497	1882941	679	promoter-TSS	-188	1882479	1882939	564	promoter-TSS	-198
AT1G06230	GTE4	global transcription factor group E4	1907008	1907313	876	promoter-TSS	197	1906958	1907306	600	promoter-TSS	169
AT1G06290	ACX3	acyl-CoA oxidase 3	1921629	1921827	183	promoter-TSS	-480	1922055	1922380	795	promoter-TSS	9
AT1G06475	AT1G06475	transmembrane protein	1974505	1974687	326	promoter-TSS	-189	1974366	1974756	323	promoter-TSS	-154
AT1G06515	AT1G06515	transmembrane protein, putative (DUF3317)	1992042	1992230	386	promoter-TSS	92	1991957	1992276	506	promoter-TSS	112
AT1G06520	GPAT1	glycerol-3-phosphate acyltransferase 1	1996460	1996639	301	promoter-TSS	-194	1996380	1996630	319	promoter-TSS	-150
AT1G06530	PMD2	Tropomyosin-like protein	1999681	2000089	335	Intergenic	-1497	1999979	2000306	117	Intergenic	-1240
AT1G06570	PDS1	4-hydroxyphenylpyruvate dioxygenase	2013451	2013863	800	promoter-TSS	-112	2013547	2013966	1134	promoter-TSS	-211
AT1G06590	AT1G06590	anaphase-promoting complex subunit	2024386	2024906	929	promoter-TSS	103	2024439	2025344	1389	promoter-TSS	-142
AT1G06670	NIH	nuclear DEIH-boxhelicase	2040381	2040581	508	promoter-TSS	48	2040359	2040596	280	promoter-TSS	44
AT1G06680	PSBP-1	photosystem II subunit P-1	2047813	2048032	334	promoter-TSS	36	2047644	2047883	122	promoter-TSS	-123
AT1G06720	AT1G06720	P-loop containing nucleoside triphosphate hydrolases superfamily protein	2067260	2067436	185	promoter-TSS	25	2067197	2067483	351	promoter-TSS	33
AT1G06770	DRIP1	DREB2A-interacting protein 1	2082625	2082790	221	promoter-TSS	-610	2082608	2082828	230	promoter-TSS	-621
AT1G06800	PLA-I{gamma}1	alpha/beta-Hydrolases superfamily protein	2091880	2092048	164	promoter-TSS	-278	2091804	2092099	401	promoter-TSS	-265
AT1G06840	AT1G06840	Leucine-rich repeat protein kinase family protein	2103107	2103560	1251	exon	174	2103166	2103698	1021	promoter-TSS	75
AT1G06850	bZIP52	basic leucine-zipper 52	2104953	2105346	700	promoter-TSS	94	2104919	2105225	477	promoter-TSS	17
AT1G06980	AT1G06980	6,7-dimethyl-8-ribityllumazine synthase	2143685	2143952	321	exon	159	2143679	2144021	741	exon	127
AT1G07040	AT1G07040	plant/protein	2163297	2163537	181	promoter-TSS	-30	2163299	2163500	198	promoter-TSS	-12
AT1G07080	AT1G07080	Thioredoxin superfamily protein	2169659	2170151	311	promoter-TSS	-72	2169645	2170103	277	promoter-TSS	-103
AT1G07090	LSH6	LIGHT-DEPENDENT SHORT HYPOCOTYLS-like protein (DUF640)	2174914	2175140	403	promoter-TSS	11	2175354	2175584	316	promoter-TSS	-431
AT1G07110	F2KP	fructose-2,6-bisphosphatase	2184024	2184272	621	promoter-TSS	45	2183973	2184331	584	promoter-TSS	41
AT1G07135	AT1G07135	glycine-rich protein	2190471	2190781	865	exon	158	2190975	2191212	423	promoter-TSS	-309
AT1G07140	SIRANBP	Pleckstrin homology (PH) domain superfamily protein	2193951	2194632	614	promoter-TSS	-455	2194132	2194689	763	promoter-TSS	-574
AT1G07150	MAPKKK13	mitogen-activated protein kinase kinase kinase 13	2196176	2196898	778	promoter-TSS	-739	2196214	2196944	279	promoter-TSS	-781
AT1G07160	AT1G07160	Protein phosphatase 2C family protein	2199666	2199962	1294	promoter-TSS	-41	2199613	2200022	1165	promoter-TSS	-44
AT1G07210	AT1G07210	Ribosomal protein S18	2214872	2215032	396	promoter-TSS	-264	2214191	2214697	565	promoter-TSS	-772
AT1G07230	NPC1	non-specific phospholipase C1	2222801	2222989	305	promoter-TSS	123	2222909	2223191	182	promoter-TSS	-32
AT1G07240	UGT71C5	UDP-glucosyl transferase 71C5	2223546	2223955	692	promoter-TSS	125	2223545	2223853	509	promoter-TSS	74
AT1G07420	SMO2-1	sterol 4-alpha-methyl-oxidase 2-1	2277608	2277953	473	promoter-TSS	-50	2277512	2277901	1049	promoter-TSS	-124
AT1G07430	HAI2	highly ABA-induced PP2C protein 2	2283035	2283193	210	promoter-TSS	-286	2282844	2283239	396	promoter-TSS	-213
AT1G07476	AT1G07476	transmembrane protein	2295585	2295776	428	promoter-TSS	127	2295543	2295801	274	promoter-TSS	119
AT1G07480	AT1G07480	Transcription factor IIA, alpha/beta subunit	2299796	2300122	1283	promoter-TSS	-489	2299663	2300437	1615	promoter-TSS	-580
AT1G07520	AT1G07520	GRAS family transcription factor	2312661	2313230	549	promoter-TSS	-560	2312708	2313282	714	promoter-TSS	-610
AT1G07530	SCL14	SCARECROW-like 14	2316191	2316512	869	exon	156	2316185	2316574	1025	exon	128
AT1G07550	AT1G07550	Leucine-rich repeat protein kinase family protein	2326720	2327041	763	promoter-TSS	-310	2326332	2326621	344	promoter-TSS	94
AT1G07560	AT1G07560	Leucine-rich repeat protein kinase family protein	2327109	2327494	987	promoter-TSS	-14	2326720	2327452	322	promoter-TSS	-229
AT1G07590	AT1G07590	Tetratricopeptide repeat (TPR)-like superfamily protein	2339643	2340045	376	promoter-TSS	-453	2339407	2340080	652	promoter-TSS	-352
AT1G07610	MT1C	metallothionein 1C	2341210	2341431	486	promoter-TSS	-127	2341228	2341507	289	promoter-TSS	-80
AT1G07620	ATOBGM	GTP-binding protein Obg/CgtA	2346432	2346961	862	promoter-TSS	193	2346464	2347031	840	promoter-TSS	142
AT1G07670	ECA4	endomembrane-type CA-ATPase 4	2374429	2374674	505	promoter-TSS	-112	2374336	2374978	1489	promoter-TSS	-218
AT1G07870	AT1G07870	Protein kinase superfamily protein	2432537	2432719	448	promoter-TSS	-571	2431975	2432817	906	promoter-TSS	-339
AT1G07890	APX1	ascorbate peroxidase 1	2437131	2437693	905	promoter-TSS	-66	2436889	2437699	933	promoter-TSS	-184
AT1G07900	LBD1	LOB domain-containing protein 1	2443035	2443184	157	promoter-TSS	539	2441443	2441815	317	promoter-TSS	-941
AT1G07902	AT1G07902	hypothetical protein	2443365	2443622	226	promoter-TSS	-425	2443010	2443816	315	promoter-TSS	-505
AT1G07910	RNL	RNAligase	2444966	2445133	207	promoter-TSS	-388	2444830	2445281	770	promoter-TSS	-382
AT1G08005	AT1G08005	serine/threonine-protein phosphatase 6 regulatory subunit	2484853	2485143	327	promoter-TSS	-283	2484895	2485107	185	promoter-TSS	-280
AT1G08010	GATA11	GATA transcription factor 11	2487754	2488051	923	promoter-TSS	183	2488578	2488896	282	promoter-TSS	-652
AT1G08090	NRT2:1	nitrate transporter 2:1	2522581	2522814	519	Intergenic	-1326	2523643	2524127	508	promoter-TSS	-138
AT1G08100	NRT2.2	nitrate transporter 2.2	2530180	2530724	536	Intergenic	-1332	2529078	2529447	623	promoter-TSS	-142
AT1G08130	LIG1	DNA ligase 1	2547773	2547993	469	promoter-TSS	63	2547647	2548131	1092	promoter-TSS	57
AT1G08200	AXS2	UDP-D-apiose/UDP-D-xylose synthase 2	2576688	2576921	377	promoter-TSS	40	2576623	2576914	424	promoter-TSS	76
AT1G08210	AT1G08210	Eukaryotic aspartyl protease family protein	2580353	2580675	444	TTS	205	2580845	2581077	286	promoter-TSS	-242
AT1G08250	ADT6	arogenate dehydratase 6	2590442	2590667	639	promoter-TSS	55	2590274	2590724	569	exon	110
AT1G08280	AT1G08280	Glycosyltransferase family 29 (sialyltransferase) family protein	2607656	2608145	1731	promoter-TSS	23	2607502	2608129	1420	promoter-TSS	-62
AT1G08300	NVL	no vein-like protein	2614333	2614662	262	promoter-TSS	-461	2614189	2614745	664	promoter-TSS	-491
AT1G08320	TGA9	bZIP transcription factor family protein	2627549	2628205	750	promoter-TSS	51	2627605	2627993	458	promoter-TSS	129
AT1G08420	BSL2	BRI1 suppressor 1 (BSU1)-like 2	2649555	2649888	315	TTS	262	2649620	2649899	437	TTS	300
AT1G08450	CRT3	calreticulin 3	2671843	2672013	321	promoter-TSS	29	2671793	2672105	499	promoter-TSS	8
AT1G08510	FATB	fatty acyl-ACP thioesterases B	2695042	2695719	824	promoter-TSS	-833	2694093	2694901	700	promoter-TSS	50
AT1G08560	SYP111	syntaxin of plants 111	2711183	2711397	514	promoter-TSS	-290	2711148	2711365	244	promoter-TSS	-256
AT1G08570	ACHT4	atypical CYS HIS rich thioredoxin 4	2712081	2712365	974	promoter-TSS	-707	2712687	2713211	527	promoter-TSS	19
AT1G08580	AT1G08580	hypothetical protein	2716158	2716504	708	exon	201	2716104	2716584	797	exon	188
AT1G08630	THA1	threonine aldolase 1	2747856	2748370	974	promoter-TSS	-177	2747830	2748411	1005	promoter-TSS	-184
AT1G08645	AT1G08645	hypothetical protein	2753140	2753438	417	promoter-TSS	-694	2753139	2754564	1330	TTS	-1256
AT1G08695	SCRL3	SCR-like 3	2769059	2769267	441	TTS	345	2769088	2769320	360	TTS	304
AT1G08710	AT1G08710	F-box family protein	2771637	2771991	763	promoter-TSS	194	2771579	2771813	330	promoter-TSS	76
AT1G08800	AT1G08800	myosin-binding protein (Protein of unknown function, DUF593)	2817631	2817920	792	promoter-TSS	296	2818351	2818667	258	promoter-TSS	-438
AT1G08860	BON3	Calcium-dependent phospholipid-binding Copine family protein	2842183	2842668	747	intron	456	2842129	2842708	1000	intron	449
AT1G08890	AT1G08890	Major facilitator superfamily protein	2848040	2848528	862	promoter-TSS	135	2848036	2848527	477	promoter-TSS	132
AT1G08930	ERD6	Major facilitator superfamily protein	2873043	2873894	1149	promoter-TSS	3	2872977	2873880	1291	promoter-TSS	-37
AT1G08940	AT1G08940	Phosphoglycerate mutase family protein	2877533	2877930	620	TTS	301	2877162	2877972	504	TTS	137
AT1G08980	AMI1	amidase 1	2884371	2884556	350	TTS	112	2884234	2884593	648	promoter-TSS	62
AT1G08990	PGSIP5	plant glycogenin-like starch initiation protein 5	2888492	2888823	668	TTS	230	2888388	2888707	273	TTS	120
AT1G09020	SNF4	sucrose nonfermenting-like protein	2904589	2904849	425	exon	143	2904647	2904856	217	exon	111
AT1G09070	SRC2	soybean gene regulated by cold-2	2926589	2926971	1009	promoter-TSS	-722	2926537	2927038	1172	promoter-TSS	-715
AT1G09130	AT1G09130	ATP-dependent caseinolytic (Clp) protease/crotonase family protein	2942138	2942341	566	promoter-TSS	106	2942103	2942412	411	promoter-TSS	88
AT1G09160	AT1G09160	Protein phosphatase 2C family protein	2956422	2956710	317	promoter-TSS	-821	2956301	2956804	517	promoter-TSS	-807
AT1G09210	CRT1b	calreticulin 1b	2976481	2977126	915	TTS	199	2976487	2977195	1526	TTS	161
AT1G09250	AT1G09250	basic helix-loop-helix (bHLH) DNA-binding superfamily protein	2989228	2989507	1095	exon	226	2988744	2989581	824	promoter-TSS	21
AT1G09390	AT1G09390	GDSL-like Lipase/Acylhydrolase superfamily protein	3030602	3031269	1259	promoter-TSS	-111	3030687	3031363	1099	promoter-TSS	-21
AT1G09520	AT1G09520	hypothetical protein	3072454	3073242	990	promoter-TSS	-774	3072441	3073282	930	promoter-TSS	-787
AT1G09530	PIF3	phytochrome interacting factor 3	3075484	3075958	1397	promoter-TSS	-680	3075433	3076034	1078	promoter-TSS	-668
AT1G09560	GLP5	germin-like protein 5	3093240	3093573	840	promoter-TSS	-238	3093199	3093817	972	promoter-TSS	-136
AT1G09570	PHYA	phytochrome A	3100740	3100918	394	promoter-TSS	-999	3100674	3100964	552	promoter-TSS	-989
AT1G09580	AT1G09580	emp24/gp25L/p24 family/GOLD family protein	3104259	3104451	459	promoter-TSS	-137	3104212	3104484	295	promoter-TSS	-144
AT1G09620	AT1G09620	ATP binding/leucine-tRNA ligases/aminoacyl-tRNA ligase	3116481	3116789	523	promoter-TSS	64	3116473	3116733	271	promoter-TSS	96
AT1G09640	AT1G09640	Translation elongation factor EF1B, gamma chain	3119505	3119778	259	promoter-TSS	-98	3119589	3119926	765	promoter-TSS	18
AT1G09645	AT1G09645	transmembrane protein	3122301	3122520	595	promoter-TSS	-516	3122172	3122602	1122	promoter-TSS	-539
AT1G09770	CDC5	cell division cycle 5	3161823	3162005	431	promoter-TSS	82	3161703	3161998	323	promoter-TSS	18
AT1G09794	AT1G09794	Cox19 family protein (CHCH motif)	3172043	3172363	919	exon	298	3171993	3172408	1238	exon	295
AT1G09795	ATP-PRT2	ATP phosphoribosyl transferase 2	3173473	3173683	627	promoter-TSS	44	3173391	3173650	400	promoter-TSS	-14
AT1G09810	ECT11	evolutionarily conserved C-terminal region 11	3184272	3184580	880	promoter-TSS	-202	3184193	3184663	1049	promoter-TSS	-204
AT1G09850	XBCP3	xylem bark cysteine peptidase 3	3201630	3201880	388	promoter-TSS	70	3201608	3201891	498	promoter-TSS	64
AT1G09940	HEMA2	Glutamyl-tRNA reductase family protein	3239053	3239662	758	exon	197	3239263	3240433	696	promoter-TSS	-294
AT1G09950	RAS1	RESPONSE TO ABA AND SALT 1	3242019	3242368	778	promoter-TSS	-330	3241338	3242463	1453	promoter-TSS	-37
AT1G09960	SUT4	sucrose transporter 4	3242804	3243083	445	Intergenic	-1043	3243866	3244121	237	promoter-TSS	7
AT1G09970	LRR XI-23	Leucine-rich receptor-like protein kinase family protein	3252118	3252470	1416	promoter-TSS	196	3252023	3252453	1335	promoter-TSS	140
AT1G09980	AT1G09980	Putative serine esterase family protein	3261309	3261634	553	TTS	270	3261333	3261827	457	promoter-TSS	161
AT1G10000	AT1G10000	Ribonuclease H-like superfamily protein	3264573	3265069	350	exon	355	3264606	3265014	238	exon	366
AT1G10020	AT1G10020	formin-like protein (DUF1005)	3272658	3272844	374	promoter-TSS	-641	3272539	3272913	672	promoter-TSS	-616
AT1G10040	AT1G10040	alpha/beta-Hydrolases superfamily protein	3278490	3278988	325	promoter-TSS	-42	3278466	3278993	439	promoter-TSS	-32
AT1G10060	BCAT-1	branched-chain amino acid transaminase 1	3283690	3284359	597	promoter-TSS	-215	3283786	3284119	329	promoter-TSS	-287
AT1G10070	BCAT-2	branched-chain amino acid transaminase 2	3287862	3288202	667	promoter-TSS	-55	3287260	3287628	412	promoter-TSS	-643
AT1G10090	AT1G10090	Early-responsive to dehydration stress protein (ERD4)	3296354	3296953	883	promoter-TSS	-455	3296037	3296780	758	promoter-TSS	-210
AT1G10120	AT1G10120	basic helix-loop-helix (bHLH) DNA-binding superfamily protein	3308350	3308517	233	Intergenic	-1477	3308334	3308561	294	Intergenic	-1491
AT1G10130	ECA3	endoplasmic reticulum-type calcium-transporting ATPase 3	3310404	3310755	486	promoter-TSS	-351	3310353	3311219	683	promoter-TSS	-144
AT1G10140	AT1G10140	Uncharacterized conserved protein UCP031279	3324369	3324720	715	promoter-TSS	-809	3323577	3324109	193	promoter-TSS	-108
AT1G10150	AT1G10150	Carbohydrate-binding protein	3324800	3325665	1344	promoter-TSS	-567	3324348	3325382	860	promoter-TSS	-934
AT1G10170	NFXL1	NF-X-like 1	3337917	3338230	1075	promoter-TSS	115	3337925	3338305	467	promoter-TSS	73
AT1G10200	WLIM1	GATA type zinc finger transcription factor family protein	3347686	3347902	398	exon	345	3347603	3347953	480	exon	361
AT1G10210	MPK1	mitogen-activated protein kinase 1	3349155	3349315	236	promoter-TSS	15	3349160	3349374	307	promoter-TSS	47
AT1G10290	ADL6	dynamin-like protein 6	3370453	3370683	417	exon	166	3369849	3370128	153	promoter-TSS	-414
AT1G10300	AT1G10300	Nucleolar GTP-binding protein	3377365	3377630	557	promoter-TSS	-381	3377428	3377654	308	promoter-TSS	-337
AT1G10370	ERD9	Glutathione S-transferase family protein	3398292	3398507	382	promoter-TSS	-41	3398714	3399186	415	promoter-TSS	-592
AT1G10410	AT1G10410	CW14 protein (DUF1336)	3419619	3419782	190	promoter-TSS	-9	3420473	3420738	413	promoter-TSS	-914
AT1G10460	GLP7	germin-like protein 7	3441256	3441853	860	TTS	-1195	3441366	3441729	151	TTS	-1188
AT1G10470	ARR4	response regulator 4	3443654	3443959	1000	exon	554	3445339	3445753	417	Intergenic	-1186
AT1G10480	ZFP5	zinc finger protein 5	3449303	3449814	449	promoter-TSS	-9	3449237	3449712	601	promoter-TSS	-93
AT1G10550	XTH33	xyloglucan:xyloglucosyl transferase 33	3481507	3481676	182	promoter-TSS	-550	3481992	3482283	405	Intergenic	-1096
AT1G10560	PUB18	plant U-box 18	3484280	3484579	330	promoter-TSS	30	3483377	3483900	357	promoter-TSS	-761
AT1G10585	AT1G10585	basic helix-loop-helix (bHLH) DNA-binding superfamily protein	3495965	3496243	556	promoter-TSS	-1420	3495836	3496302	651	promoter-TSS	-1385
AT1G10650	AT1G10650	SBP (S-ribonuclease binding protein) family protein	3527432	3527919	1231	Intergenic	-1144	3527438	3528358	1809	Intergenic	-1367
AT1G10700	PRS3	phosphoribosyl pyrophosphate (PRPP) synthase 3	3552573	3553572	1170	Intergenic	-1032	3552585	3553374	565	Intergenic	-1125
AT1G10740	AT1G10740	alpha/beta-Hydrolases superfamily protein	3570536	3570910	997	exon	115	3570519	3570971	715	promoter-TSS	93
AT1G10760	SEX1	Pyruvate phosphate dikinase, PEP/pyruvate binding domain-containing protein	3590413	3590766	547	exon	339	3590486	3590826	688	promoter-TSS	272
AT1G10850	AT1G10850	Leucine-rich repeat protein kinase family protein	3611456	3611917	350	exon	196	3611633	3611983	628	exon	318
AT1G10900	AT1G10900	Phosphatidylinositol-4-phosphate 5-kinase family protein	3637755	3638348	469	promoter-TSS	-801	3637375	3638346	791	promoter-TSS	-610
AT1G10910	EMB3103	Pentatricopeptide repeat (PPR) superfamily protein	3639249	3639448	273	promoter-TSS	-487	3639255	3639485	243	promoter-TSS	-465
AT1G10920	LOV1	NB-ARC domain-containing disease resistance protein	3647548	3647790	693	promoter-TSS	99	3647389	3647908	499	promoter-TSS	120
AT1G10950	TMN1	transmembrane nine 1	3659155	3659635	1221	promoter-TSS	191	3659152	3659465	397	promoter-TSS	104
AT1G10960	FD1	ferredoxin 1	3664123	3664411	498	promoter-TSS	80	3664003	3664383	262	promoter-TSS	6
AT1G10990	AT1G10990	transmembrane protein	3670653	3671102	339	promoter-TSS	314	3670629	3671380	263	TTS	187
AT1G11000	MLO4	Seven transmembrane MLO family protein	3675980	3676207	759	promoter-TSS	40	3675936	3676209	317	promoter-TSS	61
AT1G11050	AT1G11050	Protein kinase superfamily protein	3681631	3681984	301	promoter-TSS	128	3681579	3682028	322	promoter-TSS	124
AT1G11090	AT1G11090	alpha/beta-Hydrolases superfamily protein	3702091	3702318	437	promoter-TSS	-404	3702089	3702338	290	promoter-TSS	-395
AT1G11110	AT1G11110	LisH and RanBPM domains containing protein	3709387	3709699	688	promoter-TSS	-665	3709367	3709762	1037	promoter-TSS	-644
AT1G11125	AT1G11125	hypothetical protein	3719256	3719472	461	exon	712	3719274	3719479	296	exon	724
AT1G11210	AT1G11210	cotton fiber protein, putative (DUF761)	3756784	3757407	534	promoter-TSS	-97	3756837	3757429	771	promoter-TSS	-135
AT1G11220	AT1G11220	cotton fiber, putative (DUF761)	3761718	3761886	249	promoter-TSS	-341	3761665	3761979	661	promoter-TSS	-361
AT1G11230	AT1G11230	transmembrane protein, putative (DUF761)	3765383	3765760	464	Intergenic	-1088	3764500	3764737	281	promoter-TSS	-135
AT1G11240	AT1G11240	ribosomal RNA-processing protein	3770322	3770592	595	promoter-TSS	-658	3770344	3770639	218	promoter-TSS	-692
AT1G11260	STP1	sugar transporter 1	3776534	3776876	1189	promoter-TSS	-531	3775576	3776231	826	Intergenic	-1333
AT1G11280	AT1G11280	S-locus lectin protein kinase family protein	3790778	3791143	561	promoter-TSS	-148	3790727	3791198	618	promoter-TSS	-150
AT1G11290	CRR22	Pentatricopeptide repeat (PPR) superfamily protein	3793756	3794089	264	promoter-TSS	166	3793867	3794412	349	promoter-TSS	-51
AT1G11310	MLO2	Seven transmembrane MLO family protein	3803647	3804288	1604	promoter-TSS	218	3803858	3804351	1129	promoter-TSS	81
AT1G11320	AT1G11320	GDSL esterase/lipase	3806100	3807023	678	promoter-TSS	-261	3806229	3807055	680	promoter-TSS	-180
AT1G11330	AT1G11330	S-locus lectin protein kinase family protein	3809758	3810273	478	promoter-TSS	-206	3808714	3810428	981	promoter-TSS	-650
AT1G11360	AT1G11360	Adenine nucleotide alpha hydrolases-like superfamily protein	3822818	3823005	272	exon	177	3822792	3823036	293	exon	174
AT1G11362	AT1G11362	Plant invertase/pectin methylesterase inhibitor superfamily protein	3824678	3824980	1014	exon	402	3824603	3825027	1201	exon	416
AT1G11370	AT1G11370	Pectin lyase-like superfamily protein	3831270	3831561	371	promoter-TSS	-347	3831289	3831675	514	promoter-TSS	-414
AT1G11390	AT1G11390	Protein kinase superfamily protein	3837281	3837731	872	promoter-TSS	170	3837409	3837933	1016	promoter-TSS	5
AT1G11545	XTH8	xyloglucan endotransglucosylase/hydrolase 8	3880665	3881126	707	promoter-TSS	-504	3880233	3880504	296	promoter-TSS	23
AT1G11572	AT1G11572	Plant thionin family protein	3883879	3884320	281	promoter-TSS	-243	3883851	3884334	243	promoter-TSS	-250
AT1G11610	CYP71A18	cytochrome P450, family 71, subfamily A, polypeptide 18	3909574	3909839	339	promoter-TSS	-415	3909546	3909799	173	promoter-TSS	-381
AT1G11700	AT1G11700	senescence regulator (Protein of unknown function, DUF584)	3944255	3944576	452	TTS	-1169	3944282	3944621	474	Intergenic	-1133
AT1G11710	AT1G11710	Pentatricopeptide repeat (PPR) superfamily protein	3947774	3948053	226	promoter-TSS	-801	3947672	3948092	891	promoter-TSS	-832
AT1G11720	SS3	starch synthase 3	3951466	3951642	341	promoter-TSS	1	3951385	3951683	295	promoter-TSS	-19
AT1G11820	AT1G11820	O-Glycosyl hydrolases family 17 protein	3993837	3994049	652	promoter-TSS	-236	3993770	3994099	669	promoter-TSS	-227
AT1G11840	GLX1	glyoxalase/bleomycin resistance protein/dioxygenase superfamily protein	3995320	3995569	684	promoter-TSS	29	3995076	3995581	731	promoter-TSS	-87
AT1G11910	APA1	aspartic proteinase A1	4020182	4020387	394	exon	481	4020111	4020412	297	exon	504
AT1G11920	AT1G11920	Pectin lyase-like superfamily protein	4025149	4025735	890	promoter-TSS	-329	4025148	4025743	454	promoter-TSS	-332
AT1G11930	AT1G11930	Putative pyridoxal phosphate-dependent enzyme, YBL036C type	4027554	4027914	475	promoter-TSS	-861	4027510	4027979	381	promoter-TSS	-851
AT1G11950	AT1G11950	Transcription factor jumonji (jmjC) domain-containing protein	4038899	4039079	283	promoter-TSS	76	4038810	4039085	310	promoter-TSS	118
AT1G11960	AT1G11960	ERD (early-responsive to dehydration stress) family protein	4044068	4044264	252	promoter-TSS	-120	4043876	4044228	237	promoter-TSS	-6
AT1G12000	AT1G12000	Phosphofructokinase family protein	4053931	4054148	452	promoter-TSS	-168	4053752	4054232	730	promoter-TSS	-121
AT1G12020	AT1G12020	hypothetical protein	4063226	4063477	444	exon	198	4063232	4063517	343	exon	175
AT1G12110	NRT1.1	nitrate transporter 1.1	4104027	4104432	854	promoter-TSS	-994	4104796	4105332	824	promoter-TSS	-159
AT1G12120	AT1G12120	hypothetical protein (DUF863)	4117344	4117626	387	exon	129	4117453	4117739	237	promoter-TSS	18
AT1G12190	AT1G12190	F-box and associated interaction domains-containing protein	4135026	4135395	806	Intergenic	-1116	4134969	4135358	242	Intergenic	-1069
AT1G12200	FMO	Flavin-binding monooxygenase family protein	4135925	4136183	1195	Intergenic	-1461	4135875	4136220	1050	Intergenic	-1468
AT1G12310	AT1G12310	Calcium-binding EF-hand family protein	4188424	4188803	267	promoter-TSS	-380	4188386	4188836	645	promoter-TSS	-378
AT1G12390	AT1G12390	Cornichon family protein	4220046	4220343	639	exon	150	4220008	4220312	544	exon	116
AT1G12420	ACR8	ACT domain repeat 8	4229684	4229868	279	promoter-TSS	-1305	4229059	4229392	254	promoter-TSS	-754
AT1G12430	ARK3	armadillo repeat kinesin 3	4238759	4239038	563	promoter-TSS	-103	4238621	4238979	798	promoter-TSS	-5
AT1G12450	AT1G12450	SNARE associated Golgi protein family	4243172	4244119	1069	promoter-TSS	-259	4243067	4243846	1134	promoter-TSS	-448
AT1G12460	AT1G12460	Leucine-rich repeat protein kinase family protein	4247125	4247257	165	promoter-TSS	-27	4246996	4247480	596	promoter-TSS	20
AT1G12500	AT1G12500	Nucleotide-sugar transporter family protein	4264992	4265266	483	promoter-TSS	27	4265212	4265726	197	promoter-TSS	-313
AT1G12560	EXPA7	expansin A7	4276172	4276355	433	promoter-TSS	-242	4276045	4276448	592	promoter-TSS	-259
AT1G12580	PEPKR1	phosphoenolpyruvate carboxylase-related kinase 1	4282748	4283049	962	exon	104	4281986	4283076	1313	promoter-TSS	-263
AT1G12740	CYP87A2	cytochrome P450, family 87, subfamily A, polypeptide 2	4342002	4342422	742	promoter-TSS	-70	4342045	4342382	341	promoter-TSS	-69
AT1G12800	AT1G12800	Nucleic acid-binding, OB-fold-like protein	4365208	4365411	557	exon	105	4365205	4365425	186	promoter-TSS	99
AT1G12820	AFB3	auxin signaling F-box 3	4371436	4371573	172	promoter-TSS	-206	4371382	4371614	251	promoter-TSS	-200
AT1G12830	AT1G12830	nucleolin	4375348	4375677	321	promoter-TSS	-265	4375268	4375487	331	promoter-TSS	-130
AT1G12990	AT1G12990	beta-1,4-N-acetylglucosaminyltransferase family protein	4432537	4432712	241	promoter-TSS	-981	4433349	4433728	270	promoter-TSS	-67
AT1G13000	AT1G13000	transmembrane protein, putative (DUF707)	4439518	4439773	266	promoter-TSS	-85	4439423	4439822	627	promoter-TSS	-62
AT1G13080	CYP71B2	cytochrome P450, family 71, subfamily B, polypeptide 2	4458893	4459187	647	promoter-TSS	38	4458874	4459207	616	promoter-TSS	38
AT1G13090	CYP71B28	cytochrome P450, family 71, subfamily B, polypeptide 28	4461623	4461838	443	promoter-TSS	-8	4460655	4460936	350	promoter-TSS	-943
AT1G13110	CYP71B7	cytochrome P450, family 71 subfamily B, polypeptide 7	4465892	4467389	914	promoter-TSS	-454	4465846	4467318	1105	promoter-TSS	-512
AT1G13190	AT1G13190	RNA-binding (RRM/RBD/RNP motifs) family protein	4499028	4499207	289	TTS	353	4498827	4499242	395	TTS	270
AT1G13195	AT1G13195	RING/U-box superfamily protein	4503377	4503644	899	promoter-TSS	166	4503383	4503982	566	promoter-TSS	-6
AT1G13220	LINC2	nuclear matrix constituent protein-like protein	4515045	4515357	528	promoter-TSS	-263	4514485	4515427	639	promoter-TSS	-508
AT1G13250	GATL3	galacturonosyltransferase-like 3	4531159	4531333	276	TTS	-1024	4531069	4531435	510	TTS	-1030
AT1G13260	RAV1	related to ABI3/VP1 1	4540619	4541277	834	Intergenic	-1220	4540494	4542557	982	promoter-TSS	-643
AT1G13300	HRS1	myb-like transcription factor family protein	4555295	4555597	463	Intergenic	-1432	4555380	4556051	278	Intergenic	-1163
AT1G13310	AT1G13310	Endosomal targeting BRO1-like domain-containing protein	4563222	4563662	403	promoter-TSS	-282	4563228	4563461	344	promoter-TSS	-184
AT1G13360	AT1G13360	hypothetical protein	4577784	4578100	878	promoter-TSS	25	4577830	4578168	766	promoter-TSS	-32
AT1G13380	AT1G13380	sodium/hydrogen exchanger (DUF1218)	4591051	4591430	728	promoter-TSS	-739	4591104	4591362	280	promoter-TSS	-732
AT1G13390	AT1G13390	translocase subunit seca	4594004	4594363	1303	exon	285	4594109	4594405	538	exon	211
AT1G13470	AT1G13470	hypothetical protein (DUF1262)	4621645	4621836	427	promoter-TSS	-155	4621607	4621964	584	promoter-TSS	-200
AT1G13490	AT1G13490	hypothetical protein (DUF1262)	4626297	4626525	603	promoter-TSS	-347	4626262	4626560	478	promoter-TSS	-347
AT1G13510	AT1G13510	hypothetical protein (DUF1262)	4630689	4631178	406	promoter-TSS	-112	4630721	4631145	305	promoter-TSS	-112
AT1G13520	AT1G13520	hypothetical protein (DUF1262)	4633536	4633753	233	promoter-TSS	-345	4633430	4633724	378	promoter-TSS	-278
AT1G13590	PSK1	phytosulfokine 1 precursor	4647320	4647896	1208	promoter-TSS	-207	4647355	4647938	645	promoter-TSS	-169
AT1G13605	AT1G13605	defensin-like protein	4657601	4657757	190	promoter-TSS	-859	4657443	4657667	188	promoter-TSS	-983
AT1G13740	AFP2	ABI five binding protein 2	4713472	4713797	1403	TTS	201	4712761	4713774	976	promoter-TSS	-166
AT1G13750	AT1G13750	Purple acid phosphatases superfamily protein	4718247	4718416	326	promoter-TSS	-62	4718539	4718890	308	promoter-TSS	-445
AT1G13830	AT1G13830	Carbohydrate-binding X8 domain superfamily protein	4740888	4741164	714	promoter-TSS	163	4740841	4741177	429	promoter-TSS	180
AT1G13940	AT1G13940	T-box transcription factor, putative (DUF863)	4766739	4766952	596	promoter-TSS	7	4766678	4766937	272	promoter-TSS	45
AT1G13960	WRKY4	WRKY DNA-binding protein 4	4775565	4775851	1460	promoter-TSS	-1338	4775273	4775897	1488	promoter-TSS	-1461
AT1G13980	GN	sec7 domain-containing protein	4787293	4787548	528	Intergenic	-1043	4787927	4788180	249	promoter-TSS	-410
AT1G14000	VIK	VH1-interacting kinase	4796561	4797525	818	promoter-TSS	-315	4796465	4797457	685	promoter-TSS	-397
AT1G14040	AT1G14040	EXS (ERD1/XPR1/SYG1) family protein	4809615	4809952	763	promoter-TSS	-332	4809558	4809986	892	promoter-TSS	-343
AT1G14048	AT1G14048	GCK domain-containing protein	4816411	4816643	204	promoter-TSS	-539	4816506	4816736	240	promoter-TSS	-633
AT1G14060	AT1G14060	GCK domain-containing protein	4818367	4818659	530	promoter-TSS	-401	4818346	4818571	183	promoter-TSS	-346
AT1G14185	AT1G14185	Glucose-methanol-choline (GMC) oxidoreductase family protein	4849989	4850468	758	TTS	111	4849957	4850258	377	promoter-TSS	-10
AT1G14200	AT1G14200	RING/U-box superfamily protein	4855141	4855341	472	promoter-TSS	46	4855038	4855461	528	promoter-TSS	38
AT1G14260	AT1G14260	RING/FYVE/PHD zinc finger superfamily protein	4871956	4872267	317	promoter-TSS	-745	4871280	4871636	520	TTS	-1398
AT1G14280	PKS2	phytochrome kinase substrate 2	4877281	4877612	774	promoter-TSS	-60	4877278	4877605	419	promoter-TSS	-65
AT1G14300	AT1G14300	ARM repeat superfamily protein	4884649	4884883	423	promoter-TSS	25	4884608	4884897	365	promoter-TSS	39
AT1G14330	AT1G14330	Galactose oxidase/kelch repeat superfamily protein	4891980	4892321	993	exon	182	4893499	4894013	335	Intergenic	-1424
AT1G14340	AT1G14340	RNA-binding (RRM/RBD/RNP motifs) family protein	4896146	4896485	1177	Intergenic	-1031	4896165	4896492	880	Intergenic	-1018
AT1G14360	UTR3	UDP-galactose transporter 3	4913641	4914247	345	promoter-TSS	-777	4913384	4914208	375	promoter-TSS	-629
AT1G14370	APK2A	protein kinase 2A	4915282	4915971	1171	TTS	135	4915242	4915872	966	promoter-TSS	66
AT1G14430	AT1G14430	glyoxal oxidase-related protein	4934023	4934612	434	promoter-TSS	197	4934285	4934635	427	promoter-TSS	340
AT1G14510	AL7	alfin-like 7	4965760	4965893	189	TTS	-1311	4965660	4965909	205	Intergenic	-1269
AT1G14520	MIOX1	myo-inositol oxygenase 1	4970470	4970683	250	promoter-TSS	-569	4970388	4970682	177	promoter-TSS	-528
AT1G14540	PER4	Peroxidase superfamily protein	4976197	4976433	704	promoter-TSS	-610	4975681	4975956	366	promoter-TSS	-113
AT1G14550	AT1G14550	Peroxidase superfamily protein	4978038	4978876	639	promoter-TSS	-465	4978680	4978964	345	promoter-TSS	-100
AT1G14570	AT1G14570	UBX domain-containing protein	4983431	4983741	1092	promoter-TSS	51	4983440	4983719	366	promoter-TSS	44
AT1G14580	AT1G14580	C2H2-like zinc finger protein	4988966	4989132	388	promoter-TSS	-513	4988891	4989222	695	promoter-TSS	-506
AT1G14600	AT1G14600	Homeodomain-like superfamily protein	5003824	5004015	523	promoter-TSS	-282	5003656	5004096	883	promoter-TSS	-239
AT1G14610	TWN2	valyl-tRNA synthetase / valine-tRNA ligase (VALRS)	5014302	5014495	295	TTS	135	5014309	5014548	372	TTS	105
AT1G14640	AT1G14640	SWAP (Suppressor-of-White-APricot)/surp domain-containing protein	5022330	5022611	1524	promoter-TSS	-956	5022301	5022793	1069	promoter-TSS	-879
AT1G14685	BPC2	basic pentacysteine 2	5042283	5042766	994	promoter-TSS	-38	5042113	5042771	593	promoter-TSS	-120
AT1G14690	MAP65-7	microtubule-associated protein 65-7	5054866	5055280	452	exon	226	5056371	5056695	204	Intergenic	-1234
AT1G14710	AT1G14710	hydroxyproline-rich glycoprotein family protein	5065039	5065263	794	exon	152	5066038	5066544	599	promoter-TSS	-988
AT1G14720	XTH28	xyloglucan endotransglucosylase/hydrolase 28	5068492	5068699	570	promoter-TSS	82	5069474	5069842	741	promoter-TSS	-981
AT1G14730	AT1G14730	Cytochrome b561/ferric reductase transmembrane protein family	5073048	5073307	289	exon	146	5073006	5073302	247	exon	123
AT1G14740	TTA1	class I heat shock protein, putative (DUF1423)	5077567	5077908	1294	exon	244	5077594	5078156	389	exon	106
AT1G14780	AT1G14780	MAC/Perforin domain-containing protein	5089551	5090169	672	promoter-TSS	-949	5089505	5090548	808	promoter-TSS	-783
AT1G14810	AT1G14810	semialdehyde dehydrogenase family protein	5104531	5104799	719	TTS	185	5104479	5104846	640	TTS	188
AT1G14830	DL1C	DYNAMIN-like 1C	5111515	5111653	286	TTS	162	5111478	5111798	429	TTS	108
AT1G14850	NUP155	nucleoporin 155	5123413	5123603	426	promoter-TSS	51	5123331	5123694	1035	promoter-TSS	47
AT1G14860	NUDT18	nudix hydrolase homolog 18	5125105	5125298	340	exon	531	5124139	5124613	610	promoter-TSS	-294
AT1G14870	PCR2	PLANT CADMIUM RESISTANCE 2	5128787	5129150	341	exon	763	5128592	5129280	1134	exon	795
AT1G14880	PCR1	PLANT CADMIUM RESISTANCE 1	5134976	5135227	411	Intergenic	-1241	5134973	5135288	565	Intergenic	-1270
AT1G14920	GAI	GRAS family transcription factor family protein	5147781	5148086	1004	TTS	-1049	5147775	5148149	939	TTS	-1020
AT1G15000	scpl50	serine carboxypeptidase-like 50	5168512	5168671	241	promoter-TSS	127	5168458	5168744	476	promoter-TSS	137
AT1G15020	QSOX1	quiescin-sulfhydryl oxidase 1	5175451	5175742	328	intron	883	5175445	5175815	344	intron	849
AT1G15030	AT1G15030	hypothetical protein (DUF789)	5177433	5177618	251	promoter-TSS	21	5177295	5177515	114	promoter-TSS	-99
AT1G15040	GAT1_2.1	Class I glutamine amidotransferase-like superfamily protein	5181038	5182099	501	promoter-TSS	-194	5181391	5181910	384	promoter-TSS	-276
AT1G15100	RHA2A	RING-H2 finger A2A	5194518	5194710	603	promoter-TSS	-400	5193122	5193452	613	TTS	927
AT1G15110	PSS1	phosphatidyl serine synthase family protein	5198918	5199603	929	promoter-TSS	-13	5198954	5199190	208	promoter-TSS	-201
AT1G15125	AT1G15125	S-adenosyl-L-methionine-dependent methyltransferases superfamily protein	5204351	5204773	420	TTS	250	5204226	5204836	883	promoter-TSS	219
AT1G15140	AT1G15140	FAD/NAD(P)-binding oxidoreductase	5211707	5212323	960	promoter-TSS	334	5212047	5212279	338	promoter-TSS	186
AT1G15210	ABCG35	pleiotropic drug resistance 7	5237102	5237483	502	promoter-TSS	-406	5236815	5237099	204	promoter-TSS	-71
AT1G15215	SHH1	SAWADEE HOMEODOMAIN protein	5237586	5237808	195	promoter-TSS	-347	5237293	5237885	319	promoter-TSS	-455
AT1G15250	AT1G15250	Zinc-binding ribosomal protein family protein	5249490	5249648	302	promoter-TSS	-11	5249425	5249801	457	promoter-TSS	-55
AT1G15370	AT1G15370	SNARE-like superfamily protein	5286831	5286970	260	promoter-TSS	34	5286606	5287034	570	promoter-TSS	-46
AT1G15380	GLYI4	Lactoylglutathione lyase / glyoxalase I family protein	5289978	5290419	757	promoter-TSS	-549	5290002	5290457	999	promoter-TSS	-518
AT1G15390	PDF1A	peptide deformylase 1A	5295340	5295518	269	TTS	800	5295348	5295669	159	TTS	879
AT1G15415	AT1G15415	late embryogenesis abundant-like protein	5300544	5301551	492	TTS	442	5301158	5301433	187	TTS	194
AT1G15430	AT1G15430	hypothetical protein (DUF1644)	5304139	5304586	1341	promoter-TSS	-58	5304040	5304582	1506	promoter-TSS	-109
AT1G15440	PWP2	periodic tryptophan protein 2	5309414	5309564	310	promoter-TSS	69	5309397	5309636	330	promoter-TSS	42
AT1G15470	AT1G15470	Transducin/WD40 repeat-like superfamily protein	5314700	5315157	461	promoter-TSS	-571	5314655	5315144	314	promoter-TSS	-600
AT1G15480	AT1G15480	Tetratricopeptide repeat (TPR)-like superfamily protein	5317958	5318334	561	TTS	173	5317920	5318238	547	TTS	106
AT1G15500	ATNTT2	TLC ATP/ADP transporter	5325946	5326572	1093	promoter-TSS	-31	5325990	5326514	788	promoter-TSS	-38
AT1G15520	ABCG40	pleiotropic drug resistance 12	5338839	5339084	571	promoter-TSS	-635	5338313	5339208	576	promoter-TSS	-434
AT1G15670	AT1G15670	Galactose oxidase/kelch repeat superfamily protein	5389113	5389448	1003	promoter-TSS	-672	5389097	5389414	473	promoter-TSS	-697
AT1G15690	AVP1	Inorganic H pyrophosphatase family protein	5398706	5399378	1545	promoter-TSS	52	5398790	5399182	626	promoter-TSS	-4
AT1G15885	AT1G15885	hypothetical protein	5460409	5460785	982	promoter-TSS	120	5460372	5460703	609	promoter-TSS	60
AT1G15900	AT1G15900	transmembrane protein	5464208	5464631	639	promoter-TSS	146	5464189	5464537	447	promoter-TSS	90
AT1G15950	CCR1	cinnamoyl coa reductase 1	5479109	5479318	315	promoter-TSS	459	5478183	5478583	345	promoter-TSS	-371
AT1G16110	WAKL6	wall associated kinase-like 6	5518151	5518363	521	promoter-TSS	38	5518031	5518390	200	promoter-TSS	-9
AT1G16130	WAKL2	wall associated kinase-like 2	5525218	5525933	389	TTS	282	5525156	5525602	658	promoter-TSS	86
AT1G16150	WAKL4	wall associated kinase-like 4	5532258	5532903	694	exon	282	5532150	5532477	245	promoter-TSS	15
AT1G16160	WAKL5	wall associated kinase-like 5	5535173	5535871	323	promoter-TSS	-244	5535349	5535872	243	promoter-TSS	-156
AT1G16180	AT1G16180	Serinc-domain containing serine and sphingolipid biosynthesis protein	5540422	5540663	869	promoter-TSS	492	5540291	5540737	1287	promoter-TSS	464
AT1G16270	AT1G16270	kinase superfamily with octicosapeptide/Phox/Bem1p domain-containing protein	5562795	5563045	687	promoter-TSS	-587	5562811	5563171	343	promoter-TSS	-516
AT1G16370	OCT6	organic cation/carnitine transporter 6	5596176	5596535	346	promoter-TSS	-278	5596133	5596568	337	promoter-TSS	-283
AT1G16510	AT1G16510	SAUR-like auxin-responsive protein family	5645102	5645444	650	exon	170	5644339	5644555	248	TTS	996
AT1G16515	AT1G16515	transmembrane protein	5647993	5648143	230	promoter-TSS	46	5648037	5648599	270	promoter-TSS	-204
AT1G16670	AT1G16670	Protein kinase superfamily protein	5697194	5697694	1024	exon	228	5697126	5697647	991	exon	170
AT1G16720	HCF173	high chlorophyll fluorescence phenotype 173	5722802	5722984	426	promoter-TSS	2	5722773	5723025	366	promoter-TSS	8
AT1G16850	AT1G16850	transmembrane protein	5765704	5765839	190	promoter-TSS	27	5765665	5765916	310	promoter-TSS	8
AT1G16930	AT1G16930	F-box/RNI-like/FBD-like domains-containing protein	5789728	5789959	722	promoter-TSS	164	5789617	5789974	654	promoter-TSS	116
AT1G17040	SHA	SH2 domain protein A	5824758	5825135	771	promoter-TSS	98	5824902	5825132	214	TTS	169
AT1G17060	CYP72C1	cytochrome p450 72c1	5835331	5836282	1009	promoter-TSS	-318	5835302	5835711	1013	promoter-TSS	-18
AT1G17110	UBP15	ubiquitin-specific protease 15	5850724	5850947	798	promoter-TSS	99	5850693	5851008	751	promoter-TSS	84
AT1G17140	ICR1	interactor of constitutive active rops 1	5858328	5858749	914	promoter-TSS	-92	5858351	5858759	618	promoter-TSS	-109
AT1G17147	AT1G17147	VQ motif-containing protein	5864411	5865038	1065	promoter-TSS	-665	5864358	5865061	1182	promoter-TSS	-650
AT1G17200	AT1G17200	Uncharacterized protein family (UPF0497)	5877371	5877534	325	promoter-TSS	-938	5877267	5877579	378	promoter-TSS	-967
AT1G17210	ILP1	IAP-like protein 1	5884533	5884797	633	promoter-TSS	108	5884581	5884796	220	promoter-TSS	85
AT1G17230	AT1G17230	Leucine-rich receptor-like protein kinase family protein	5890650	5891303	1075	TTS	326	5890716	5891366	1007	TTS	391
AT1G17290	AlaAT1	alanine aminotransferas	5922527	5923245	1044	exon	554	5922513	5922922	683	exon	385
AT1G17310	AT1G17310	MADS-box transcription factor family protein	5929000	5929250	233	promoter-TSS	-432	5928599	5929132	246	promoter-TSS	-172
AT1G17340	AT1G17340	Phosphoinositide phosphatase family protein	5933768	5934043	677	exon	125	5933570	5934046	1066	promoter-TSS	28
AT1G17345	AT1G17345	SAUR-like auxin-responsive protein family	5940097	5940474	832	promoter-TSS	-7	5940053	5940420	546	promoter-TSS	-56
AT1G17350	AT1G17350	NADH:ubiquinone oxidoreductase intermediate-associated protein 30	5941110	5941673	625	promoter-TSS	-158	5941126	5941648	295	promoter-TSS	-162
AT1G17360	AT1G17360	LOW protein: protein phosphatase 1 regulatory subunit-like protein	5946187	5946435	662	promoter-TSS	-137	5946146	5946495	780	promoter-TSS	-128
AT1G17380	JAZ5	jasmonate-zim-domain protein 5	5956427	5956647	476	exon	718	5956386	5956766	754	exon	679
AT1G17455	ELF4-L4	ELF4-like 4	5997050	5997207	191	promoter-TSS	71	5996855	5997152	187	promoter-TSS	-54
AT1G17520	AT1G17520	Homeodomain-like/winged-helix DNA-binding family protein	6027548	6027820	792	promoter-TSS	-119	6027528	6027765	337	promoter-TSS	-81
AT1G17550	HAB2	homology to ABI2	6033989	6034552	584	promoter-TSS	-30	6034152	6034589	728	promoter-TSS	70
AT1G17580	MYA1	myosin 1	6039241	6039527	216	promoter-TSS	134	6039160	6039393	172	promoter-TSS	26
AT1G17590	NF-YA8	nuclear factor Y, subunit A8	6052370	6052691	537	promoter-TSS	98	6052411	6052708	508	promoter-TSS	69
AT1G17620	AT1G17620	Late embryogenesis abundant (LEA) hydroxyproline-rich glycoprotein family	6061317	6061513	288	promoter-TSS	-480	6061235	6061502	454	promoter-TSS	-527
AT1G17630	AT1G17630	Pentatricopeptide repeat (PPR-like) superfamily protein	6063390	6064315	667	promoter-TSS	-630	6063409	6064383	1051	promoter-TSS	-586
AT1G17720	ATB BETA	Protein phosphatase 2A, regulatory subunit PR55	6098181	6098631	466	promoter-TSS	33	6098227	6098504	307	promoter-TSS	74
AT1G17730	VPS46.1	vacuolar protein sorting 46.1	6098987	6099206	507	promoter-TSS	57	6098933	6099288	637	promoter-TSS	71
AT1G17745	PGDH	D-3-phosphoglycerate dehydrogenase	6100909	6101180	356	promoter-TSS	80	6100290	6100661	630	promoter-TSS	-489
AT1G17750	PEPR2	PEP1 receptor 2	6105205	6105406	145	TTS	-1018	6104832	6105610	526	TTS	-1102
AT1G17780	AT1G17780	transmembrane protein	6123555	6123871	536	promoter-TSS	81	6123509	6123771	301	promoter-TSS	8
AT1G17850	AT1G17850	Rhodanese/Cell cycle control phosphatase superfamily protein	6148701	6149366	819	promoter-TSS	-93	6148637	6149344	1064	promoter-TSS	-50
AT1G17890	GER2	NAD(P)-binding Rossmann-fold superfamily protein	6155670	6156196	377	promoter-TSS	-129	6155598	6156207	624	promoter-TSS	-98
AT1G17940	AT1G17940	Endosomal targeting BRO1-like domain-containing protein	6174234	6174792	553	Intergenic	-1240	6174151	6174891	846	Intergenic	-1248
AT1G18150	ATMPK8	Protein kinase superfamily protein	6247502	6247930	1144	promoter-TSS	96	6247526	6248295	1101	promoter-TSS	-98
AT1G18200	RABA6b	Rab GTPase-like A1I protein	6266972	6267338	544	promoter-TSS	-79	6266990	6267356	185	promoter-TSS	-97
AT1G18290	AT1G18290	DUF4228 domain protein	6297766	6298632	571	exon	980	6295728	6296012	171	TTS	-1349
AT1G18300	NUDT4	nudix hydrolase homolog 4	6298977	6299246	594	promoter-TSS	-558	6298897	6299720	1082	promoter-TSS	-361
AT1G18330	EPR1	Homeodomain-like superfamily protein	6307890	6308488	375	promoter-TSS	-179	6307998	6308787	368	promoter-TSS	-382
AT1G18470	AT1G18470	Transmembrane Fragile-X-F-associated protein	6360745	6360926	510	promoter-TSS	-491	6359962	6360270	153	promoter-TSS	228
AT1G18570	MYB51	myb domain protein 51	6389259	6389682	547	promoter-TSS	71	6388097	6388517	776	TTS	-1092
AT1G18640	PSP	3-phosphoserine phosphatase	6418476	6418668	432	TTS	118	6418798	6419473	317	promoter-TSS	-445
AT1G18670	IBS1	Protein kinase superfamily protein	6431418	6431606	209	promoter-TSS	-600	6431155	6431648	175	promoter-TSS	-489
AT1G18730	PnsB4	NDH dependent flow 6	6458950	6459367	656	intron	-1245	6459711	6460137	482	promoter-TSS	-479
AT1G18740	AT1G18740	ROH1, putative (DUF793)	6463428	6463792	826	promoter-TSS	-239	6463154	6463937	1253	promoter-TSS	-304
AT1G18773	AT1G18773	acyl thioesterase-like protein	6474698	6474971	528	promoter-TSS	32	6474694	6474901	223	promoter-TSS	-5
AT1G18835	MIF3	mini zinc finger	6497140	6497276	296	promoter-TSS	-717	6496902	6497247	391	promoter-TSS	-583
AT1G18850	AT1G18850	hypothetical protein	6507321	6507711	419	promoter-TSS	-974	6507244	6507634	434	promoter-TSS	-897
AT1G18860	WRKY61	WRKY DNA-binding protein 61	6508375	6508583	338	promoter-TSS	-318	6508363	6508921	170	promoter-TSS	-155
AT1G18890	CDPK1	calcium-dependent protein kinase 1	6526980	6527264	815	Intergenic	-1047	6526911	6527351	1146	Intergenic	-1056
AT1G18900	AT1G18900	Pentatricopeptide repeat (PPR) superfamily protein	6528949	6529231	544	promoter-TSS	106	6528363	6529289	869	promoter-TSS	-158
AT1G18910	AT1G18910	zinc ion binding protein	6538106	6538359	709	promoter-TSS	-87	6537991	6538389	697	promoter-TSS	-45
AT1G18970	GLP4	germin-like protein 4	6555515	6556050	335	promoter-TSS	-172	6555620	6556029	350	promoter-TSS	-214
AT1G18990	AT1G18990	myosin-binding protein, putative (Protein of unknown function, DUF593)	6560843	6561124	561	promoter-TSS	-422	6560798	6561078	276	promoter-TSS	-377
AT1G19000	AT1G19000	Homeodomain-like superfamily protein	6562597	6562951	1024	promoter-TSS	12	6562588	6562969	1082	promoter-TSS	8
AT1G19010	AT1G19010	hypothetical protein	6564646	6565129	250	promoter-TSS	-607	6564664	6565138	215	promoter-TSS	-593
AT1G19020	AT1G19020	CDP-diacylglycerol-glycerol-3-phosphate 3-phosphatidyltransferase	6567495	6567881	583	promoter-TSS	-314	6567471	6568196	548	promoter-TSS	-169
AT1G19050	ARR7	response regulator 7	6579211	6579353	276	promoter-TSS	32	6579123	6579532	813	promoter-TSS	-13
AT1G19220	ARF19	auxin response factor 19	6633314	6633490	340	promoter-TSS	-269	6633283	6633482	185	promoter-TSS	-249
AT1G19330	AT1G19330	histone deacetylase complex subunit	6683410	6683683	874	promoter-TSS	13	6683507	6683749	269	promoter-TSS	-69
AT1G19350	BES1	Brassinosteroid signaling positive regulator (BZR1) family protein	6687823	6688080	447	promoter-TSS	-747	6687817	6688180	375	promoter-TSS	-700
AT1G19360	RRA3	Nucleotide-diphospho-sugar transferase family protein	6692612	6692749	210	promoter-TSS	-114	6692248	6692731	372	promoter-TSS	77
AT1G19460	AT1G19460	Galactose oxidase/kelch repeat superfamily protein	6737627	6738046	467	promoter-TSS	-648	6737607	6738080	545	promoter-TSS	-641
AT1G19490	AT1G19490	Basic-leucine zipper (bZIP) transcription factor family protein	6754015	6754214	352	promoter-TSS	-41	6754012	6754712	928	promoter-TSS	-289
AT1G19660	AT1G19660	Wound-responsive family protein	6803008	6803332	469	promoter-TSS	-518	6802538	6803404	1105	promoter-TSS	-319
AT1G19700	BEL10	BEL1-like homeodomain 10	6812426	6812745	862	promoter-TSS	-62	6812451	6812728	298	promoter-TSS	-66
AT1G19770	PUP14	purine permease 14	6831257	6831646	909	promoter-TSS	-874	6831929	6832550	866	promoter-TSS	-86
AT1G19800	ABCI14	trigalactosyldiacylglycerol 1	6846355	6846488	188	promoter-TSS	83	6845662	6845883	271	promoter-TSS	-566
AT1G19835	AT1G19835	filament-like protein (DUF869)	6861583	6861720	266	Intergenic	-1208	6860544	6860828	455	promoter-TSS	-243
AT1G19860	AT1G19860	Zinc finger C-x8-C-x5-C-x3-H type family protein	6894576	6894832	760	promoter-TSS	48	6894593	6895068	327	promoter-TSS	-78
AT1G19870	iqd32	IQ-domain 32	6899720	6900090	1045	TTS	-1087	6899537	6900177	1068	TTS	-1039
AT1G19910	AVA-P2	ATPase, F0/V0 complex, subunit C protein	6911786	6912052	249	Intergenic	-1082	6911806	6912008	247	Intergenic	-1094
AT1G19940	GH9B5	glycosyl hydrolase 9B5	6920452	6920634	306	promoter-TSS	-112	6920394	6920667	418	promoter-TSS	-99
AT1G19960	AT1G19960	transcription factor	6927554	6927878	783	promoter-TSS	-20	6927526	6927884	655	promoter-TSS	-31
AT1G20050	HYD1	C-8,7 sterol isomerase	6948958	6949311	583	promoter-TSS	91	6948926	6949239	323	promoter-TSS	39
AT1G20300	AT1G20300	Pentatricopeptide repeat (PPR) superfamily protein	7029287	7029500	400	promoter-TSS	-236	7029288	7029511	211	promoter-TSS	-230
AT1G20310	AT1G20310	syringolide-induced protein	7031613	7031880	459	promoter-TSS	-324	7031567	7032623	560	promoter-TSS	25
AT1G20330	SMT2	sterol methyltransferase 2	7039789	7040182	829	exon	246	7040618	7040858	344	promoter-TSS	-507
AT1G20440	COR47	cold-regulated 47	7088122	7088307	295	exon	-1341	7086926	7087364	249	promoter-TSS	-272
AT1G20450	ERD10	Dehydrin family protein	7089901	7090075	302	promoter-TSS	-382	7089851	7090228	414	promoter-TSS	-433
AT1G20490	AT1G20490	AMP-dependent synthetase and ligase family protein	7099824	7100076	493	promoter-TSS	-58	7099785	7100122	569	promoter-TSS	-61
AT1G20510	OPCL1	OPC-8:0 CoA ligase1	7105872	7106106	1073	promoter-TSS	-120	7105820	7106113	444	promoter-TSS	-97
AT1G20630	CAT1	catalase 1	7147267	7147499	289	TTS	747	7146819	7147193	155	TTS	370
AT1G20640	AT1G20640	Plant regulator RWP-RK family protein	7154326	7154784	1130	exon	145	7154252	7154677	1247	promoter-TSS	54
AT1G20696	HMGB3	high mobility group B3	7179183	7179713	1113	promoter-TSS	175	7179128	7179660	1068	promoter-TSS	121
AT1G20700	WOX14	WUSCHEL related homeobox 14	7181990	7182214	646	promoter-TSS	-456	7181955	7182257	726	promoter-TSS	-452
AT1G20780	SAUL1	senescence-associated E3 ubiquitin ligase 1	7216905	7217350	751	promoter-TSS	68	7216805	7217401	1017	promoter-TSS	44
AT1G20850	XCP2	xylem cysteine peptidase 2	7250253	7251051	562	Intergenic	-1459	7251584	7251990	748	promoter-TSS	-324
AT1G20890	AT1G20890	caveolin-1 protein	7268166	7268320	263	promoter-TSS	-889	7267580	7268356	317	promoter-TSS	-614
AT1G20920	AT1G20920	P-loop containing nucleoside triphosphate hydrolases superfamily protein	7285000	7285190	544	promoter-TSS	53	7284970	7285227	503	promoter-TSS	56
AT1G21000	AT1G21000	PLATZ transcription factor family protein	7337688	7338016	1059	promoter-TSS	33	7337640	7337977	460	promoter-TSS	-11
AT1G21050	AT1G21050	MIZU-KUSSEI-like protein (Protein of unknown function, DUF617)	7366178	7366781	269	promoter-TSS	-111	7366095	7366753	364	promoter-TSS	-166
AT1G21065	AT1G21065	secondary thiamine-phosphate synthase enzyme	7374234	7374549	578	TTS	276	7374234	7374477	364	TTS	240
AT1G21080	AT1G21080	DNAJ heat shock N-terminal domain-containing protein	7382857	7383171	607	promoter-TSS	-471	7382881	7383125	224	promoter-TSS	-460
AT1G21100	IGMT1	O-methyltransferase family protein	7388039	7389342	735	promoter-TSS	-178	7388264	7389331	923	promoter-TSS	-285
AT1G21110	IGMT3	O-methyltransferase family protein	7391632	7392101	1206	promoter-TSS	-263	7391510	7392180	1172	promoter-TSS	-242
AT1G21120	IGMT2	O-methyltransferase family protein	7398078	7398251	379	TTS	-1341	7397803	7398350	445	TTS	-1253
AT1G21130	IGMT4	O-methyltransferase family protein	7400459	7400855	854	promoter-TSS	-53	7400359	7400939	1100	promoter-TSS	-45
AT1G21170	SEC5B	Exocyst complex component SEC5	7412670	7413026	339	promoter-TSS	-202	7412723	7412935	160	promoter-TSS	-221
AT1G21200	AT1G21200	sequence-specific DNA binding transcription factor	7420748	7421417	1122	promoter-TSS	-66	7420773	7421404	847	promoter-TSS	-60
AT1G21270	WAK2	wall-associated kinase 2	7443711	7443911	521	promoter-TSS	-938	7443595	7443989	1020	promoter-TSS	-957
AT1G21310	EXT3	extensin 3	7455859	7456578	430	Intergenic	-1209	7455818	7456164	247	promoter-TSS	-982
AT1G21313	AT1G21313	transmembrane protein	7453023	7453194	216	promoter-TSS	-627	7452405	7452642	131	TTS	-1212
AT1G21320	AT1G21320	nucleic acid/nucleotide binding protein	7465325	7465577	296	promoter-TSS	-160	7465328	7465526	198	promoter-TSS	-136
AT1G21326	AT1G21326	VQ motif-containing protein	7470289	7470563	1359	promoter-TSS	-431	7470152	7470618	1106	promoter-TSS	-390
AT1G21360	GLTP2	glycolipid transfer protein 2	7481210	7481998	1416	exon	420	7481216	7481924	564	exon	386
AT1G21370	AT1G21370	transmembrane protein	7483759	7484222	338	TTS	208	7483692	7484027	448	promoter-TSS	77
AT1G21380	AT1G21380	Target of Myb protein 1	7488635	7488972	504	promoter-TSS	-23	7488611	7489096	351	promoter-TSS	-73
AT1G21390	emb2170	embryo defective 2170	7490650	7490880	659	promoter-TSS	38	7490558	7490950	825	promoter-TSS	49
AT1G21410	SKP2A	F-box/RNI-like superfamily protein	7496571	7496852	288	promoter-TSS	-392	7496363	7496785	333	promoter-TSS	-529
AT1G21450	SCL1	SCARECROW-like 1	7508897	7509199	494	exon	347	7508899	7509216	375	exon	356
AT1G21510	AT1G21510	TPRXL	7533220	7533461	435	promoter-TSS	-595	7533180	7533566	676	promoter-TSS	-628
AT1G21540	AT1G21540	AMP-dependent synthetase and ligase family protein	7550781	7550933	320	promoter-TSS	-116	7550739	7550974	249	promoter-TSS	-115
AT1G21580	AT1G21580	Zinc finger C-x8-C-x5-C-x3-H type family protein	7565508	7566100	396	promoter-TSS	-1	7565771	7566163	324	promoter-TSS	-164
AT1G21590	AT1G21590	kinase with adenine nucleotide alpha hydrolases-like domain-containing protein	7570168	7571078	544	promoter-TSS	-609	7569672	7570017	764	promoter-TSS	170
AT1G21660	AT1G21660	Chaperone DnaJ-domain superfamily protein	7605585	7605852	1282	promoter-TSS	98	7604971	7605263	620	promoter-TSS	-503
AT1G21670	AT1G21670	DPP6 amino-terminal domain protein	7609267	7609825	679	promoter-TSS	-695	7609241	7609711	589	promoter-TSS	-765
AT1G21680	AT1G21680	DPP6 N-terminal domain-like protein	7612359	7612845	714	promoter-TSS	-232	7612639	7613023	295	promoter-TSS	-3
AT1G21700	SWI3C	SWITCH/sucrose nonfermenting 3C	7623910	7624142	470	promoter-TSS	140	7623906	7624195	394	promoter-TSS	116
AT1G21760	FBP7	F-box protein 7	7648952	7649226	389	promoter-TSS	-105	7648794	7649251	254	promoter-TSS	-172
AT1G21770	AT1G21770	Acyl-CoA N-acyltransferases (NAT) superfamily protein	7651987	7652573	333	promoter-TSS	8	7652395	7652601	206	promoter-TSS	-210
AT1G21830	AT1G21830	hypothetical protein	7663309	7663612	1271	promoter-TSS	-735	7663165	7663622	772	promoter-TSS	-668
AT1G21835	AT1G21835	Plant thionin family protein	7663998	7664470	1536	Intergenic	-1430	7663913	7664617	1866	Intergenic	-1399
AT1G21910	DREB26	Integrase-type DNA-binding superfamily protein	7696141	7696613	432	promoter-TSS	-50	7695509	7695950	986	promoter-TSS	-698
AT1G21920	AT1G21920	Histone H3 K4-specific methyltransferase SET7/9 family protein	7706026	7706402	669	promoter-TSS	40	7706130	7706462	906	promoter-TSS	-42
AT1G21980	PIP5K1	phosphatidylinositol-4-phosphate 5-kinase 1	7733625	7734908	879	promoter-TSS	-395	7733971	7734818	648	promoter-TSS	-267
AT1G22070	TGA3	transcription factor TGA3	7789200	7789999	1213	exon	466	7789149	7789896	1560	exon	389
AT1G22100	AT1G22100	Inositol-pentakisphosphate 2-kinase family protein	7800674	7800953	536	promoter-TSS	-585	7800708	7800954	203	promoter-TSS	-603
AT1G22110	AT1G22110	structural constituent of ribosome	7803002	7803263	349	promoter-TSS	-566	7802291	7802593	388	exon	124
AT1G22170	AT1G22170	Phosphoglycerate mutase family protein	7824656	7825018	492	TTS	-1440	7824777	7825056	284	TTS	-1361
AT1G22180	AT1G22180	Sec14p-like phosphatidylinositol transfer family protein	7829994	7830541	1079	promoter-TSS	157	7830027	7830612	1445	promoter-TSS	105
AT1G22190	AT1G22190	Integrase-type DNA-binding superfamily protein	7834172	7834785	654	Intergenic	-1303	7834119	7834825	419	Intergenic	-1309
AT1G22200	AT1G22200	Endoplasmic reticulum vesicle transporter protein	7840636	7840850	500	promoter-TSS	155	7840660	7840870	229	promoter-TSS	133
AT1G22220	AUF2	F-box family protein	7845042	7845384	439	Intergenic	-1246	7846465	7846716	300	exon	131
AT1G22280	PAPP2C	phytochrome-associated protein phosphatase type 2C	7873446	7873696	1172	promoter-TSS	-296	7873419	7873714	503	promoter-TSS	-301
AT1G22330	AT1G22330	RNA-binding (RRM/RBD/RNP motifs) family protein	7886160	7886492	1381	promoter-TSS	3	7886127	7886534	1176	promoter-TSS	7
AT1G22360	UGT85A2	UDP-glucosyl transferase 85A2	7897391	7898024	1199	promoter-TSS	54	7897550	7897953	921	promoter-TSS	10
AT1G22370	UGT85A5	UDP-glucosyl transferase 85A5	7899828	7900210	536	TTS	316	7899931	7900227	329	TTS	256
AT1G22400	UGT85A1	UDP-Glycosyltransferase superfamily protein	7907251	7908086	1547	promoter-TSS	-699	7907155	7907739	1217	promoter-TSS	-478
AT1G22410	AT1G22410	Class-II DAHP synthetase family protein	7911051	7911209	272	promoter-TSS	-713	7910450	7910968	734	Intergenic	-1134
AT1G22440	AT1G22440	Zinc-binding alcohol dehydrogenase family protein	7921048	7921385	328	exon	-1060	7920982	7921272	447	exon	-1149
AT1G22450	COX6B	cytochrome C oxidase 6B	7925205	7925535	766	TTS	249	7925167	7925484	783	TTS	204
AT1G22460	AT1G22460	O-fucosyltransferase family protein	7930469	7930694	522	promoter-TSS	76	7930482	7930761	337	promoter-TSS	36
AT1G22500	ATL15	RING/U-box superfamily protein	7948483	7948910	993	promoter-TSS	-780	7948523	7948911	346	promoter-TSS	-759
AT1G22530	PATL2	PATELLIN 2	7958269	7958592	1112	promoter-TSS	134	7958329	7958612	386	promoter-TSS	94
AT1G22540	AT1G22540	Major facilitator superfamily protein	7964540	7965007	323	intron	960	7962342	7962597	274	Intergenic	-1344
AT1G22570	AT1G22570	Major facilitator superfamily protein	7979341	7979631	639	promoter-TSS	-676	7979368	7980254	548	Intergenic	-1001
AT1G22650	A/N-InvD	Plant neutral invertase family protein	8015880	8016192	275	exon	114	8015906	8016331	282	promoter-TSS	32
AT1G22660	AT1G22660	Polynucleotide adenylyltransferase family protein	8016690	8017073	343	promoter-TSS	-400	8016619	8017235	888	promoter-TSS	-354
AT1G22680	AT1G22680	hypothetical protein	8026486	8026633	259	promoter-TSS	-203	8026455	8026721	416	promoter-TSS	-232
AT1G22700	AT1G22700	Tetratricopeptide repeat (TPR)-like superfamily protein	8029823	8030045	340	promoter-TSS	28	8030234	8030433	235	promoter-TSS	-371
AT1G22770	GI	gigantea protein (GI)	8060649	8060979	1440	promoter-TSS	-937	8060601	8061049	1035	promoter-TSS	-926
AT1G22830	AT1G22830	Tetratricopeptide repeat (TPR)-like superfamily protein	8075684	8076070	1103	promoter-TSS	-119	8076414	8076789	1068	exon	605
AT1G22860	AT1G22860	Vacuolar sorting protein 39	8083308	8083564	304	promoter-TSS	252	8083221	8083484	342	promoter-TSS	168
AT1G22882	AT1G22882	Galactose-binding protein	8098395	8098617	332	TTS	114	8098016	8098690	958	promoter-TSS	-39
AT1G22890	AT1G22890	transmembrane protein	8102752	8103383	860	TTS	339	8101975	8102234	352	promoter-TSS	-624
AT1G22910	AT1G22910	RNA-binding (RRM/RBD/RNP motifs) family protein	8105268	8105606	1314	promoter-TSS	-152	8105211	8105633	1578	promoter-TSS	-167
AT1G22990	HIPP22	Heavy metal transport/detoxification superfamily protein	8138922	8139297	690	promoter-TSS	-36	8138133	8138406	172	promoter-TSS	-876
AT1G23020	FRO3	ferric reduction oxidase 3	8153614	8154106	528	promoter-TSS	-330	8153625	8154106	194	promoter-TSS	-335
AT1G23030	AT1G23030	ARM repeat superfamily protein	8154823	8155495	869	Intergenic	-1345	8156464	8156751	641	exon	103
AT1G23060	MDP40	hypothetical protein	8172677	8173193	519	promoter-TSS	-414	8172696	8172896	169	promoter-TSS	-275
AT1G23070	AT1G23070	organic solute transporter ostalpha protein (DUF300)	8176921	8177268	615	Intergenic	-1275	8176887	8177301	665	Intergenic	-1275
AT1G23080	PIN7	Auxin efflux carrier family protein	8183411	8183623	460	promoter-TSS	133	8183424	8183632	230	promoter-TSS	122
AT1G23090	AST91	sulfate transporter 91	8190572	8190747	399	Intergenic	-1439	8190546	8190792	436	Intergenic	-1449
AT1G23100	AT1G23100	GroES-like family protein	8194755	8194892	168	promoter-TSS	-953	8195573	8195921	516	promoter-TSS	-29
AT1G23120	AT1G23120	Polyketide cyclase/dehydrase and lipid transport superfamily protein	8198571	8198911	877	promoter-TSS	155	8198526	8198862	613	promoter-TSS	108
AT1G23310	GGT1	glutamate:glyoxylate aminotransferase	8271764	8272275	644	promoter-TSS	2	8271618	8272284	542	promoter-TSS	70
AT1G23360	MENG	S-adenosyl-L-methionine-dependent methyltransferases superfamily protein	8298148	8298470	656	intron	-1386	8298096	8298661	759	intron	-1455
AT1G23390	AT1G23390	Kelch repeat-containing F-box family protein	8310430	8310756	709	exon	323	8310481	8310841	378	exon	255
AT1G23440	AT1G23440	Peptidase C15, pyroglutamyl peptidase I-like protein	8321505	8321711	262	promoter-TSS	-206	8321433	8321739	427	promoter-TSS	-228
AT1G23480	CSLA03	cellulose synthase-like A3	8332622	8333036	453	promoter-TSS	-643	8332557	8332977	393	promoter-TSS	-705
AT1G23490	ARF1	ADP-ribosylation factor 1	8336372	8336859	1018	promoter-TSS	22	8336367	8336791	1157	promoter-TSS	-14
AT1G23540	PERK12	Protein kinase superfamily protein	8349832	8350057	366	promoter-TSS	124	8349745	8350255	841	promoter-TSS	68
AT1G23550	SRO2	similar to RCD one 2	8350565	8350757	256	promoter-TSS	-67	8350640	8350847	187	promoter-TSS	15
AT1G23560	AT1G23560	OBP32pep, putative (DUF220)	8354187	8354572	405	promoter-TSS	-117	8354191	8354541	415	promoter-TSS	-104
AT1G23700	AT1G23700	Protein kinase superfamily protein	8382946	8383177	347	promoter-TSS	-1053	8382984	8383251	406	promoter-TSS	-1109
AT1G23710	AT1G23710	hypothetical protein (DUF1645)	8384410	8385192	504	promoter-TSS	-387	8384416	8385340	590	promoter-TSS	-310
AT1G23730	BCA3	beta carbonic anhydrase 3	8394593	8394799	591	promoter-TSS	-770	8394528	8394830	570	promoter-TSS	-787
AT1G23820	SPDS1	spermidine synthase	8420084	8420643	783	promoter-TSS	98	8420075	8420337	304	promoter-TSS	-59
AT1G23830	AT1G23830	transmembrane protein	8424165	8424480	170	promoter-TSS	-234	8424168	8424581	504	promoter-TSS	-286
AT1G23860	RSZ21	RS-containing zinc finger protein 21	8429465	8429699	892	promoter-TSS	-97	8429445	8429711	261	promoter-TSS	-93
AT1G23870	TPS9	trehalose-phosphatase/synthase 9	8431780	8432364	1425	promoter-TSS	-107	8430634	8431211	928	Intergenic	-1257
AT1G24040	AT1G24040	Acyl-CoA N-acyltransferases (NAT) superfamily protein	8506672	8506872	482	promoter-TSS	65	8506640	8506885	425	promoter-TSS	75
AT1G24120	ARL1	ARG1-like 1	8532147	8532401	576	promoter-TSS	-12	8532147	8532425	350	promoter-TSS	-24
AT1G24140	AT1G24140	Matrixin family protein	8537068	8537562	587	exon	465	8537092	8537972	585	exon	248
AT1G24145	AT1G24145	transmembrane protein	8540821	8541104	347	promoter-TSS	124	8540642	8541014	385	promoter-TSS	-10
AT1G24150	FH4	formin homologue 4	8549016	8549432	1187	promoter-TSS	-27	8548327	8548807	702	promoter-TSS	-684
AT1G24170	LGT9	Nucleotide-diphospho-sugar transferases superfamily protein	8559827	8560566	561	TTS	-1130	8559751	8560547	718	TTS	-1083
AT1G24180	IAR4	Thiamin diphosphate-binding fold (THDP-binding) superfamily protein	8563481	8563743	205	promoter-TSS	-110	8563319	8563888	792	promoter-TSS	-101
AT1G24267	AT1G24267	bZIP transcription factor, putative (DUF1664)	8607227	8607736	883	promoter-TSS	3	8607283	8607752	685	promoter-TSS	-33
AT1G24300	AT1G24300	GYF domain-containing protein	8620436	8620703	704	promoter-TSS	87	8620448	8620715	423	promoter-TSS	75
AT1G24310	AT1G24310	nuclear pore complex protein	8623948	8624298	1048	exon	109	8623884	8624316	1179	promoter-TSS	86
AT1G24330	AT1G24330	ARM repeat superfamily protein	8631066	8631307	561	promoter-TSS	-20	8630995	8631344	453	promoter-TSS	-37
AT1G24360	AT1G24360	NAD(P)-binding Rossmann-fold superfamily protein	8640452	8640855	615	promoter-TSS	71	8640380	8640921	1479	promoter-TSS	68
AT1G24440	AT1G24440	RING/U-box superfamily protein	8661719	8661967	701	promoter-TSS	-41	8660536	8661029	432	TTS	-1102
AT1G24460	TNO1	TGN-related, localized SYP41 interacting protein	8665723	8665984	955	promoter-TSS	-219	8665637	8666062	1122	promoter-TSS	-223
AT1G24475	AT1G24475	hypothetical protein	8676028	8676301	415	TTS	179	8675994	8676270	230	TTS	211
AT1G24575	AT1G24575	DEAD-box ATP-dependent RNA helicase-like protein	8711854	8712186	477	promoter-TSS	-442	8711842	8712229	594	promoter-TSS	-457
AT1G24625	ZFP7	zinc finger protein 7	8726872	8727310	1273	exon	121	8727663	8728052	1051	promoter-TSS	-645
AT1G25220	ASB1	anthranilate synthase beta subunit 1	8839421	8839761	342	promoter-TSS	-42	8839371	8839691	366	promoter-TSS	18
AT1G25230	AT1G25230	Calcineurin-like metallo-phosphoesterase superfamily protein	8842292	8842484	291	promoter-TSS	57	8842333	8842574	194	promoter-TSS	-8
AT1G25250	IDD16	indeterminate(ID)-domain 16	8848938	8849134	303	promoter-TSS	2	8848144	8848530	497	promoter-TSS	-697
AT1G25275	AT1G25275	thionin-like protein	8860562	8861102	794	promoter-TSS	160	8860456	8861093	549	promoter-TSS	102
AT1G25277	AT1G25277	hypothetical protein	8861390	8862192	1092	promoter-TSS	57	8861346	8862178	917	promoter-TSS	28
AT1G25280	TLP10	tubby like protein 10	8863611	8864121	1436	promoter-TSS	-53	8863560	8864103	1462	promoter-TSS	-88
AT1G25390	AT1G25390	Protein kinase superfamily protein	8910509	8911045	1171	TTS	-1448	8908697	8909610	1251	exon	176
AT1G25400	AT1G25400	transmembrane protein	8912267	8912742	1410	exon	138	8912143	8912715	564	exon	213
AT1G25420	AT1G25420	Regulator of Vps4 activity in the MVB pathway protein	8915864	8916062	338	promoter-TSS	-65	8915846	8916124	465	promoter-TSS	-43
AT1G25425	CLE43	CLAVATA3/ESR-RELATED 43	8922324	8922767	340	exon	129	8922206	8922768	541	promoter-TSS	71
AT1G25440	BBX15	B-box type zinc finger protein with CCT domain-containing protein	8935280	8935700	673	promoter-TSS	54	8935345	8935698	357	promoter-TSS	23
AT1G25460	AT1G25460	NAD(P)-binding Rossmann-fold superfamily protein	8942715	8942955	308	exon	122	8942111	8942358	162	promoter-TSS	-479
AT1G25510	AT1G25510	Eukaryotic aspartyl protease family protein	8961399	8961587	207	promoter-TSS	-310	8961336	8961647	463	promoter-TSS	-308
AT1G25520	AT1G25520	Uncharacterized protein family (UPF0016)	8961866	8962542	959	exon	117	8961790	8962314	627	promoter-TSS	-35
AT1G25550	AT1G25550	myb-like transcription factor family protein	8976209	8976854	1436	exon	205	8975059	8976716	1316	promoter-TSS	-439
AT1G25560	TEM1	AP2/B3 transcription factor family protein	8983660	8984435	1278	promoter-TSS	-733	8983622	8984258	1060	promoter-TSS	-626
AT1G25570	AT1G25570	Di-glucose binding protein with Leucine-rich repeat domain-containing protein	8996251	8996477	399	promoter-TSS	-747	8995461	8995746	410	promoter-TSS	14
AT1G25580	SOG1	NAC (No Apical Meristem) domain transcriptional regulator superfamily protein	8999535	9000146	1348	promoter-TSS	77	8999590	9000198	1161	promoter-TSS	23
AT1G26110	DCP5	decapping 5	9027536	9027933	852	promoter-TSS	221	9027550	9028037	644	promoter-TSS	162
AT1G26150	PERK10	proline-rich extensin-like receptor kinase 10	9043897	9044497	630	promoter-TSS	-342	9043777	9044561	812	promoter-TSS	-314
AT1G26210	SOFL1	SOB five-like 1	9066361	9066553	423	promoter-TSS	-582	9066268	9066641	732	promoter-TSS	-585
AT1G26250	AT1G26250	Proline-rich extensin-like family protein	9083337	9083757	276	promoter-TSS	-291	9083291	9083760	359	promoter-TSS	-313
AT1G26270	AT1G26270	Phosphatidylinositol 3- and 4-kinase family protein	9092755	9093161	883	promoter-TSS	-398	9092677	9093131	551	promoter-TSS	-344
AT1G26290	AT1G26290	hypothetical protein	9097713	9098233	1263	exon	330	9097742	9098230	1288	exon	343
AT1G26380	AT1G26380	FAD-binding Berberine family protein	9129676	9130135	804	TTS	-1337	9129678	9130040	801	TTS	-1291
AT1G26390	AT1G26390	FAD-binding Berberine family protein	9132911	9133161	276	TTS	-1257	9132650	9133108	289	TTS	-1100
AT1G26410	AT1G26410	FAD-binding Berberine family protein	9141151	9141596	320	promoter-TSS	-934	9140500	9141376	466	promoter-TSS	-499
AT1G26420	AT1G26420	FAD-binding Berberine family protein	9143362	9143592	419	promoter-TSS	-141	9143347	9143589	267	promoter-TSS	-132
AT1G26460	AT1G26460	Tetratricopeptide repeat (TPR)-like superfamily protein	9151615	9151864	725	exon	111	9151445	9151877	624	promoter-TSS	33
AT1G26580	AT1G26580	ELM2 domain protein	9184488	9184761	909	promoter-TSS	51	9184471	9184811	673	promoter-TSS	68
AT1G26730	AT1G26730	EXS (ERD1/XPR1/SYG1) family protein	9241166	9241455	730	promoter-TSS	274	9240972	9241518	1032	promoter-TSS	209
AT1G26770	EXPA10	expansin A10	9258407	9258595	483	promoter-TSS	-1249	9259196	9259415	319	promoter-TSS	-445
AT1G26773	AT1G26773	hypothetical protein	9263087	9263303	493	Intergenic	-1209	9263061	9263342	737	Intergenic	-1203
AT1G26920	AT1G26920	zinc finger CCHC domain protein	9329168	9329385	699	promoter-TSS	-217	9329150	9329376	312	promoter-TSS	-230
AT1G26921	AT1G26921	hypothetical protein	9330438	9330672	494	TTS	646	9330413	9330688	523	TTS	651
AT1G26940	AT1G26940	Cyclophilin-like peptidyl-prolyl cis-trans isomerase family protein	9342257	9342431	207	promoter-TSS	-770	9342845	9343112	283	promoter-TSS	-136
AT1G26945	KDR	basic helix-loop-helix (bHLH) DNA-binding superfamily protein	9351980	9352123	182	intron	891	9351878	9352179	267	intron	868
AT1G26960	AtHB23	homeobox protein 23	9354834	9355253	613	promoter-TSS	-784	9354757	9355327	1240	promoter-TSS	-785
AT1G26970	AT1G26970	Protein kinase superfamily protein	9359293	9359864	860	exon	253	9358314	9358681	781	promoter-TSS	-828
AT1G27000	AT1G27000	GRIP/coiled-coil protein, putative (DUF1664)	9373797	9374201	587	exon	114	9373738	9374176	410	promoter-TSS	72
AT1G27020	AT1G27020	plant/protein	9377988	9378638	766	promoter-TSS	-91	9378257	9378691	620	promoter-TSS	70
AT1G27050	AT1G27050	homeobox leucine zipper protein	9393349	9393595	364	promoter-TSS	-181	9393325	9393777	851	promoter-TSS	-102
AT1G27090	AT1G27090	glycine-rich protein	9407359	9407558	239	exon	-1089	9407297	9407627	375	exon	-1093
AT1G27100	AT1G27100	Actin cross-linking protein	9410879	9411446	1126	exon	206	9411026	9411487	1010	exon	112
AT1G27130	GSTU13	glutathione S-transferase tau 13	9425013	9425675	721	promoter-TSS	64	9424960	9425813	856	promoter-TSS	106
AT1G27170	AT1G27170	transmembrane receptors / ATP binding protein	9434036	9434230	240	promoter-TSS	-218	9434070	9434548	229	promoter-TSS	-42
AT1G27200	AT1G27200	glycosyltransferase family protein (DUF23)	9451358	9451749	755	exon	215	9451495	9452453	871	promoter-TSS	-206
AT1G27290	AT1G27290	transmembrane protein	9481191	9481505	834	promoter-TSS	-184	9481104	9481552	624	promoter-TSS	-204
AT1G27300	AT1G27300	transmembrane protein	9482993	9483333	346	promoter-TSS	6	9482901	9483347	563	promoter-TSS	-33
AT1G27320	HK3	histidine kinase 3	9487066	9487335	379	exon	311	9486463	9486946	685	promoter-TSS	-185
AT1G27330	AT1G27330	Ribosome associated membrane protein RAMP4	9492819	9493157	462	TTS	139	9492713	9493170	441	promoter-TSS	92
AT1G27340	LCR	Galactose oxidase/kelch repeat superfamily protein	9495468	9495863	587	exon	321	9495485	9495725	290	exon	261
AT1G27360	SPL11	squamosa promoter-like 11	9501017	9501149	211	exon	189	9501287	9501996	637	exon	747
AT1G27420	AT1G27420	Galactose oxidase/kelch repeat superfamily protein	9518718	9518873	257	promoter-TSS	-272	9518715	9518938	243	promoter-TSS	-241
AT1G27430	AT1G27430	GYF domain-containing protein	9526977	9527246	417	promoter-TSS	45	9527061	9527259	244	promoter-TSS	-4
AT1G27440	GUT2	Exostosin family protein	9531345	9531571	182	promoter-TSS	31	9531385	9531637	398	promoter-TSS	-22
AT1G27500	KLCR3	Tetratricopeptide repeat (TPR)-like superfamily protein	9554017	9554336	336	promoter-TSS	-257	9553957	9554412	472	promoter-TSS	-265
AT1G27650	ATU2AF35A	U2 snRNP auxiliary factor small subunit	9614543	9614690	130	promoter-TSS	65	9614305	9614503	218	promoter-TSS	-147
AT1G27670	AT1G27670	transmembrane protein	9628680	9628946	767	promoter-TSS	-64	9628671	9628940	510	promoter-TSS	-56
AT1G27690	AT1G27690	lipase, putative (DUF620)	9635151	9635456	319	TTS	-1285	9635121	9635344	283	TTS	-1356
AT1G27730	STZ	salt tolerance zinc finger	9648886	9649628	881	promoter-TSS	66	9648842	9650241	409	promoter-TSS	-218
AT1G27760	SAT32	interferon-related developmental regulator family protein / IFRD protein family	9668395	9668837	1322	promoter-TSS	32	9668401	9668773	680	promoter-TSS	3
AT1G27840	ATCSA-1	Transducin/WD40 repeat-like superfamily protein	9696329	9696741	909	promoter-TSS	11	9696323	9696770	476	promoter-TSS	0
AT1G27850	AT1G27850	RUN/FYVE domain protein	9698371	9698620	300	exon	197	9698328	9698568	211	exon	150
AT1G27910	PUB45	plant U-box 45	9724357	9724800	939	exon	222	9724475	9724912	658	exon	107
AT1G27960	ECT9	evolutionarily conserved C-terminal region 9	9745669	9745804	246	promoter-TSS	-627	9744785	9745175	166	exon	129
AT1G27980	DPL1	dihydrosphingosine phosphate lyase	9747690	9748208	671	promoter-TSS	-557	9747659	9748375	320	promoter-TSS	-489
AT1G28070	AT1G28070	ATP-dependent RNA helicase	9782758	9782951	435	promoter-TSS	7	9782698	9783034	621	promoter-TSS	19
AT1G28110	SCPL45	serine carboxypeptidase-like 45	9807616	9807795	450	promoter-TSS	-809	9807575	9807816	283	promoter-TSS	-799
AT1G28130	GH3.17	Auxin-responsive GH3 family protein	9824925	9825190	459	promoter-TSS	-857	9824888	9825248	429	promoter-TSS	-846
AT1G28200	FIP1	FH interacting protein 1	9852464	9852650	188	promoter-TSS	-122	9852438	9852673	357	promoter-TSS	-120
AT1G28260	AT1G28260	Telomerase activating protein Est1	9880182	9880510	262	promoter-TSS	-913	9880174	9881041	779	Intergenic	-1174
AT1G28265	AT1G28265	hypothetical protein	9878921	9879464	1475	exon	157	9879077	9879378	518	TTS	192
AT1G28280	AT1G28280	VQ motif-containing protein	9887221	9887827	1556	promoter-TSS	-46	9887325	9887878	620	promoter-TSS	-123
AT1G28320	DEG15	protease-like protein	9924922	9925129	182	promoter-TSS	-537	9924875	9925162	265	promoter-TSS	-530
AT1G28360	ERF12	ERF domain protein 12	9950661	9951191	681	promoter-TSS	-836	9950590	9951126	1076	promoter-TSS	-904
AT1G28375	AT1G28375	transmembrane protein	9960023	9960438	668	promoter-TSS	-825	9959950	9960479	1035	promoter-TSS	-841
AT1G28380	NSL1	MAC/Perforin domain-containing protein	9962472	9962789	378	promoter-TSS	-818	9962417	9962821	622	promoter-TSS	-829
AT1G28420	HB-1	homeobox-1	9979227	9979559	1196	promoter-TSS	-85	9979168	9979647	1010	promoter-TSS	-71
AT1G28480	GRX480	Thioredoxin superfamily protein	10015079	10015313	467	promoter-TSS	-940	10014875	10015372	576	promoter-TSS	-867
AT1G28520	VOZ1	vascular plant one zinc finger protein	10029057	10029430	1085	promoter-TSS	93	10029117	10029352	242	promoter-TSS	84
AT1G28580	AT1G28580	GDSL-like Lipase/Acylhydrolase superfamily protein	10046266	10047154	847	promoter-TSS	-158	10046187	10047230	1297	promoter-TSS	-156
AT1G28590	AT1G28590	GDSL-like Lipase/Acylhydrolase superfamily protein	10050283	10050468	421	TTS	-1032	10050216	10050522	672	TTS	-1026
AT1G28600	AT1G28600	GDSL-like Lipase/Acylhydrolase superfamily protein	10052979	10053501	1192	promoter-TSS	-22	10052930	10053524	795	promoter-TSS	-9
AT1G28610	AT1G28610	GDSL-like Lipase/Acylhydrolase superfamily protein	10055717	10055864	196	promoter-TSS	91	10056225	10056441	255	promoter-TSS	-452
AT1G28650	AT1G28650	GDSL-like Lipase/Acylhydrolase superfamily protein	10072148	10072483	537	exon	-1207	10072111	10072511	637	exon	-1203
AT1G28680	AT1G28680	HXXXD-type acyl-transferase family protein	10077890	10078308	964	promoter-TSS	-123	10077832	10078331	1354	promoter-TSS	-141
AT1G29020	AT1G29020	Calcium-binding EF-hand family protein	10123149	10123471	216	promoter-TSS	-337	10123160	10123498	415	promoter-TSS	-356
AT1G29060	AT1G29060	Target SNARE coiled-coil domain protein	10146512	10146781	954	promoter-TSS	-959	10146513	10146806	420	promoter-TSS	-946
AT1G29120	AT1G29120	Hydrolase-like protein family	10174177	10174613	1009	exon	113	10174220	10174606	590	exon	131
AT1G29170	WAVE2	SCAR family protein	10195064	10195246	209	promoter-TSS	58	10195066	10195439	226	promoter-TSS	-39
AT1G29179	AT1G29179	cysteine/histidine-rich C1 domain protein	10198216	10198569	862	promoter-TSS	-372	10198264	10198629	624	promoter-TSS	-318
AT1G29230	CIPK18	CBL-interacting protein kinase 18	10214611	10215062	508	exon	155	10214338	10214943	339	promoter-TSS	-41
AT1G29240	AT1G29240	transcription initiation factor TFIID subunit, putative (DUF688)	10219619	10219893	587	exon	186	10219562	10219929	596	exon	197
AT1G29280	WRKY65	WRKY DNA-binding protein 65	10235799	10236605	1272	promoter-TSS	-135	10235811	10236524	828	promoter-TSS	-170
AT1G29290	AT1G29290	B-cell lymphoma 6 protein	10244000	10244497	725	promoter-TSS	-205	10242837	10243244	771	Intergenic	-1413
AT1G29330	ERD2	ER lumen protein retaining receptor family protein	10261857	10262170	1278	promoter-TSS	-781	10261815	10262239	1168	promoter-TSS	-795
AT1G29340	PUB17	plant U-box 17	10263443	10263703	522	promoter-TSS	-470	10264159	10264476	312	exon	274
AT1G29395	COR413IM1	COLD REGULATED 314 INNER MEMBRANE 1	10290092	10290345	263	promoter-TSS	-552	10290009	10290409	695	promoter-TSS	-543
AT1G29400	ML5	MEI2-like protein 5	10295683	10296252	775	Intergenic	-1489	10294901	10295167	193	promoter-TSS	-556
AT1G29440	SAUR63	SAUR-like auxin-responsive protein family	10305299	10305626	304	promoter-TSS	-354	10305402	10305704	301	promoter-TSS	-445
AT1G29465	AT1G29465	transmembrane protein	10308483	10308749	495	promoter-TSS	96	10308400	10308714	648	promoter-TSS	37
AT1G29470	AT1G29470	S-adenosyl-L-methionine-dependent methyltransferases superfamily protein	10313649	10313949	616	promoter-TSS	348	10313796	10314036	101	promoter-TSS	231
AT1G29640	AT1G29640	senescence regulator (Protein of unknown function, DUF584)	10355510	10355717	401	TTS	869	10356430	10356899	612	promoter-TSS	-182
AT1G29690	CAD1	MAC/Perforin domain-containing protein	10382035	10382275	739	promoter-TSS	-2	10382020	10382289	289	promoter-TSS	-1
AT1G29880	AT1G29880	glycyl-tRNA synthetase / glycine-tRNA ligase	10462883	10463017	150	promoter-TSS	17	10462896	10463212	226	promoter-TSS	-87
AT1G30000	MNS3	alpha-mannosidase 3	10512290	10512517	395	promoter-TSS	155	10512260	10512547	291	promoter-TSS	155
AT1G30020	AT1G30020	hypothetical protein (Protein of unknown function, DUF538)	10517408	10517821	419	Intergenic	-1267	10517480	10517878	524	Intergenic	-1332
AT1G30040	GA2OX2	gibberellin 2-oxidase	10537288	10537471	265	promoter-TSS	-78	10537243	10537602	407	promoter-TSS	-35
AT1G30100	NCED5	nine-cis-epoxycarotenoid dioxygenase 5	10571244	10571468	628	promoter-TSS	46	10571180	10571485	719	promoter-TSS	22
AT1G30110	NUDX25	nudix hydrolase homolog 25	10581169	10581579	1229	promoter-TSS	-361	10580226	10580609	1231	Intergenic	-1318
AT1G30135	JAZ8	jasmonate-zim-domain protein 8	10596260	10596567	1089	promoter-TSS	61	10596188	10596615	823	promoter-TSS	49
AT1G30240	AT1G30240	proline-, glutamic acid/leucine-rich protein	10646003	10646212	668	promoter-TSS	-172	10645911	10646226	448	promoter-TSS	-133
AT1G30270	CIPK23	CBL-interacting protein kinase 23	10654721	10655105	571	promoter-TSS	113	10654657	10655159	815	promoter-TSS	108
AT1G30330	ARF6	auxin response factor 6	10690498	10690911	392	exon	134	10691904	10692159	198	Intergenic	-1193
AT1G30360	ERD4	Early-responsive to dehydration stress protein (ERD4)	10715439	10715866	955	exon	170	10715453	10715830	265	exon	159
AT1G30370	DLAH	alpha/beta-Hydrolases superfamily protein	10720774	10721149	798	promoter-TSS	-118	10720811	10721570	1071	promoter-TSS	-347
AT1G30440	AT1G30440	Phototropic-responsive NPH3 family protein	10758958	10759153	301	exon	312	10758929	10759198	446	exon	320
AT1G30570	HERK2	hercules receptor kinase 2	10828207	10828651	918	promoter-TSS	56	10826962	10827406	1058	TTS	-1189
AT1G30600	AT1G30600	Subtilase family protein	10845435	10845677	544	promoter-TSS	-314	10845409	10845710	527	promoter-TSS	-317
AT1G30620	MUR4	NAD(P)-binding Rossmann-fold superfamily protein	10854474	10855073	1111	promoter-TSS	-162	10854430	10854989	789	promoter-TSS	-226
AT1G30690	AT1G30690	Sec14p-like phosphatidylinositol transfer family protein	10886247	10886709	538	TTS	-1177	10887280	10887692	384	promoter-TSS	-169
AT1G30700	AT1G30700	FAD-binding Berberine family protein	10892154	10893037	875	exon	150	10891842	10892906	545	promoter-TSS	-71
AT1G30720	AT1G30720	FAD-binding Berberine family protein	10897343	10898222	488	promoter-TSS	-143	10897381	10898039	442	promoter-TSS	-215
AT1G30730	AT1G30730	FAD-binding Berberine family protein	10899893	10900510	621	promoter-TSS	-480	10900144	10900565	369	promoter-TSS	-327
AT1G30757	AT1G30757	transmembrane protein	10908718	10909216	836	promoter-TSS	-63	10908815	10909148	586	promoter-TSS	-49
AT1G30810	JMJ18	Transcription factor jumonji (jmj) family protein / zinc finger (C5HC2 type) family protein	10942219	10942499	392	promoter-TSS	-67	10942157	10942464	671	promoter-TSS	-18
AT1G30820	AT1G30820	CTP synthase family protein	10949026	10949490	1254	exon	224	10949028	10949577	868	exon	180
AT1G30825	DIS2	Arp2/3 complex, 34 kD subunit p34-Arc	10959645	10959997	406	Intergenic	-1087	10959606	10959959	306	Intergenic	-1126
AT1G30900	VSR6	VACUOLAR SORTING RECEPTOR 6	10996966	10997185	630	TTS	205	10996924	10997195	370	TTS	189
AT1G31320	LBD4	LOB domain-containing protein 4	11212796	11213077	209	promoter-TSS	-22	11212714	11212981	484	promoter-TSS	-111
AT1G31340	RUB1	related to ubiquitin 1	11219870	11220355	666	promoter-TSS	-494	11219864	11220822	1010	promoter-TSS	-725
AT1G31350	KUF1	KAR-UP F-box 1	11222713	11222933	345	promoter-TSS	4	11222635	11222984	719	promoter-TSS	18
AT1G31540	AT1G31540	Disease resistance protein (TIR-NBS-LRR class) family	11293482	11293983	536	promoter-TSS	43	11293665	11294015	759	promoter-TSS	-65
AT1G31650	ROPGEF14	RHO guanyl-nucleotide exchange factor 14	11329248	11329429	308	promoter-TSS	-520	11328808	11329514	634	promoter-TSS	-343
AT1G31830	PUT2	Amino acid permease family protein	11420537	11420764	286	intron	311	11420505	11420875	422	exon	271
AT1G31920	AT1G31920	Tetratricopeptide repeat (TPR)-like superfamily protein	11464297	11464541	178	promoter-TSS	-562	11464121	11464463	159	promoter-TSS	-435
AT1G31930	XLG3	extra-large GTP-binding protein 3	11464899	11465219	1024	promoter-TSS	-187	11465313	11465816	620	exon	318
AT1G32090	AT1G32090	early-responsive to dehydration stress protein (ERD4)	11543944	11544216	1023	promoter-TSS	86	11545172	11545488	274	TTS	-1164
AT1G32127	AT1G32127	plant viral-response family protein	11556746	11556933	237	promoter-TSS	95	11556634	11557071	590	TTS	108
AT1G32170	XTH30	xyloglucan endotransglucosylase/hydrolase 30	11575164	11575573	1395	promoter-TSS	48	11575166	11575433	430	promoter-TSS	-21
AT1G32230	RCD1	WWE protein-protein interaction domain protein family	11611858	11612159	525	promoter-TSS	80	11610965	11611359	201	promoter-TSS	-766
AT1G32240	KAN2	Homeodomain-like superfamily protein	11630558	11630774	354	promoter-TSS	79	11630515	11630797	423	promoter-TSS	89
AT1G32300	GulLO1	D-arabinono-1,4-lactone oxidase family protein	11650800	11651081	665	promoter-TSS	-387	11650791	11651127	499	promoter-TSS	-368
AT1G32330	HSFA1D	heat shock transcription factor A1D	11660087	11660518	795	exon	159	11660234	11660527	358	promoter-TSS	81
AT1G32340	NHL8	NDR1/HIN1-like 8	11665948	11666158	267	promoter-TSS	67	11665942	11666183	233	promoter-TSS	58
AT1G32380	PRS2	phosphoribosyl pyrophosphate (PRPP) synthase 2	11681745	11681915	291	promoter-TSS	96	11681681	11681900	205	promoter-TSS	56
AT1G32410	AT1G32410	Vacuolar protein sorting 55 (VPS55) family protein	11693522	11693780	565	promoter-TSS	-177	11693565	11693780	290	promoter-TSS	-156
AT1G32440	PKp3	plastidial pyruvate kinase 3	11711952	11712346	874	exon	205	11711927	11712226	557	exon	132
AT1G32500	ABCI7	non-intrinsic ABC protein 6	11751747	11752133	856	exon	250	11751823	11752190	633	exon	184
AT1G32510	NAC011	NAC domain containing protein 11	11756347	11756488	133	promoter-TSS	-274	11755103	11755387	470	Intergenic	-1446
AT1G32530	AT1G32530	RING/U-box superfamily protein	11762480	11762724	944	promoter-TSS	33	11762507	11762718	304	promoter-TSS	23
AT1G32630	AT1G32630	FAM50A-like protein	11797303	11797519	553	promoter-TSS	81	11797256	11797551	458	promoter-TSS	73
AT1G32640	MYC2	Basic helix-loop-helix (bHLH) DNA-binding family protein	11801767	11801982	587	promoter-TSS	-467	11800894	11801234	324	exon	343
AT1G32690	AT1G32690	DUF740 family protein	11822727	11822958	647	Intergenic	-1018	11822633	11823017	982	Intergenic	-1001
AT1G32700	AT1G32700	PLATZ transcription factor family protein	11827333	11827610	285	promoter-TSS	4	11827247	11827485	330	promoter-TSS	-101
AT1G32763	AT1G32763	Cysteine-rich protein	11860435	11860848	1090	exon	282	11860473	11860723	300	exon	325
AT1G32790	CID11	CTC-interacting domain 11	11877238	11877638	899	promoter-TSS	111	11877367	11877683	852	promoter-TSS	24
AT1G32920	AT1G32920	hypothetical protein	11928713	11929032	355	promoter-TSS	115	11928352	11928788	638	promoter-TSS	-187
AT1G32928	AT1G32928	Avr9/Cf-9 rapidly elicited protein	11929968	11930386	467	promoter-TSS	-972	11930914	11931299	497	promoter-TSS	-43
AT1G32940	SBT3.5	Subtilase family protein	11936497	11936726	657	promoter-TSS	-917	11936515	11936717	258	promoter-TSS	-912
AT1G33060	NAC014	NAC 014	11978349	11978931	360	promoter-TSS	-18	11978373	11979063	1121	promoter-TSS	-96
AT1G33110	AT1G33110	MATE efflux family protein	12004795	12005162	675	promoter-TSS	51	12004225	12005122	436	promoter-TSS	-254
AT1G33260	AT1G33260	Protein kinase superfamily protein	12064277	12064711	515	promoter-TSS	171	12064125	12064523	609	promoter-TSS	1
AT1G33360	AT1G33360	ATP-dependent Clp protease	12091748	12092141	732	promoter-TSS	164	12091689	12091897	187	promoter-TSS	13
AT1G33420	AT1G33420	RING/FYVE/PHD zinc finger superfamily protein	12123431	12123614	191	promoter-TSS	-594	12123492	12123789	332	promoter-TSS	-712
AT1G33520	MOS2	D111/G-patch domain-containing protein	12158716	12159061	1139	promoter-TSS	237	12158793	12159173	896	promoter-TSS	142
AT1G33540	scpl18	serine carboxypeptidase-like 18	12164741	12165082	641	promoter-TSS	-197	12164771	12165069	298	promoter-TSS	-206
AT1G33560	ADR1	Disease resistance protein (CC-NBS-LRR class) family	12168823	12169000	360	exon	143	12167578	12169071	1198	promoter-TSS	-444
AT1G33590	AT1G33590	Leucine-rich repeat (LRR) family protein	12177603	12177860	403	promoter-TSS	29	12177234	12177822	245	promoter-TSS	-174
AT1G33600	AT1G33600	Leucine-rich repeat (LRR) family protein	12180588	12180919	965	promoter-TSS	270	12180513	12180957	648	promoter-TSS	252
AT1G33610	AT1G33610	Leucine-rich repeat (LRR) family protein	12188681	12189013	622	exon	169	12188653	12189072	662	exon	184
AT1G33760	AT1G33760	Integrase-type DNA-binding superfamily protein	12236807	12237278	563	promoter-TSS	-505	12237043	12237293	280	promoter-TSS	-379
AT1G33780	AT1G33780	electron transporter, putative (DUF179)	12245984	12246271	966	TTS	104	12246014	12246289	302	promoter-TSS	80
AT1G33990	MES14	methyl esterase 14	12355174	12355865	464	promoter-TSS	-38	12355120	12355910	439	promoter-TSS	-42
AT1G34046	AT1G34046	Ankyrin-repeat containing protein	12388411	12388992	816	exon	106	12388270	12388800	663	promoter-TSS	-60
AT1G34050	AT1G34050	Ankyrin repeat family protein	12393560	12394185	414	exon	446	12393829	12394180	240	intron	578
AT1G34190	NAC017	NAC domain containing protein 17	12451390	12451664	920	TTS	122	12451363	12451621	367	promoter-TSS	87
AT1G34210	SERK2	somatic embryogenesis receptor-like kinase 2	12458533	12458905	1393	exon	155	12458478	12458916	1132	exon	133
AT1G34245	EPF2	Putative membrane lipoprotein	12472744	12473284	1162	exon	146	12472707	12473785	1269	intron	378
AT1G34370	STOP1	C2H2 and C2HC zinc fingers superfamily protein	12550150	12550703	1460	promoter-TSS	87	12550271	12550689	1260	promoter-TSS	141
AT1G34750	AT1G34750	Protein phosphatase 2C family protein	12737784	12738117	717	exon	246	12737748	12738215	1117	exon	215
AT1G35140	PHI-1	Phosphate-responsive 1 family protein	12851462	12852053	528	promoter-TSS	-226	12851444	12851964	540	promoter-TSS	-279
AT1G35210	AT1G35210	hypothetical protein	12897169	12897603	295	exon	289	12897046	12897655	1076	exon	325
AT1G35350	AT1G35350	EXS (ERD1/XPR1/SYG1) family protein	12984645	12984903	809	promoter-TSS	-34	12984501	12984926	962	promoter-TSS	27
AT1G35430	AT1G35430	transmembrane protein	13030976	13031240	817	exon	267	13030885	13031283	1100	exon	291
AT1G35510	AT1G35510	O-fucosyltransferase family protein	13070925	13071331	1410	promoter-TSS	-37	13070828	13071403	1262	promoter-TSS	-50
AT1G35560	AT1G35560	TCP family transcription factor	13117181	13117475	879	promoter-TSS	-93	13117152	13118236	1119	promoter-TSS	-459
AT1G35580	CINV1	cytosolic invertase 1	13126443	13126686	883	Intergenic	-1300	13126426	13126720	366	Intergenic	-1309
AT1G35680	RPL21C	Ribosomal protein L21	13208641	13208943	1061	TTS	109	13208602	13208914	588	promoter-TSS	75
AT1G35830	AT1G35830	VQ motif-containing protein	13322268	13322520	630	exon	117	13322232	13322549	636	exon	121
AT1G36160	ACC1	acetyl-CoA carboxylase 1	13533143	13533723	1205	promoter-TSS	265	13533136	13533424	513	promoter-TSS	112
AT1G36622	AT1G36622	transmembrane protein	13836735	13837012	759	promoter-TSS	81	13836715	13837752	859	promoter-TSS	-279
AT1G37130	NIA2	nitrate reductase 2	14158394	14158761	1063	exon	125	14158321	14158763	1179	promoter-TSS	90
AT1G41830	SKS6	SKU5-similar 6	15607101	15607315	476	intron	758	15607050	15607407	704	exon	738
AT1G42440	AT1G42440	pre-rRNA-processing TSR1-like protein	15899875	15900094	404	exon	121	15899833	15900170	515	exon	104
AT1G42470	AT1G42470	Patched family protein	15926097	15926404	726	promoter-TSS	-426	15926117	15926366	295	promoter-TSS	-435
AT1G42550	PMI1	plastid movement impaired1	15976817	15977115	388	TTS	161	15976794	15977086	363	TTS	135
AT1G42990	BZIP60	basic region/leucine zipper motif 60	16137643	16138109	1128	promoter-TSS	-413	16137602	16138150	1804	promoter-TSS	-413
AT1G43160	RAP2.6	related to AP2 6	16263656	16264759	1240	intron	402	16263626	16263978	410	promoter-TSS	-3
AT1G43190	PTB3	polypyrimidine tract-binding protein 3	16278412	16278755	790	promoter-TSS	39	16278483	16278727	329	promoter-TSS	17
AT1G43670	FBP	Inositol monophosphatase family protein	16467938	16468199	441	exon	770	16467901	16468149	275	exon	727
AT1G43710	EMB1075	Pyridoxal phosphate (PLP)-dependent transferases superfamily protein	16488289	16488511	501	promoter-TSS	62	16488282	16488517	366	promoter-TSS	63
AT1G43910	AT1G43910	P-loop containing nucleoside triphosphate hydrolases superfamily protein	16657816	16657949	214	promoter-TSS	-196	16657758	16658027	346	promoter-TSS	-206
AT1G44100	AAP5	amino acid permease 5	16767371	16767631	576	exon	184	16767355	16767632	429	exon	192
AT1G44170	ALDH3H1	aldehyde dehydrogenase 3H1	16800895	16801277	1261	promoter-TSS	-765	16800814	16801323	1987	promoter-TSS	-747
AT1G44180	AT1G44180	Peptidase M20/M25/M40 family protein	16810459	16810643	210	promoter-TSS	14	16810445	16810704	193	promoter-TSS	-9
AT1G44350	ILL6	IAA-amino acid hydrolase ILR1-like 6	16838098	16838559	1207	exon	234	16838150	16838559	587	exon	208
AT1G44608	AT1G44608	hypothetical protein	16877684	16877986	691	Intergenic	-1286	16877690	16877929	236	Intergenic	-1260
AT1G45145	TRX5	thioredoxin H-type 5	17076269	17076660	555	promoter-TSS	-47	17076129	17076807	982	promoter-TSS	-51
AT1G45170	AT1G45170	outer envelope pore 24B-like protein	17098005	17098205	286	promoter-TSS	-64	17097963	17098233	334	promoter-TSS	-57
AT1G45249	ABF2	abscisic acid responsive elements-binding factor 2	17168896	17169341	372	TTS	-1215	17168854	17169371	506	TTS	-1209
AT1G46768	RAP2.1	related to AP2 1	17266106	17266719	407	exon	312	17266394	17267134	449	promoter-TSS	-40
AT1G47128	RD21A	Granulin repeat cysteine protease family protein	17285608	17285784	236	promoter-TSS	53	17286588	17286989	534	Intergenic	-1039
AT1G47130	AT1G47130	hypothetical protein	17291074	17291464	294	promoter-TSS	-486	17290946	17291396	1550	promoter-TSS	-584
AT1G47278	AT1G47278	hypothetical protein	17330760	17331005	955	promoter-TSS	45	17330756	17330967	292	promoter-TSS	24
AT1G47380	AT1G47380	Protein phosphatase 2C family protein	17375929	17376263	429	promoter-TSS	-5	17375930	17376309	608	promoter-TSS	-28
AT1G47490	RBP47C	RNA-binding protein 47C	17424513	17424765	264	exon	166	17424464	17424721	312	exon	119
AT1G47530	AT1G47530	MATE efflux family protein	17451507	17451732	444	promoter-TSS	37	17451452	17451710	368	promoter-TSS	-1
AT1G47560	SEC3B	exocyst complex component sec3B	17465025	17465409	621	TTS	-1318	17465036	17465380	498	TTS	-1327
AT1G47870	ATE2F2	winged-helix DNA-binding transcription factor family protein	17634575	17634997	732	promoter-TSS	89	17634626	17634840	195	promoter-TSS	36
AT1G47990	GA2OX4	gibberellin 2-oxidase 4	17697165	17697683	473	Intergenic	-1174	17697304	17697650	348	Intergenic	-1121
AT1G48050	KU80	Ku80 family protein	17722708	17723038	897	promoter-TSS	-557	17722657	17723088	672	promoter-TSS	-558
AT1G48090	AT1G48090	calcium-dependent lipid-binding family protein	17758280	17758602	1163	promoter-TSS	3	17758322	17758619	606	promoter-TSS	-26
AT1G48100	AT1G48100	Pectin lyase-like superfamily protein	17765749	17766067	510	promoter-TSS	-830	17765692	17766083	641	promoter-TSS	-851
AT1G48140	DPMS3	dolichol-phosphate mannosyltransferase-like protein	17781962	17782134	220	promoter-TSS	60	17781947	17782168	251	promoter-TSS	69
AT1G48195	AT1G48195	Zinc finger C-x8-C-x5-C-x3-H type family protein	17796320	17796544	219	TTS	174	17796349	17796582	339	TTS	207
AT1G48240	NPSN12	Putative plant snare 12	17811762	17812141	840	promoter-TSS	155	17811690	17812178	1161	exon	172
AT1G48260	CIPK17	CBL-interacting protein kinase 17	17816462	17816680	428	promoter-TSS	870	17816437	17816707	232	promoter-TSS	869
AT1G48330	AT1G48330	SsrA-binding protein	17863582	17863757	407	promoter-TSS	9	17863499	17863747	268	promoter-TSS	-37
AT1G48370	YSL8	YELLOW STRIPE like 8	17873034	17873300	200	TTS	-1269	17872929	17873321	705	TTS	-1311
AT1G48410	AGO1	Stabilizer of iron transporter SufD / Polynucleotidyl transferase	17892351	17892625	664	exon	108	17892571	17892964	140	promoter-TSS	-171
AT1G48510	AT1G48510	Surfeit locus 1 cytochrome c oxidase biogenesis protein	17934355	17934555	296	promoter-TSS	-291	17934328	17934671	295	promoter-TSS	-247
AT1G48540	AT1G48540	Outer arm dynein light chain 1 protein	17945149	17945561	1030	promoter-TSS	-14	17945086	17945410	968	promoter-TSS	-121
AT1G48630	RACK1B_AT	receptor for activated C kinase 1B	17983309	17983500	224	promoter-TSS	-27	17983296	17983634	186	promoter-TSS	-88
AT1G48870	AT1G48870	Transducin/WD40 repeat-like superfamily protein	18074805	18075182	427	promoter-TSS	-513	18074818	18075129	334	promoter-TSS	-493
AT1G48930	GH9C1	glycosyl hydrolase 9C1	18104611	18105021	668	promoter-TSS	-48	18104821	18105315	270	promoter-TSS	-300
AT1G48960	AT1G48960	Adenine nucleotide alpha hydrolases-like superfamily protein	18112251	18112634	707	promoter-TSS	-16	18112227	18112532	338	promoter-TSS	-79
AT1G49000	AT1G49000	transmembrane protein	18125691	18125872	224	Intergenic	-1492	18125657	18125891	330	Intergenic	-1485
AT1G49032	AT1G49032	hypothetical protein	18137724	18138004	284	promoter-TSS	-305	18138816	18139039	317	TTS	758
AT1G49160	WNK7	Protein kinase superfamily protein	18181611	18182279	726	promoter-TSS	480	18181837	18183002	566	promoter-TSS	6
AT1G49200	AT1G49200	RING/U-box superfamily protein	18197744	18198083	470	promoter-TSS	-314	18197756	18198183	496	promoter-TSS	-258
AT1G49225	AT1G49225	hypothetical protein	18211890	18212115	631	promoter-TSS	-612	18211842	18212141	690	promoter-TSS	-601
AT1G49450	AT1G49450	Transducin/WD40 repeat-like superfamily protein	18305294	18305496	570	promoter-TSS	-50	18304778	18305088	516	promoter-TSS	-512
AT1G49480	RTV1	related to vernalization1 1	18316259	18316700	732	promoter-TSS	382	18316433	18316750	479	promoter-TSS	270
AT1G49500	AT1G49500	transcription initiation factor TFIID subunit 1b-like protein	18321364	18322779	1077	exon	434	18322849	18324447	1024	Intergenic	-1143
AT1G49620	ICK5	Cyclin-dependent kinase inhibitor family protein	18365717	18366001	605	exon	885	18366628	18366872	402	promoter-TSS	-6
AT1G49640	AT1G49640	alpha/beta-Hydrolases superfamily protein	18376911	18377061	237	promoter-TSS	-180	18376849	18377133	333	promoter-TSS	-185
AT1G49710	FUT12	fucosyltransferase 12	18393793	18394146	482	promoter-TSS	61	18393709	18394161	981	promoter-TSS	95
AT1G49730	AT1G49730	Protein kinase superfamily protein	18405394	18405705	1171	promoter-TSS	-56	18405346	18405820	1166	promoter-TSS	-90
AT1G49760	PAB8	poly(A) binding protein 8	18416389	18416698	574	promoter-TSS	69	18416299	18416677	1117	promoter-TSS	14
AT1G49780	PUB26	plant U-box 26	18431239	18431390	353	promoter-TSS	-817	18431178	18431481	620	promoter-TSS	-832
AT1G49840	AT1G49840	glutamyl-tRNA (Gln) amidotransferase subunit A (DUF620)	18451963	18452186	584	exon	328	18451977	18452206	300	exon	345
AT1G49950	TRB1	telomere repeat binding factor 1	18497202	18497382	233	promoter-TSS	-32	18497215	18497422	234	promoter-TSS	-58
AT1G49980	AT1G49980	DNA/RNA polymerases superfamily protein	18507856	18508172	774	promoter-TSS	51	18507785	18508092	623	promoter-TSS	-25
AT1G50020	AT1G50020	tubulin alpha-6 chain	18521558	18522145	811	promoter-TSS	-70	18521562	18522417	962	promoter-TSS	-208
AT1G50110	AT1G50110	D-aminoacid aminotransferase-like PLP-dependent enzymes superfamily protein	18560449	18560632	314	promoter-TSS	-149	18560201	18560626	279	promoter-TSS	-22
AT1G50140	AT1G50140	P-loop containing nucleoside triphosphate hydrolases superfamily protein	18578953	18579275	546	promoter-TSS	68	18578960	18579375	1117	promoter-TSS	15
AT1G50170	SIRB	sirohydrochlorin ferrochelatase B	18582057	18582205	272	TTS	120	18581960	18582293	714	TTS	115
AT1G50200	ALATS	Alanyl-tRNA synthetase	18598203	18598344	185	exon	296	18598225	18598570	134	promoter-TSS	172
AT1G50300	TAF15	TBP-associated factor 15	18631772	18632049	553	exon	129	18631651	18632099	860	intron	164
AT1G50380	AT1G50380	Prolyl oligopeptidase family protein	18662222	18662463	603	promoter-TSS	57	18662166	18662455	410	promoter-TSS	25
AT1G50420	SCL3	scarecrow-like 3	18679962	18680313	1548	exon	163	18679915	18680527	963	promoter-TSS	79
AT1G50450	AT1G50450	Saccharopine dehydrogenase	18690729	18690994	664	promoter-TSS	-358	18690661	18691030	527	promoter-TSS	-342
AT1G50460	HKL1	hexokinase-like 1	18693551	18693858	1248	promoter-TSS	-1070	18693455	18693910	1417	promoter-TSS	-1092
AT1G50570	AT1G50570	Calcium-dependent lipid-binding (CaLB domain) family protein	18728170	18728466	556	promoter-TSS	16	18728234	18728502	348	promoter-TSS	-34
AT1G50600	SCL5	scarecrow-like 5	18739276	18739491	254	promoter-TSS	164	18739293	18739791	451	promoter-TSS	5
AT1G50620	AT1G50620	RING/FYVE/PHD zinc finger superfamily protein	18748117	18748367	995	promoter-TSS	1	18748118	18748377	235	promoter-TSS	6
AT1G50660	AT1G50660	actin cytoskeleton-regulatory complex pan-like protein	18770938	18771403	811	exon	233	18770890	18771361	667	exon	188
AT1G50700	CPK33	calcium-dependent protein kinase 33	18781683	18781953	134	promoter-TSS	-41	18781583	18781906	550	promoter-TSS	-115
AT1G50740	AT1G50740	Transmembrane proteins 14C	18807679	18807938	566	exon	136	18807681	18807990	509	exon	163
AT1G51070	bHLH115	basic helix-loop-helix (bHLH) DNA-binding superfamily protein	18927611	18928146	697	promoter-TSS	1	18927545	18928176	903	promoter-TSS	-17
AT1G51090	AT1G51090	Heavy metal transport/detoxification superfamily protein	18932591	18932795	269	promoter-TSS	-73	18932569	18932863	564	promoter-TSS	-50
AT1G51100	CRR41	potassium/sodium hyperpolarization-activated cyclic nucleotide-gated channel protein	18933709	18933842	259	promoter-TSS	-524	18933650	18933908	374	promoter-TSS	-520
AT1G51130	AT1G51130	Nse4, component of Smc5/6 DNA repair complex	18942649	18942792	207	TTS	-1001	18942514	18942832	414	promoter-TSS	-954
AT1G51140	FBH3	basic helix-loop-helix (bHLH) DNA-binding superfamily protein	18945682	18945863	525	promoter-TSS	40	18945655	18945872	173	promoter-TSS	49
AT1G51210	AT1G51210	UDP-Glycosyltransferase superfamily protein	18986865	18987166	476	promoter-TSS	-687	18986870	18987077	200	promoter-TSS	-729
AT1G51400	AT1G51400	Photosystem II 5 kD protein	19052462	19052806	445	promoter-TSS	-52	19052548	19052957	745	promoter-TSS	-170
AT1G51405	AT1G51405	myosin-like protein	19057236	19057578	479	promoter-TSS	-178	19057159	19057642	987	promoter-TSS	-185
AT1G51620	AT1G51620	Protein kinase superfamily protein	19139934	19140299	397	promoter-TSS	-14	19140038	19140359	672	promoter-TSS	68
AT1G51630	MSR2	O-fucosyltransferase family protein	19144219	19144571	535	promoter-TSS	-75	19144072	19144617	1132	promoter-TSS	-24
AT1G51660	MKK4	mitogen-activated protein kinase kinase 4	19154099	19154266	318	promoter-TSS	-141	19153973	19154215	184	promoter-TSS	-229
AT1G51680	4CL1	4-coumarate:CoA ligase 1	19162147	19162645	994	promoter-TSS	-844	19162214	19162840	257	promoter-TSS	-975
AT1G51700	DOF1	DOF zinc finger protein 1	19173940	19174201	502	exon	190	19173942	19174181	342	exon	181
AT1G51745	AT1G51745	Tudor/PWWP/MBT superfamily protein	19191402	19191755	711	promoter-TSS	112	19191407	19191798	714	promoter-TSS	136
AT1G51780	ILL5	IAA-amino acid hydrolase ILR1-like 5	19203743	19204062	323	promoter-TSS	-610	19203682	19204002	465	promoter-TSS	-670
AT1G51790	AT1G51790	Leucine-rich repeat protein kinase family protein	19212201	19212424	904	promoter-TSS	-341	19212156	19212441	583	promoter-TSS	-327
AT1G51800	IOS1	Leucine-rich repeat protein kinase family protein	19213397	19213668	817	promoter-TSS	-540	19213375	19213732	812	promoter-TSS	-519
AT1G51805	AT1G51805	Leucine-rich repeat protein kinase family protein	19225742	19226301	1519	promoter-TSS	-331	19225534	19226349	1224	promoter-TSS	-251
AT1G51823	AT1G51823	hypothetical protein	19242161	19242484	547	promoter-TSS	28	19241844	19242564	585	promoter-TSS	-90
AT1G51840	AT1G51840	kinase-like protein	19251869	19252571	900	TTS	-1357	19250714	19251036	391	promoter-TSS	-12
AT1G51850	AT1G51850	Leucine-rich repeat protein kinase family protein	19256832	19257299	362	promoter-TSS	-282	19256715	19257701	669	promoter-TSS	-425
AT1G51860	AT1G51860	Leucine-rich repeat protein kinase family protein	19261879	19262541	785	promoter-TSS	-416	19261819	19262338	641	promoter-TSS	-284
AT1G51890	AT1G51890	Leucine-rich repeat protein kinase family protein	19278569	19278813	408	promoter-TSS	-88	19278545	19278925	427	promoter-TSS	-132
AT1G51940	LYK3	protein kinase family protein / peptidoglycan-binding LysM domain-containing protein	19299268	19299493	900	promoter-TSS	-211	19299160	19299583	1392	promoter-TSS	-202
AT1G51950	IAA18	indole-3-acetic acid inducible 18	19304994	19305587	1144	exon	209	19304829	19305474	1137	promoter-TSS	70
AT1G52120	AT1G52120	Mannose-binding lectin superfamily protein	19399344	19399714	519	TTS	-1285	19399335	19399629	482	Intergenic	-1238
AT1G52191	AT1G52191	Thioesterase superfamily protein	19441232	19441696	638	TTS	260	19441262	19441724	519	TTS	231
AT1G52245	AT1G52245	dynein light chain LC6, flagellar outer arm-like protein	19459301	19459625	604	exon	300	19459308	19459842	698	promoter-TSS	188
AT1G52260	PDIL1-5	PDI-like 1-5	19460539	19460731	332	promoter-TSS	153	19460467	19460753	442	promoter-TSS	128
AT1G52300	AT1G52300	Zinc-binding ribosomal protein family protein	19476132	19476272	254	promoter-TSS	32	19476119	19476336	301	promoter-TSS	7
AT1G52340	ABA2	NAD(P)-binding Rossmann-fold superfamily protein	19492071	19492290	224	promoter-TSS	-530	19491491	19491696	233	promoter-TSS	57
AT1G52342	AT1G52342	hypothetical protein	19493087	19493369	836	promoter-TSS	-106	19493082	19493317	358	promoter-TSS	-77
AT1G52550	AT1G52550	transmembrane protein	19573902	19574080	536	promoter-TSS	68	19573854	19574126	470	promoter-TSS	69
AT1G52565	AT1G52565	cytochrome P450 family protein	19581747	19582023	639	promoter-TSS	-908	19581718	19582106	620	promoter-TSS	-935
AT1G52630	AT1G52630	O-fucosyltransferase family protein	19608553	19608701	183	promoter-TSS	21	19608538	19608741	199	promoter-TSS	9
AT1G52730	AT1G52730	Transducin/WD40 repeat-like superfamily protein	19642445	19642599	357	promoter-TSS	43	19642381	19642665	473	promoter-TSS	44
AT1G52780	AT1G52780	PII, uridylyltransferase (DUF2921)	19657895	19658178	681	promoter-TSS	-578	19657799	19658265	1250	promoter-TSS	-582
AT1G52855	AT1G52855	hypothetical protein	19683953	19684117	150	promoter-TSS	-470	19683899	19684218	161	promoter-TSS	-493
AT1G52890	NAC019	NAC domain containing protein 19	19698422	19698717	1101	promoter-TSS	-87	19698349	19698812	1282	promoter-TSS	-98
AT1G53025	AT1G53025	Ubiquitin-conjugating enzyme family protein	19759444	19759732	826	TTS	112	19759408	19759769	615	TTS	112
AT1G53050	AT1G53050	Protein kinase superfamily protein	19772189	19772370	308	exon	258	19772042	19772429	544	exon	214
AT1G53090	SPA4	SPA1-related 4	19782745	19783026	857	promoter-TSS	-467	19782690	19783107	1129	promoter-TSS	-454
AT1G53100	AT1G53100	Core-2/I-branching beta-1,6-N-acetylglucosaminyltransferase family protein	19789377	19789514	278	promoter-TSS	-295	19789318	19789527	205	promoter-TSS	-272
AT1G53180	AT1G53180	hypothetical protein	19831295	19831654	1381	promoter-TSS	89	19831218	19831560	735	promoter-TSS	4
AT1G53210	AT1G53210	sodium/calcium exchanger family protein / calcium-binding EF hand family protein	19844407	19844768	399	exon	137	19844563	19844773	182	exon	218
AT1G53300	TTL1	tetratricopetide-repeat thioredoxin-like 1	19879377	19879649	755	exon	108	19879368	19879601	409	promoter-TSS	79
AT1G53310	PPC1	phosphoenolpyruvate carboxylase 1	19888913	19889502	793	promoter-TSS	-879	19888914	19889594	574	promoter-TSS	-926
AT1G53320	TLP7	tubby like protein 7	19893351	19893574	271	promoter-TSS	42	19892323	19892731	529	intron	977
AT1G53340	AT1G53340	Cysteine/Histidine-rich C1 domain family protein	19900837	19901595	957	promoter-TSS	-217	19900968	19901677	1104	promoter-TSS	-323
AT1G53380	AT1G53380	hypothetical protein (DUF641)	19916380	19916664	563	promoter-TSS	3	19916396	19916779	390	promoter-TSS	-62
AT1G53430	AT1G53430	Leucine-rich repeat transmembrane protein kinase	19935057	19935428	1064	promoter-TSS	255	19935516	19936003	805	exon	772
AT1G53440	AT1G53440	Leucine-rich repeat transmembrane protein kinase	19945675	19946073	964	promoter-TSS	5	19945736	19945998	224	promoter-TSS	-2
AT1G53470	MSL4	mechanosensitive channel of small conductance-like 4	19958132	19958389	728	promoter-TSS	-120	19958004	19958400	720	promoter-TSS	-178
AT1G53500	MUM4	NAD-dependent epimerase/dehydratase family protein	19969479	19969742	799	TTS	147	19970061	19970262	173	promoter-TSS	-404
AT1G53510	MPK18	mitogen-activated protein kinase 18	19974849	19975020	451	promoter-TSS	-541	19974377	19975128	502	promoter-TSS	-359
AT1G53560	AT1G53560	Ribosomal protein L18ae family	19985701	19986130	801	exon	197	19985890	19986215	125	promoter-TSS	60
AT1G53570	MAP3KA	mitogen-activated protein kinase kinase kinase 3	19987115	19987545	426	exon	139	19987034	19987329	557	promoter-TSS	-10
AT1G53580	GLY3	glyoxalase II 3	19993001	19993332	1202	exon	292	19993077	19993388	345	exon	226
AT1G53620	AT1G53620	transmembrane protein	20011775	20011920	209	promoter-TSS	125	20011687	20012009	391	promoter-TSS	124
AT1G53625	AT1G53625	hypothetical protein	20014671	20015150	429	exon	128	20014645	20015162	558	exon	135
AT1G53633	AT1G53633	hypothetical protein	20017165	20017646	502	TTS	527	20017124	20017625	502	TTS	558
AT1G53635	AT1G53635	hypothetical protein	20019521	20020198	519	promoter-TSS	-24	20019466	20019965	386	promoter-TSS	120
AT1G53690	AT1G53690	DNA directed RNA polymerase, 7 kDa subunit	20043470	20043733	967	promoter-TSS	-103	20043470	20043801	569	promoter-TSS	-137
AT1G53730	SRF6	STRUBBELIG-receptor family 6	20059912	20060247	561	TTS	-1403	20059876	20060293	690	TTS	-1398
AT1G53760	AT1G53760	K+-H+ exchange-like protein	20070904	20071169	367	promoter-TSS	60	20070920	20071267	722	promoter-TSS	3
AT1G53840	PME1	pectin methylesterase 1	20100737	20101511	641	promoter-TSS	-175	20100572	20101522	708	promoter-TSS	-252
AT1G53920	GLIP5	GDSL-motif lipase 5	20138082	20138315	853	exon	661	20136737	20137323	800	promoter-TSS	-507
AT1G53980	AT1G53980	Ubiquitin-like superfamily protein	20149101	20149719	766	exon	318	20149229	20150443	555	promoter-TSS	-108
AT1G54010	AT1G54010	GDSL-like Lipase/Acylhydrolase superfamily protein	20159720	20160194	743	intron	907	20159636	20160123	1019	intron	985
AT1G54060	ASIL1	6B-interacting protein 1-like 1	20180560	20180814	423	promoter-TSS	77	20180477	20180960	706	promoter-TSS	108
AT1G54080	UBP1A	oligouridylate-binding protein 1A	20186921	20187208	1383	promoter-TSS	-155	20186897	20187307	1541	promoter-TSS	-193
AT1G54100	ALDH7B4	aldehyde dehydrogenase 7B4	20198747	20199202	732	promoter-TSS	-1	20199008	20199232	227	promoter-TSS	-147
AT1G54130	RSH3	RELA/SPOT homolog 3	20209414	20209627	268	Intergenic	-1252	20209727	20210102	466	promoter-TSS	-858
AT1G54180	BRX-LIKE3	BREVIS RADIX-like 3	20227149	20227450	620	promoter-TSS	8	20227097	20227421	534	promoter-TSS	-32
AT1G54270	EIF4A-2	eif4a-2	20259747	20260036	674	promoter-TSS	145	20259712	20259926	208	promoter-TSS	73
AT1G54330	NAC020	NAC domain containing protein 20	20281218	20281771	314	promoter-TSS	-542	20281091	20281494	433	promoter-TSS	-340
AT1G54520	AT1G54520	myelin-associated oligodendrocyte basic protein	20363213	20363632	929	promoter-TSS	29	20363213	20363564	512	promoter-TSS	-5
AT1G54570	PES1	Esterase/lipase/thioesterase family protein	20385976	20386183	360	promoter-TSS	-699	20385937	20386206	620	promoter-TSS	-691
AT1G54630	ACP3	acyl carrier protein 3	20402997	20403191	397	promoter-TSS	72	20402960	20403256	594	promoter-TSS	58
AT1G54690	GAMMA-H2AX	gamma histone	20415251	20415402	229	promoter-TSS	-39	20415173	20415524	414	promoter-TSS	-61
AT1G54710	ATG18H	autophagy 18h-like protein	20421277	20421641	1286	promoter-TSS	-1059	20421153	20421632	967	promoter-TSS	-992
AT1G54740	AT1G54740	FANTASTIC four-like protein (DUF3049)	20430479	20430922	1847	promoter-TSS	-69	20430424	20430950	1448	promoter-TSS	-82
AT1G54820	AT1G54820	Protein kinase superfamily protein	20446627	20446911	442	promoter-TSS	-388	20446626	20446874	469	promoter-TSS	-407
AT1G54920	AT1G54920	hypothetical protein	20470693	20470921	420	promoter-TSS	111	20470648	20470918	268	promoter-TSS	87
AT1G54950	AT1G54950	transmembrane protein	20491205	20491655	306	promoter-TSS	-139	20491207	20491514	330	promoter-TSS	-69
AT1G54990	AXR4	alpha/beta-Hydrolases superfamily protein	20511074	20511255	155	promoter-TSS	-355	20510989	20511577	553	promoter-TSS	-236
AT1G55010	PDF1.5	plant defensin 1.5	20516676	20517164	669	promoter-TSS	4	20516704	20517061	595	promoter-TSS	-34
AT1G55020	LOX1	lipoxygenase 1	20524653	20524917	400	promoter-TSS	-869	20524662	20524946	431	promoter-TSS	-850
AT1G55110	IDD7	indeterminate(ID)-domain 7	20562956	20563234	829	exon	174	20563384	20563711	627	promoter-TSS	-278
AT1G55120	FRUCT5	beta-fructofuranosidase 5	20566481	20566660	296	promoter-TSS	540	20565903	20566289	322	promoter-TSS	66
AT1G55207	AT1G55207	hypothetical protein	20597324	20597628	536	promoter-TSS	-978	20597238	20597678	805	promoter-TSS	-960
AT1G55230	AT1G55230	proteinase inhibitor I4, serpin (DUF716)	20602781	20602930	209	promoter-TSS	36	20602650	20603084	606	promoter-TSS	48
AT1G55240	AT1G55240	proteinase inhibitor I4, serpin (DUF716)	20604706	20604921	398	promoter-TSS	-79	20604678	20604968	212	promoter-TSS	-69
AT1G55270	AT1G55270	Galactose oxidase/kelch repeat superfamily protein	20619835	20620194	638	TTS	122	20619956	20620268	669	promoter-TSS	24
AT1G55280	AT1G55280	Lipase/lipooxygenase, PLAT/LH2 family protein	20624361	20624711	1095	promoter-TSS	94	20624473	20624778	384	promoter-TSS	5
AT1G55340	AT1G55340	hypothetical protein (DUF1639)	20651476	20651650	111	promoter-TSS	-251	20651281	20651687	331	promoter-TSS	-330
AT1G55350	DEK1	calpain-type cysteine protease family	20665151	20665311	252	promoter-TSS	-609	20665128	20665340	320	promoter-TSS	-612
AT1G55360	AT1G55360	tRNA-splicing ligase (DUF239)	20669966	20670185	615	Intergenic	-1258	20669817	20670182	377	Intergenic	-1182
AT1G55365	AT1G55365	hypothetical protein	20674311	20674449	235	exon	123	20674283	20674498	206	exon	113
AT1G55390	AT1G55390	Cysteine/Histidine-rich C1 domain family protein	20683024	20683242	527	promoter-TSS	10	20682986	20683241	227	promoter-TSS	30
AT1G55420	EDA11	Cysteine/Histidine-rich C1 domain family protein	20693770	20694189	360	promoter-TSS	60	20694030	20694266	186	promoter-TSS	-109
AT1G55430	AT1G55430	Cysteine/Histidine-rich C1 domain family protein	20699578	20699852	506	promoter-TSS	-28	20699636	20699875	263	promoter-TSS	-68
AT1G55440	AT1G55440	Cysteine/Histidine-rich C1 domain family protein	20703469	20703783	423	promoter-TSS	-166	20704590	20705181	565	TTS	-1425
AT1G55450	AT1G55450	S-adenosyl-L-methionine-dependent methyltransferases superfamily protein	20706617	20707032	944	promoter-TSS	69	20706706	20707030	213	promoter-TSS	25
AT1G55475	AT1G55475	hypothetical protein	20711485	20711724	855	promoter-TSS	91	20711268	20711785	561	promoter-TSS	13
AT1G55520	TBP2	TATA binding protein 2	20727937	20728221	1152	promoter-TSS	12	20727873	20728255	1059	promoter-TSS	27
AT1G55530	AT1G55530	RING/U-box superfamily protein	20731170	20731372	379	promoter-TSS	85	20731108	20731438	763	promoter-TSS	83
AT1G55535	AT1G55535	transmembrane protein	20734400	20734832	708	promoter-TSS	-619	20734356	20734720	831	promoter-TSS	-541
AT1G55610	BRL1	BRI1 like	20784960	20785120	230	Intergenic	-1023	20784643	20785182	728	promoter-TSS	-895
AT1G55680	AT1G55680	Transducin/WD40 repeat-like superfamily protein	20807627	20808020	860	TTS	117	20807768	20808086	265	promoter-TSS	13
AT1G55690	AT1G55690	Sec14p-like phosphatidylinositol transfer family protein	20812685	20813149	684	promoter-TSS	144	20812687	20813078	333	promoter-TSS	179
AT1G55700	AT1G55700	Cysteine/Histidine-rich C1 domain family protein	20821235	20821566	429	promoter-TSS	-191	20821192	20821497	354	promoter-TSS	-247
AT1G55760	AT1G55760	BTB/POZ domain-containing protein	20848687	20849180	1288	exon	121	20848775	20849291	1391	promoter-TSS	21
AT1G55810	UKL3	uridine kinase-like 3	20860312	20860961	863	promoter-TSS	129	20860242	20860703	915	promoter-TSS	-35
AT1G55840	AT1G55840	Sec14p-like phosphatidylinositol transfer family protein	20873597	20873850	544	exon	298	20873570	20873840	351	exon	280
AT1G55850	CSLE1	cellulose synthase like E1	20876412	20876769	423	TTS	150	20876150	20876826	747	promoter-TSS	48
AT1G55860	UPL1	LOW protein: E3 ubiquitin ligase-like protein	20892989	20893352	1079	promoter-TSS	98	20893095	20893425	634	promoter-TSS	8
AT1G55917	AT1G55917	hypothetical protein	20912191	20912480	1252	promoter-TSS	-58	20912140	20912474	500	promoter-TSS	-30
AT1G55960	AT1G55960	Polyketide cyclase/dehydrase and lipid transport superfamily protein	20929721	20929952	451	exon	373	20929762	20929965	221	exon	346
AT1G55970	HAC4	histone acetyltransferase of the CBP family 4	20938416	20938587	240	promoter-TSS	-211	20938349	20938610	174	promoter-TSS	-189
AT1G56010	NAC1	NAC domain containing protein 1	20949816	20950041	249	promoter-TSS	-959	20949780	20950797	594	Intergenic	-1319
AT1G56020	AT1G56020	serine/arginine repetitive matrix-like protein	20950309	20950690	287	Intergenic	-1357	20951980	20952180	254	exon	224
AT1G56070	LOS1	Ribosomal protein S5/Elongation factor G/III/V family protein	20971485	20971824	723	promoter-TSS	88	20971584	20971888	655	promoter-TSS	6
AT1G56090	AT1G56090	Tetratricopeptide repeat (TPR)-like superfamily protein	20978981	20979441	881	exon	237	20979086	20979412	597	exon	199
AT1G56140	AT1G56140	Leucine-rich repeat transmembrane protein kinase	21008442	21008913	312	promoter-TSS	-822	21007754	21008285	665	promoter-TSS	-164
AT1G56145	AT1G56145	Leucine-rich repeat transmembrane protein kinase	21014376	21014524	209	promoter-TSS	-684	21014150	21014604	401	promoter-TSS	-611
AT1G56150	AT1G56150	SAUR-like auxin-responsive protein family	21016592	21017247	587	promoter-TSS	-392	21016298	21017445	1531	promoter-TSS	-440
AT1G56230	AT1G56230	enolase (DUF1399)	21049477	21049769	879	promoter-TSS	-429	21049118	21049816	531	promoter-TSS	-273
AT1G56240	PP2-B13	phloem protein 2-B13	21058937	21059118	374	Intergenic	-1450	21058785	21059201	742	Intergenic	-1416
AT1G56250	PP2-B14	phloem protein 2-B14	21063725	21064102	484	promoter-TSS	-866	21063713	21064098	556	promoter-TSS	-858
AT1G56290	AT1G56290	CwfJ-like family protein	21075077	21075335	480	promoter-TSS	-56	21074970	21075358	569	promoter-TSS	-98
AT1G56340	CRT1a	calreticulin 1a	21092488	21093206	599	promoter-TSS	-188	21092721	21093017	372	promoter-TSS	-210
AT1G56460	AT1G56460	HIT zinc finger and PAPA-1-like domain-containing protein	21146009	21146438	704	promoter-TSS	-13	21145959	21146357	687	promoter-TSS	-78
AT1G56510	WRR4	Disease resistance protein (TIR-NBS-LRR class)	21167433	21167574	269	promoter-TSS	-62	21166953	21167207	236	promoter-TSS	-485
AT1G56540	AT1G56540	Disease resistance protein (TIR-NBS-LRR class) family	21181558	21181751	479	promoter-TSS	69	21181409	21181836	541	promoter-TSS	37
AT1G56580	SVB	plant/protein (Protein of unknown function, DUF538)	21199508	21199829	721	promoter-TSS	-542	21199483	21199818	403	promoter-TSS	-524
AT1G56660	AT1G56660	MAEBL domain protein	21237627	21238128	527	promoter-TSS	38	21237613	21237937	208	promoter-TSS	-64
AT1G56670	AT1G56670	GDSL-like Lipase/Acylhydrolase superfamily protein	21240794	21240937	198	promoter-TSS	-715	21240763	21241104	178	promoter-TSS	-647
AT1G57550	AT1G57550	Low temperature and salt responsive protein family	21313850	21314164	580	Intergenic	-1088	21313824	21314217	636	Intergenic	-1101
AT1G57570	AT1G57570	Mannose-binding lectin superfamily protein	21320880	21321067	456	promoter-TSS	58	21320854	21321054	322	promoter-TSS	39
AT1G57630	AT1G57630	Toll-Interleukin-Resistance (TIR) domain family protein	21344966	21345413	658	promoter-TSS	-256	21344919	21345477	1053	promoter-TSS	-247
AT1G57680	Cand1	plasminogen activator inhibitor	21364394	21364812	922	promoter-TSS	146	21364600	21365183	366	promoter-TSS	-142
AT1G57720	AT1G57720	Translation elongation factor EF1B, gamma chain	21377562	21377789	645	promoter-TSS	-60	21377548	21377746	215	promoter-TSS	-88
AT1G57980	AT1G57980	Nucleotide-sugar transporter family protein	21440953	21441119	182	promoter-TSS	-189	21440774	21441093	274	promoter-TSS	-86
AT1G57990	PUP18	purine permease 18	21443416	21443768	1044	promoter-TSS	-556	21442798	21443862	1467	promoter-TSS	-294
AT1G58030	CAT2	cationic amino acid transporter 2	21468238	21468629	284	promoter-TSS	72	21468222	21468619	455	promoter-TSS	85
AT1G58080	ATP-PRT1	ATP phosphoribosyl transferase 1	21507388	21507627	690	exon	172	21507340	21507704	947	exon	157
AT1G58100	TCP8	TCP family transcription factor	21513901	21514108	655	promoter-TSS	185	21513875	21514135	438	promoter-TSS	184
AT1G58120	AT1G58120	hypothetical protein	21519231	21519539	493	Intergenic	-1016	21519091	21519573	450	Intergenic	-1069
AT1G58180	BCA6	beta carbonic anhydrase 6	21539879	21540124	458	promoter-TSS	-87	21539820	21540165	1019	promoter-TSS	-78
AT1G58190	RLP9	receptor like protein 9	21540615	21540956	753	promoter-TSS	201	21540638	21540961	339	promoter-TSS	215
AT1G58225	AT1G58225	hypothetical protein	21563539	21563907	451	promoter-TSS	-388	21563546	21564122	543	promoter-TSS	-277
AT1G58235	AT1G58235	hypothetical protein	21579762	21579921	168	TTS	925	21579613	21579930	536	TTS	995
AT1G58250	SAB	HYPERSENSITIVE TO PI STARVATION 4	21601480	21601781	1018	promoter-TSS	-9	21601492	21601873	470	promoter-TSS	-61
AT1G58270	ZW9	TRAF-like family protein	21614284	21614489	325	promoter-TSS	-217	21614629	21614849	157	promoter-TSS	-570
AT1G58290	HEMA1	Glutamyl-tRNA reductase family protein	21626055	21626215	267	exon	267	21626111	21626447	268	exon	123
AT1G58340	ZF14	MATE efflux family protein	21652693	21653265	920	promoter-TSS	-9	21652693	21653118	340	promoter-TSS	-83
AT1G58400	AT1G58400	Disease resistance protein (CC-NBS-LRR class) family	21700091	21700262	203	promoter-TSS	-1058	21699468	21699726	397	promoter-TSS	-479
AT1G58410	AT1G58410	Disease resistance protein (CC-NBS-LRR class) family	21705031	21705455	917	promoter-TSS	-261	21704757	21705453	424	promoter-TSS	-123
AT1G58420	AT1G58420	Uncharacterized conserved protein UCP031279	21707050	21707321	359	promoter-TSS	10	21706667	21707470	653	promoter-TSS	-107
AT1G58440	XF1	FAD/NAD(P)-binding oxidoreductase family protein	21717323	21717646	587	promoter-TSS	-104	21717269	21717627	823	promoter-TSS	-68
AT1G58602	AT1G58602	LRR and NB-ARC domains-containing disease resistance protein	21745972	21746466	782	promoter-TSS	-135	21745824	21746482	1024	promoter-TSS	-201
AT1G59580	MPK2	mitogen-activated protein kinase homolog 2	21883982	21884253	710	promoter-TSS	18	21884012	21884261	260	promoter-TSS	37
AT1G59590	ZCF37	ZCF37	21887477	21887760	722	promoter-TSS	30	21887468	21887881	379	promoter-TSS	86
AT1G59640	BPEp	transcription factor BIG PETAL P (BPE)	21911254	21911639	725	promoter-TSS	-157	21911149	21911630	1395	promoter-TSS	-100
AT1G59710	AT1G59710	actin cross-linking protein (DUF569)	21938469	21939023	595	TTS	379	21938436	21938733	323	TTS	217
AT1G59740	AT1G59740	Major facilitator superfamily protein	21967366	21968186	624	promoter-TSS	-210	21967521	21968136	826	promoter-TSS	-158
AT1G59750	ARF1	auxin response factor 1	21979385	21979707	400	exon	257	21979247	21979581	512	promoter-TSS	125
AT1G59820	ALA3	aminophospholipid ATPase 3	22011086	22011313	628	promoter-TSS	-106	22011044	22011347	445	promoter-TSS	-110
AT1G59865	AT1G59865	transmembrane protein	22032997	22033320	246	TTS	139	22032969	22034734	1149	promoter-TSS	-554
AT1G59890	SNL5	SIN3-like 5	22043677	22044039	752	promoter-TSS	198	22043665	22043978	434	promoter-TSS	161
AT1G59960	AT1G59960	NAD(P)-linked oxidoreductase superfamily protein	22072984	22073189	260	promoter-TSS	181	22072950	22073260	485	promoter-TSS	162
AT1G59970	AT1G59970	Matrixin family protein	22073440	22073614	293	promoter-TSS	175	22073342	22073613	303	promoter-TSS	125
AT1G60140	TPS10	trehalose phosphate synthase	22180750	22181152	327	promoter-TSS	362	22181437	22181857	482	promoter-TSS	-334
AT1G60190	PUB19	ARM repeat superfamily protein	22197568	22197757	398	promoter-TSS	-604	22197863	22198394	179	promoter-TSS	-138
AT1G60270	BGLU6	beta glucosidase 6	22225591	22225760	422	Intergenic	-1358	22225592	22225830	175	Intergenic	-1394
AT1G60420	AT1G60420	DC1 domain-containing protein	22261765	22262165	699	exon	211	22261689	22262032	355	exon	106
AT1G60430	ARPC3	actin-related protein C3	22266011	22266172	536	promoter-TSS	-15	22266007	22266215	253	promoter-TSS	-35
AT1G60600	ABC4	UbiA prenyltransferase family protein	22327799	22328057	243	promoter-TSS	-569	22327150	22327426	283	promoter-TSS	71
AT1G60610	AT1G60610	SBP (S-ribonuclease binding protein) family protein	22329992	22330345	994	promoter-TSS	138	22330043	22330395	754	promoter-TSS	87
AT1G60640	AT1G60640	stress response protein	22339724	22339931	604	promoter-TSS	-91	22339584	22339983	561	promoter-TSS	-47
AT1G60660	CB5LP	cytochrome B5-like protein	22342829	22343116	311	promoter-TSS	297	22342856	22343257	458	promoter-TSS	213
AT1G60670	AT1G60670	hypothetical protein (DUF3755)	22343663	22343919	255	promoter-TSS	175	22343505	22343713	199	promoter-TSS	-7
AT1G60720	AT1G60720	RNA-directed DNA polymerase (reverse transcriptase)-related family protein	22356594	22356799	268	promoter-TSS	-164	22356624	22356881	243	promoter-TSS	-108
AT1G60730	AT1G60730	NAD(P)-linked oxidoreductase superfamily protein	22359851	22360243	726	promoter-TSS	102	22359859	22360286	710	promoter-TSS	77
AT1G60790	TBL2	trichome birefringence-like protein (DUF828)	22382653	22382964	862	promoter-TSS	-386	22382570	22382939	1096	promoter-TSS	-332
AT1G60940	SNRK2.10	SNF1-related protein kinase 2.10	22442325	22442527	236	promoter-TSS	-205	22442228	22442635	281	promoter-TSS	-210
AT1G60950	FED A	2Fe-2S ferredoxin-like superfamily protein	22444185	22444493	873	promoter-TSS	32	22444116	22444493	783	promoter-TSS	-3
AT1G61100	AT1G61100	disease resistance protein (TIR class)	22512047	22512646	613	promoter-TSS	-75	22512117	22512695	676	promoter-TSS	-135
AT1G61140	EDA16	SNF2 domain-containing protein / helicase domain-containing protein / zinc finger protein-like protein	22540616	22541056	1394	promoter-TSS	-226	22540572	22541144	1538	promoter-TSS	-248
AT1G61165	AT1G61165	hypothetical protein	22548633	22548834	252	promoter-TSS	710	22548576	22548865	346	promoter-TSS	697
AT1G61210	DWA3	Transducin/WD40 repeat-like superfamily protein	22564989	22565257	256	exon	764	22564136	22564445	624	promoter-TSS	-69
AT1G61260	AT1G61260	cotton fiber (DUF761)	22596409	22596603	356	Intergenic	-1168	22596382	22596680	445	Intergenic	-1193
AT1G61340	FBS1	F-box family protein	22627949	22628099	266	promoter-TSS	-240	22627905	22628179	443	promoter-TSS	-222
AT1G61350	AT1G61350	ARM repeat superfamily protein	22633663	22633949	850	promoter-TSS	32	22633628	22633940	566	promoter-TSS	10
AT1G61360	AT1G61360	S-locus lectin protein kinase family protein	22640838	22641317	811	promoter-TSS	748	22640773	22641587	792	promoter-TSS	645
AT1G61370	AT1G61370	S-locus lectin protein kinase family protein	22645329	22646162	922	promoter-TSS	36	22645228	22646092	902	TTS	121
AT1G61380	SD1-29	S-domain-1 29	22649082	22649760	995	promoter-TSS	100	22649120	22650010	879	promoter-TSS	-44
AT1G61400	AT1G61400	S-locus lectin protein kinase family protein	22657690	22657977	316	promoter-TSS	636	22657829	22658466	531	promoter-TSS	322
AT1G61420	AT1G61420	S-locus lectin protein kinase family protein	22663566	22664165	612	promoter-TSS	637	22663680	22664541	487	promoter-TSS	392
AT1G61450	AT1G61450	CAP-gly domain linker	22672869	22673013	216	promoter-TSS	-51	22672826	22673070	295	promoter-TSS	-44
AT1G61460	AT1G61460	G-type lectin S-receptor-like Serine/Threonine-kinase	22677153	22677794	1068	promoter-TSS	-285	22677282	22677917	1103	promoter-TSS	-411
AT1G61560	MLO6	Seven transmembrane MLO family protein	22712072	22712348	1032	promoter-TSS	0	22711961	22712389	1270	promoter-TSS	35
AT1G61580	RPL3B	R-protein L3 B	22723845	22724136	329	promoter-TSS	-838	22723861	22724133	284	promoter-TSS	-845
AT1G61640	AT1G61640	Protein kinase superfamily protein	22749111	22749293	340	promoter-TSS	50	22749117	22749381	357	promoter-TSS	3
AT1G61660	AT1G61660	basic helix-loop-helix (bHLH) DNA-binding superfamily protein	22757499	22757749	662	Intergenic	-1258	22757436	22757773	443	Intergenic	-1238
AT1G61740	AT1G61740	Sulfite exporter TauE/SafE family protein	22801016	22801404	997	exon	206	22801013	22801434	923	exon	193
AT1G61750	AT1G61750	Receptor-like protein kinase-related family protein	22805854	22806637	1189	TTS	106	22806246	22806699	606	promoter-TSS	-121
AT1G61810	BGLU45	beta-glucosidase 45	22829524	22829924	1231	promoter-TSS	-197	22829467	22830014	1313	promoter-TSS	-181
AT1G61890	AT1G61890	MATE efflux family protein	22871165	22871416	1095	promoter-TSS	8	22871072	22871466	1109	promoter-TSS	29
AT1G61900	AT1G61900	hypothetical protein	22884777	22885205	707	promoter-TSS	134	22884799	22885163	434	promoter-TSS	144
AT1G61990	AT1G61990	Mitochondrial transcription termination factor family protein	22911179	22911365	277	TTS	113	22911100	22911368	332	promoter-TSS	75
AT1G62045	AT1G62045	ankyrin repeat protein	22936768	22936956	435	intron	-1404	22936712	22936983	312	intron	-1389
AT1G62180	APR2	5'adenylylphosphosulfate reductase 2	22977637	22977880	209	promoter-TSS	-133	22978801	22979367	758	Intergenic	-1459
AT1G62262	SLAH4	SLAC1 homologue 4	23001999	23002145	189	promoter-TSS	24	23001926	23002134	205	promoter-TSS	66
AT1G62290	AT1G62290	Saposin-like aspartyl protease family protein	23013430	23013660	693	promoter-TSS	-68	23014784	23015013	215	Intergenic	-1421
AT1G62300	WRKY6	WRKY family transcription factor	23020281	23020878	1341	Intergenic	-1085	23019055	23019665	1124	exon	134
AT1G62310	AT1G62310	transcription factor jumonji (jmjC) domain-containing protein	23039812	23040037	547	promoter-TSS	-137	23039736	23040106	1285	promoter-TSS	-134
AT1G62380	ACO2	ACC oxidase 2	23081984	23082507	860	exon	209	23081925	23082438	315	exon	145
AT1G62420	AT1G62420	DUF506 family protein (DUF506)	23105080	23105390	770	promoter-TSS	-479	23105042	23105519	1085	promoter-TSS	-524
AT1G62421	AT1G62421	hypothetical protein	23098378	23098519	189	Intergenic	-1036	23099522	23099760	320	TTS	157
AT1G62422	AT1G62422	hypothetical protein	23101004	23101288	395	exon	189	23100917	23101344	620	exon	205
AT1G62440	LRX2	leucine-rich repeat/extensin 2	23112393	23112752	585	promoter-TSS	-361	23112391	23112754	593	promoter-TSS	-361
AT1G62580	NOGC1	flavin containing monooxygenase FMO GS-OX-like protein	23172554	23173057	894	promoter-TSS	-528	23172578	23172883	295	promoter-TSS	-603
AT1G62660	AT1G62660	Glycosyl hydrolases family 32 protein	23199672	23199958	591	promoter-TSS	203	23199620	23199924	601	promoter-TSS	160
AT1G62740	Hop2	stress-inducible protein	23230924	23231194	342	promoter-TSS	137	23230798	23231151	767	promoter-TSS	52
AT1G62810	CuAO1	Copper amine oxidase family protein	23261893	23262180	319	promoter-TSS	-34	23261818	23262212	529	promoter-TSS	-13
AT1G62840	AT1G62840	ankyrin repeat/KH domain protein (DUF1442)	23271272	23271530	747	promoter-TSS	-15	23271296	23271508	285	promoter-TSS	-14
AT1G62870	AT1G62870	hypothetical protein	23286781	23286980	249	promoter-TSS	-83	23286827	23287055	209	promoter-TSS	-144
AT1G62950	AT1G62950	leucine-rich repeat transmembrane protein kinase family protein	23314805	23314998	346	promoter-TSS	30	23314795	23315074	222	promoter-TSS	63
AT1G62970	AT1G62970	Chaperone DnaJ-domain superfamily protein	23322055	23322318	816	Intergenic	-1072	23321978	23322338	1023	Intergenic	-1100
AT1G62975	AT1G62975	basic helix-loop-helix (bHLH) DNA-binding superfamily protein	23328493	23328691	576	promoter-TSS	-135	23328480	23328701	342	promoter-TSS	-137
AT1G62990	KNAT7	homeobox knotted-like protein	23336994	23337139	259	promoter-TSS	-101	23336968	23337445	146	promoter-TSS	39
AT1G63000	NRS/ER	nucleotide-rhamnose synthase/epimerase-reductase	23342348	23342554	596	exon	240	23340813	23341119	429	TTS	-1245
AT1G63010	AT1G63010	Major Facilitator Superfamily with SPX (SYG1/Pho81/XPR1) domain-containing protein	23353345	23353558	374	promoter-TSS	-754	23351632	23352394	667	promoter-TSS	684
AT1G63080	AT1G63080	Pentatricopeptide repeat (PPR) superfamily protein	23390909	23391102	377	promoter-TSS	-182	23390817	23391178	409	promoter-TSS	-174
AT1G63180	UGE3	UDP-D-glucose/UDP-D-galactose 4-epimerase 3	23429383	23429696	751	promoter-TSS	113	23429383	23429684	436	promoter-TSS	119
AT1G63230	AT1G63230	Tetratricopeptide repeat (TPR)-like superfamily protein	23450362	23450494	239	promoter-TSS	-132	23450375	23450648	278	promoter-TSS	-49
AT1G63240	AT1G63240	hypothetical protein	23459049	23459343	310	promoter-TSS	-268	23458655	23458883	181	exon	159
AT1G63300	AT1G63300	Myosin heavy chain-related protein	23480890	23481152	323	promoter-TSS	-886	23480887	23481186	204	promoter-TSS	-871
AT1G63430	AT1G63430	Leucine-rich repeat protein kinase family protein	23521242	23521419	332	Intergenic	-1119	23520848	23521463	615	Intergenic	-1294
AT1G63480	AT1G63480	AT hook motif DNA-binding family protein	23542105	23542309	434	promoter-TSS	14	23543336	23543569	405	Intergenic	-1231
AT1G63640	AT1G63640	P-loop nucleoside triphosphate hydrolases superfamily protein with CH (Calponin Homology) domain-containing protein	23595569	23595780	257	exon	227	23595564	23595794	299	promoter-TSS	222
AT1G63670	TRM12	hypothetical protein (DUF3741)	23611353	23611689	480	promoter-TSS	-744	23611321	23611728	601	promoter-TSS	-747
AT1G63700	YDA	Protein kinase superfamily protein	23629927	23630118	494	promoter-TSS	51	23629828	23630158	532	promoter-TSS	80
AT1G63720	AT1G63720	hydroxyproline-rich glycoprotein family protein	23637923	23638299	1197	promoter-TSS	-534	23637912	23638297	815	promoter-TSS	-527
AT1G63730	AT1G63730	Disease resistance protein (TIR-NBS-LRR class) family	23641679	23641815	251	promoter-TSS	-23	23641649	23641861	334	promoter-TSS	-15
AT1G63740	AT1G63740	Disease resistance protein (TIR-NBS-LRR class) family	23645190	23645451	391	promoter-TSS	-109	23645131	23645509	603	promoter-TSS	-109
AT1G63820	AT1G63820	CCT motif family protein	23684295	23684726	772	promoter-TSS	-137	23684191	23684776	590	promoter-TSS	-110
AT1G63860	AT1G63860	Disease resistance protein (TIR-NBS-LRR class) family	23705982	23706520	783	promoter-TSS	-246	23705983	23706605	956	promoter-TSS	-289
AT1G63880	AT1G63880	Disease resistance protein (TIR-NBS-LRR class) family	23716275	23716440	188	promoter-TSS	-151	23716105	23716720	863	promoter-TSS	-206
AT1G64050	AT1G64050	hypothetical protein	23762024	23762335	319	promoter-TSS	-80	23761796	23762243	306	promoter-TSS	-240
AT1G64060	RBOH F	respiratory burst oxidase protein F	23769946	23770177	536	exon	287	23769103	23769407	309	promoter-TSS	-519
AT1G64110	DAA1	P-loop containing nucleoside triphosphate hydrolases superfamily protein	23801415	23801890	1013	promoter-TSS	68	23801402	23801936	835	promoter-TSS	51
AT1G64140	AT1G64140	WRKY transcription factor	23806962	23807261	537	promoter-TSS	48	23807014	23807308	357	promoter-TSS	-2
AT1G64150	AT1G64150	Uncharacterized protein family (UPF0016)	23812586	23812787	153	promoter-TSS	39	23812562	23812879	336	promoter-TSS	5
AT1G64170	CHX16	cation/H+ exchanger 16	23818273	23818747	551	promoter-TSS	-29	23819317	23819544	247	promoter-TSS	-949
AT1G64180	AT1G64180	intracellular protein transport protein USO1-like protein	23820776	23821036	364	promoter-TSS	-547	23820741	23820982	275	promoter-TSS	-592
AT1G64195	AT1G64195	Defensin-like (DEFL) family protein	23827512	23827904	1109	promoter-TSS	340	23827523	23827849	514	promoter-TSS	362
AT1G64210	AT1G64210	Leucine-rich repeat protein kinase family protein	23830637	23830992	744	promoter-TSS	126	23830671	23830995	393	promoter-TSS	145
AT1G64230	UBC28	ubiquitin-conjugating enzyme 28	23833294	23833753	956	promoter-TSS	-28	23833302	23833773	876	promoter-TSS	-14
AT1G64300	AT1G64300	Protein kinase family protein	23862920	23863162	261	promoter-TSS	-25	23862902	23863131	192	promoter-TSS	-50
AT1G64385	AT1G64385	transmembrane protein	23899091	23899582	485	promoter-TSS	-699	23898611	23899372	418	Intergenic	-1044
AT1G64400	LACS3	AMP-dependent synthetase and ligase family protein	23920143	23920283	187	promoter-TSS	-378	23919544	23919789	219	exon	169
AT1G64405	AT1G64405	hypothetical protein	23922960	23923406	536	promoter-TSS	-334	23921881	23922330	567	Intergenic	-1412
AT1G64500	AT1G64500	Glutaredoxin family protein	23952762	23952944	320	promoter-TSS	-246	23952743	23953016	334	promoter-TSS	-220
AT1G64530	AT1G64530	Plant regulator RWP-RK family protein	23959106	23959337	624	promoter-TSS	-423	23959120	23959388	467	promoter-TSS	-390
AT1G64570	DUO3	Homeodomain-like superfamily protein	23978558	23978820	642	promoter-TSS	76	23978492	23978865	596	promoter-TSS	65
AT1G64583	AT1G64583	Tetratricopeptide repeat (TPR)-like superfamily protein	23988638	23988871	671	promoter-TSS	-4	23988578	23988910	693	promoter-TSS	6
AT1G64585	RTFL22	ROTUNDIFOLIA like 22	23991172	23991811	881	Intergenic	-1394	23991175	23991804	644	Intergenic	-1392
AT1G64590	AT1G64590	NAD(P)-binding Rossmann-fold superfamily protein	23993077	23993214	208	promoter-TSS	-332	23992746	23993250	236	promoter-TSS	-479
AT1G64610	AT1G64610	Transducin/WD40 repeat-like superfamily protein	24002882	24003263	1396	Intergenic	-1014	24002800	24003360	1686	Intergenic	-1022
AT1G64660	MGL	methionine gamma-lyase	24028330	24028720	315	promoter-TSS	-305	24028174	24028784	452	promoter-TSS	-351
AT1G64780	AMT1;2	ammonium transporter 1;2	24062472	24062775	811	exon	181	24062597	24062795	200	exon	108
AT1G64810	APO1	APO RNA-binding protein (DUF794)	24086508	24086787	312	promoter-TSS	-36	24086499	24086724	203	promoter-TSS	-72
AT1G64900	CYP89A2	cytochrome P450, family 89, subfamily A, polypeptide 2	24113165	24113403	529	exon	175	24112879	24113403	526	promoter-TSS	32
AT1G64980	CDI	Nucleotide-diphospho-sugar transferases superfamily protein	24139294	24139446	237	promoter-TSS	-45	24139182	24139535	830	promoter-TSS	-33
AT1G65010	AT1G65010	WEB family protein (DUF827)	24148983	24149331	685	promoter-TSS	-51	24149013	24149336	413	promoter-TSS	-34
AT1G65070	AT1G65070	DNA mismatch repair protein MutS, type 2	24176135	24176363	402	promoter-TSS	107	24176118	24176423	328	promoter-TSS	86
AT1G65295	AT1G65295	ubiquitin carboxyl-terminal hydrolase	24251405	24251571	344	exon	115	24251371	24251593	315	exon	109
AT1G65390	PP2-A5	phloem protein 2 A5	24292022	24292324	470	promoter-TSS	-317	24292042	24292563	384	promoter-TSS	-188
AT1G65483	AT1G65483	hypothetical protein	24342151	24342427	348	promoter-TSS	-194	24342063	24342547	912	promoter-TSS	-178
AT1G65484	AT1G65484	transmembrane protein	24347569	24347836	225	promoter-TSS	-48	24347537	24347907	252	promoter-TSS	-28
AT1G65486	AT1G65486	transmembrane protein	24349298	24349657	562	promoter-TSS	-33	24348955	24349648	503	promoter-TSS	-209
AT1G65500	AT1G65500	transmembrane protein	24357442	24357603	187	promoter-TSS	-227	24357354	24358004	605	promoter-TSS	-70
AT1G65510	AT1G65510	transmembrane protein	24359259	24359586	879	promoter-TSS	94	24359030	24359593	741	promoter-TSS	-17
AT1G65520	ECI1	delta(3), delta(2)-enoyl CoA isomerase 1	24361130	24361594	856	TTS	692	24361175	24361431	241	TTS	751
AT1G65580	FRA3	Endonuclease/exonuclease/phosphatase family protein	24383842	24384117	964	exon	107	24383821	24384212	1019	promoter-TSS	70
AT1G65590	HEXO3	beta-hexosaminidase 3	24385750	24385959	578	exon	302	24385693	24386041	764	exon	315
AT1G65620	AS2	Lateral organ boundaries (LOB) domain family protein	24396969	24397360	734	promoter-TSS	-992	24397003	24397311	237	promoter-TSS	-999
AT1G65690	AT1G65690	Late embryogenesis abundant (LEA) hydroxyproline-rich glycoprotein family	24433452	24433669	660	promoter-TSS	-395	24432822	24433276	698	exon	116
AT1G65710	AT1G65710	serine/arginine repetitive matrix-like protein	24438681	24438823	282	promoter-TSS	-129	24438668	24438899	336	promoter-TSS	-160
AT1G65720	AT1G65720	transmembrane protein	24440971	24441157	409	promoter-TSS	9	24441459	24441961	312	promoter-TSS	-637
AT1G65840	PAO4	polyamine oxidase 4	24488563	24488816	597	Intergenic	-1069	24488566	24488872	510	Intergenic	-1039
AT1G65845	AT1G65845	transmembrane protein	24493273	24493807	446	TTS	383	24493189	24494051	528	TTS	303
AT1G65850	AT1G65850	Disease resistance protein (TIR-NBS-LRR class) family	24494256	24494479	853	promoter-TSS	-311	24494627	24494960	730	promoter-TSS	115
AT1G65930	cICDH	cytosolic NADP+-dependent isocitrate dehydrogenase	24538851	24539091	684	promoter-TSS	85	24538795	24539123	553	promoter-TSS	73
AT1G65985	AT1G65985	transmembrane protein, putative (DUF247)	24568281	24568534	588	exon	559	24568244	24568520	558	exon	584
AT1G66140	ZFP4	zinc finger protein 4	24621839	24622076	628	exon	160	24621858	24622160	538	exon	108
AT1G66160	CMPG1	CYS, MET, PRO, and GLY protein 1	24635940	24636402	1669	Intergenic	-1025	24635863	24636615	1618	promoter-TSS	-957
AT1G66180	AT1G66180	Eukaryotic aspartyl protease family protein	24646144	24646427	794	promoter-TSS	-836	24646167	24646447	410	promoter-TSS	-814
AT1G66190	AT1G66190	hypothetical protein	24653991	24654417	799	promoter-TSS	-206	24653894	24654397	877	promoter-TSS	-147
AT1G66200	GSR2	hypothetical protein	24658478	24658717	411	promoter-TSS	-959	24658359	24658734	1144	promoter-TSS	-908
AT1G66230	MYB20	myb domain protein 20	24677009	24677405	387	promoter-TSS	86	24676999	24677269	236	promoter-TSS	13
AT1G66250	AT1G66250	O-Glycosyl hydrolases family 17 protein	24692733	24693013	309	promoter-TSS	74	24692688	24692897	173	promoter-TSS	-7
AT1G66270	BGLU21	Glycosyl hydrolase superfamily protein	24703732	24704287	1074	promoter-TSS	-968	24703721	24704301	812	promoter-TSS	-970
AT1G66400	CML23	calmodulin like 23	24771292	24771544	727	promoter-TSS	-25	24770441	24770709	290	exon	818
AT1G66480	AT1G66480	plastid movement impaired 2	24808502	24808745	289	TTS	-1066	24807639	24807995	430	promoter-TSS	-260
AT1G66550	WRKY67	WRKY DNA-binding protein 67	24828150	24828348	349	promoter-TSS	-288	24828117	24828587	414	promoter-TSS	-185
AT1G66600	ABO3	ABA overly sensitive mutant 3	24847669	24848505	1337	promoter-TSS	-233	24846781	24847257	1144	Intergenic	-1301
AT1G66740	SGA2	ASF1 like histone chaperone	24892347	24892737	510	TTS	202	24892345	24892584	189	TTS	124
AT1G66760	AT1G66760	MATE efflux family protein	24901433	24901608	237	promoter-TSS	-458	24901411	24901643	351	promoter-TSS	-451
AT1G66870	AT1G66870	Carbohydrate-binding X8 domain superfamily protein	24947918	24948072	303	TTS	-1278	24947694	24948102	449	promoter-TSS	-1181
AT1G66880	AT1G66880	Protein kinase superfamily protein	24948558	24948866	647	exon	-1309	24948385	24948894	1268	exon	-1382
AT1G66920	AT1G66920	Protein kinase superfamily protein	24968686	24968908	488	Intergenic	-1211	24968539	24968931	672	Intergenic	-1149
AT1G66940	AT1G66940	kinase-like protein	24974546	24974916	463	promoter-TSS	78	24974568	24975009	945	promoter-TSS	21
AT1G66970	SVL2	SHV3-like 2	24995944	24996189	165	promoter-TSS	51	24995925	24996188	216	promoter-TSS	61
AT1G67000	AT1G67000	Protein kinase superfamily protein	25007533	25007799	621	promoter-TSS	-19	25007534	25007867	655	promoter-TSS	-53
AT1G67030	ZFP6	zinc finger protein 6	25016183	25016621	572	promoter-TSS	0	25016131	25016536	395	promoter-TSS	-69
AT1G67050	AT1G67050	membrane-associated kinase regulator	25030657	25030884	369	promoter-TSS	-913	25029399	25029599	193	exon	358
AT1G67080	ABA4	abscisic acid (aba)-deficient 4	25047391	25047545	236	promoter-TSS	-365	25047276	25047576	503	promoter-TSS	-323
AT1G67100	LBD40	LOB domain-containing protein 40	25053041	25053216	274	promoter-TSS	-545	25052734	25053133	555	promoter-TSS	-740
AT1G67140	SWEETIE	HEAT repeat-containing protein	25118278	25118783	367	promoter-TSS	-999	25118353	25118618	290	promoter-TSS	-954
AT1G67170	AT1G67170	sarcolemmal membrane-associated protein	25127272	25127412	355	promoter-TSS	169	25127218	25127472	373	promoter-TSS	172
AT1G67210	AT1G67210	Proline-rich spliceosome-associated (PSP) family protein / zinc knuckle (CCHC-type) family protein	25140270	25140560	150	promoter-TSS	-400	25140133	25141006	529	promoter-TSS	-246
AT1G67230	LINC1	little nuclei1	25156057	25156402	641	exon	160	25156807	25157066	513	promoter-TSS	-547
AT1G67310	AT1G67310	Calmodulin-binding transcription activator protein with CG-1 and Ankyrin domain	25202726	25203106	574	intron	210	25202743	25203571	665	promoter-TSS	-31
AT1G67360	AT1G67360	Rubber elongation factor protein (REF)	25238136	25238313	321	promoter-TSS	-8	25237986	25238385	566	promoter-TSS	31
AT1G67480	AT1G67480	Galactose oxidase/kelch repeat superfamily protein	25276012	25276503	1346	promoter-TSS	-295	25275976	25276500	1109	promoter-TSS	-314
AT1G67500	REV3	recovery protein 3	25297165	25297541	626	promoter-TSS	-365	25297157	25297540	446	promoter-TSS	-360
AT1G67520	AT1G67520	lectin protein kinase family protein	25305709	25306314	887	promoter-TSS	346	25305709	25306344	1313	promoter-TSS	331
AT1G67530	AT1G67530	ARM repeat superfamily protein	25307520	25307981	800	promoter-TSS	133	25307438	25307989	246	promoter-TSS	96
AT1G67560	LOX6	PLAT/LH2 domain-containing lipoxygenase family protein	25319092	25319613	836	promoter-TSS	-452	25319020	25319932	805	promoter-TSS	-328
AT1G67650	AT1G67650	SRP72 RNA-binding domain-containing protein	25362326	25362602	1016	promoter-TSS	-20	25362329	25362652	596	promoter-TSS	-46
AT1G67730	KCR1	beta-ketoacyl reductase 1	25391428	25391751	997	TTS	251	25391358	25391708	638	TTS	195
AT1G67785	AT1G67785	hypothetical protein	25416926	25417190	1152	promoter-TSS	164	25416868	25417238	766	promoter-TSS	169
AT1G67800	AT1G67800	Copine (Calcium-dependent phospholipid-binding protein) family	25423546	25423768	589	promoter-TSS	66	25423410	25423803	685	promoter-TSS	117
AT1G67810	SUFE2	sulfur E2	25426275	25426560	945	exon	183	25426238	25426606	644	exon	188
AT1G67820	AT1G67820	Protein phosphatase 2C family protein	25429178	25429397	546	promoter-TSS	-463	25429191	25429413	318	promoter-TSS	-448
AT1G67850	AT1G67850	lysine ketoglutarate reductase trans-splicing protein (DUF707)	25437950	25438168	243	promoter-TSS	145	25437830	25438258	468	promoter-TSS	130
AT1G67880	AT1G67880	beta-1,4-N-acetylglucosaminyltransferase family protein	25455592	25456400	855	promoter-TSS	-173	25455546	25456507	1590	promoter-TSS	-203
AT1G67890	AT1G67890	PAS domain-containing protein tyrosine kinase family protein	25456856	25457061	462	promoter-TSS	-89	25456882	25457130	260	promoter-TSS	-41
AT1G67900	AT1G67900	Phototropic-responsive NPH3 family protein	25467260	25467428	161	exon	409	25465766	25466032	328	exon	-1036
AT1G67920	AT1G67920	hypothetical protein	25473393	25474051	1069	TTS	178	25472818	25474049	463	promoter-TSS	-111
AT1G67980	CCOAMT	caffeoyl-CoA 3-O-methyltransferase	25487412	25487837	726	promoter-TSS	-58	25487407	25487683	325	promoter-TSS	-137
AT1G68020	ATTPS6	UDP-Glycosyltransferase / trehalose-phosphatase family protein	25497236	25497407	242	promoter-TSS	176	25496760	25497423	285	promoter-TSS	-54
AT1G68050	FKF1	flavin-binding, kelch repeat, f box 1	25508653	25508838	437	exon	106	25508174	25508800	201	promoter-TSS	-152
AT1G68060	MAP70-1	microtubule-associated proteins 70-1	25514323	25514685	919	promoter-TSS	97	25514343	25514757	727	promoter-TSS	51
AT1G68110	AT1G68110	ENTH/ANTH/VHS superfamily protein	25524709	25524961	472	TTS	117	25524762	25524964	211	TTS	145
AT1G68130	IDD14	indeterminate(ID)-domain 14	25531932	25532096	190	promoter-TSS	6	25531475	25531819	550	promoter-TSS	-361
AT1G68150	WRKY9	WRKY DNA-binding protein 9	25542892	25543125	438	promoter-TSS	-941	25543753	25543972	142	promoter-TSS	-87
AT1G68190	BBX27	B-box zinc finger family protein	25559002	25559171	355	promoter-TSS	292	25558998	25559222	308	promoter-TSS	316
AT1G68200	AT1G68200	Zinc finger C-x8-C-x5-C-x3-H type family protein	25561702	25561916	673	promoter-TSS	-309	25561647	25561927	453	promoter-TSS	-331
AT1G68330	AT1G68330	membrane-associated kinase regulator	25610829	25611058	289	exon	220	25610889	25611233	273	exon	338
AT1G68400	AT1G68400	leucine-rich repeat transmembrane protein kinase family protein	25648770	25649038	448	TTS	350	25649207	25649530	368	promoter-TSS	-114
AT1G68410	AT1G68410	Protein phosphatase 2C family protein	25652412	25653072	1089	exon	261	25652534	25653076	882	exon	198
AT1G68440	AT1G68440	transmembrane protein	25657637	25658100	861	exon	111	25656913	25657262	676	promoter-TSS	-670
AT1G68450	PDE337	VQ motif-containing protein	25661948	25662539	425	promoter-TSS	33	25662272	25662619	301	promoter-TSS	-169
AT1G68490	AT1G68490	translocase subunit seca	25693372	25693779	1680	exon	126	25693308	25693677	399	promoter-TSS	43
AT1G68500	AT1G68500	hypothetical protein	25700476	25700888	1106	Intergenic	-1088	25700467	25700927	897	Intergenic	-1073
AT1G68510	LBD42	LOB domain-containing protein 42	25706047	25706184	233	promoter-TSS	-767	25705976	25706340	685	promoter-TSS	-724
AT1G68526	AT1G68526	hypothetical protein	25711639	25711878	641	promoter-TSS	621	25711590	25711980	1225	promoter-TSS	594
AT1G68550	CRF10	Integrase-type DNA-binding superfamily protein	25727246	25727479	755	promoter-TSS	24	25727176	25727659	992	promoter-TSS	-31
AT1G68585	AT1G68585	hypothetical protein	25756008	25756141	189	promoter-TSS	-526	25755987	25756249	296	promoter-TSS	-482
AT1G68620	AT1G68620	alpha/beta-Hydrolases superfamily protein	25765341	25766603	725	exon	254	25765225	25766303	685	promoter-TSS	46
AT1G68630	AT1G68630	PLAC8 family protein	25768214	25768531	247	promoter-TSS	-167	25766936	25768008	516	TTS	-1067
AT1G68670	AT1G68670	myb-like transcription factor family protein	25781716	25782629	1327	exon	371	25781822	25782543	742	exon	381
AT1G68680	AT1G68680	SH3/FCH domain protein	25784815	25784955	164	promoter-TSS	-621	25784532	25784999	279	promoter-TSS	-741
AT1G68690	PERK9	Protein kinase superfamily protein	25788738	25788881	231	exon	209	25788351	25788835	340	promoter-TSS	-7
AT1G68710	AT1G68710	ATPase E1-E2 type family protein / haloacid dehalogenase-like hydrolase family protein	25798763	25798987	488	promoter-TSS	186	25798106	25798339	441	exon	839
AT1G68720	TADA	tRNA arginine adenosine deaminase	25803427	25803791	595	promoter-TSS	-783	25803371	25803842	933	promoter-TSS	-786
AT1G68765	IDA	Putative membrane lipoprotein	25830771	25831440	730	promoter-TSS	-324	25830517	25831505	986	promoter-TSS	-230
AT1G68795	CLE12	CLAVATA3/ESR-RELATED 12	25841552	25841782	484	promoter-TSS	19	25841448	25841809	335	promoter-TSS	58
AT1G68820	AT1G68820	Transmembrane Fragile-X-F-associated protein	25864671	25864983	686	promoter-TSS	-799	25864617	25864932	199	promoter-TSS	-852
AT1G68830	STN7	Serine/Threonine kinase domain protein	25876624	25876984	1078	Intergenic	-1142	25876648	25877005	718	Intergenic	-1164
AT1G68840	RAV2	related to ABI3/VP1 2	25878845	25879275	628	Intergenic	-1263	25878533	25879315	1079	Intergenic	-1399
AT1G68845	AT1G68845	hypothetical protein	25881992	25882213	429	promoter-TSS	-332	25881464	25882275	338	promoter-TSS	-565
AT1G68910	WIT2	WPP domain-interacting protein 2	25911145	25911364	470	promoter-TSS	23	25912570	25912845	530	Intergenic	-1430
AT1G68920	AT1G68920	basic helix-loop-helix (bHLH) DNA-binding superfamily protein	25914962	25915294	839	exon	144	25914929	25915201	333	promoter-TSS	81
AT1G68940	AT1G68940	Armadillo/beta-catenin-like repeat family protein	25925763	25926116	162	promoter-TSS	136	25925755	25926353	197	promoter-TSS	21
AT1G69030	AT1G69030	BSD domain-containing protein	25949866	25950014	198	promoter-TSS	-600	25949975	25950232	230	promoter-TSS	-763
AT1G69120	AP1	K-box region and MADS-box transcription factor family protein	25986428	25986575	208	promoter-TSS	-152	25986276	25986614	195	promoter-TSS	-96
AT1G69160	AT1G69160	suppressor	25998399	25998597	381	Intergenic	-1339	25999759	26000119	682	exon	102
AT1G69240	MES15	methyl esterase 15	26030497	26030728	436	promoter-TSS	-300	26030493	26030720	355	promoter-TSS	-294
AT1G69250	AT1G69250	Nuclear transport factor 2 (NTF2) family protein with RNA binding (RRM-RBD-RNP motifs) domain-containing protein	26032797	26033011	409	promoter-TSS	77	26032598	26033003	254	promoter-TSS	-27
AT1G69260	AFP1	ABI five binding protein	26037829	26037966	187	TTS	-1008	26038626	26039202	279	promoter-TSS	9
AT1G69270	RPK1	receptor-like protein kinase 1	26042993	26043548	1319	promoter-TSS	-529	26042894	26043491	1408	promoter-TSS	-451
AT1G69295	PDCB4	plasmodesmata callose-binding protein 4	26051740	26052024	342	exon	839	26052366	26052768	577	promoter-TSS	154
AT1G69310	WRKY57	WRKY DNA-binding protein 57	26058855	26059619	782	promoter-TSS	-854	26058991	26059551	568	promoter-TSS	-888
AT1G69360	AT1G69360	T-box transcription factor, putative (DUF863)	26076039	26076455	797	exon	127	26076842	26077104	461	promoter-TSS	-599
AT1G69370	CM3	chorismate mutase 3	26079944	26080253	834	exon	142	26079900	26080128	278	promoter-TSS	58
AT1G69410	ELF5A-3	eukaryotic elongation factor 5A-3	26088865	26089033	305	promoter-TSS	-81	26088786	26089091	386	promoter-TSS	-92
AT1G69420	AT1G69420	DHHC-type zinc finger family protein	26093138	26093483	578	exon	284	26093115	26093504	400	exon	283
AT1G69440	AGO7	Argonaute family protein	26104884	26105212	407	exon	280	26105320	26105627	382	promoter-TSS	-145
AT1G69480	AT1G69480	EXS (ERD1/XPR1/SYG1) family protein	26117696	26117978	605	promoter-TSS	118	26117696	26118007	258	promoter-TSS	104
AT1G69490	NAP	NAC-like, activated by AP3/PI	26121905	26122250	874	promoter-TSS	-3	26121870	26122329	1235	promoter-TSS	19
AT1G69520	AT1G69520	S-adenosyl-L-methionine-dependent methyltransferases superfamily protein	26128035	26128386	319	promoter-TSS	-78	26127747	26128456	1157	promoter-TSS	-187
AT1G69530	EXPA1	expansin A1	26141303	26141557	229	promoter-TSS	-406	26141227	26141659	770	promoter-TSS	-393
AT1G69570	AT1G69570	Dof-type zinc finger DNA-binding family protein	26163053	26163530	577	TTS	424	26164529	26164890	597	promoter-TSS	-994
AT1G69700	HVA22C	HVA22 homologue C	26218933	26219225	345	Intergenic	-1111	26219785	26220011	295	promoter-TSS	-292
AT1G69760	AT1G69760	suppressor SRP40-like protein	26241410	26241651	328	promoter-TSS	-687	26240709	26241022	606	promoter-TSS	-22
AT1G69780	ATHB13	Homeobox-leucine zipper protein family	26258809	26259003	294	exon	118	26257730	26257989	367	promoter-TSS	-929
AT1G69790	AT1G69790	Protein kinase superfamily protein	26267510	26267715	269	exon	612	26266587	26266790	222	promoter-TSS	-312
AT1G69810	WRKY36	WRKY DNA-binding protein 36	26279436	26279691	579	promoter-TSS	-308	26279911	26280213	334	promoter-TSS	-807
AT1G69828	AT1G69828	Defensin-like (DEFL) family protein	26287788	26288009	299	TTS	376	26287811	26288042	319	TTS	404
AT1G69850	NRT1:2	nitrate transporter 1:2	26301843	26302205	1326	Intergenic	-1340	26301800	26302295	1174	Intergenic	-1363
AT1G69870	NRT1.7	nitrate transporter 1.7	26315869	26316705	956	exon	500	26315663	26316760	962	exon	424
AT1G69890	AT1G69890	actin cross-linking protein (DUF569)	26324605	26325267	847	promoter-TSS	10	26324502	26325318	1111	promoter-TSS	36
AT1G69900	AT1G69900	Actin cross-linking protein	26328721	26328987	387	promoter-TSS	-889	26328632	26329088	826	promoter-TSS	-895
AT1G69920	GSTU12	glutathione S-transferase TAU 12	26335496	26335882	565	promoter-TSS	-59	26335486	26335913	526	promoter-TSS	-69
AT1G69930	GSTU11	glutathione S-transferase TAU 11	26338954	26339469	794	promoter-TSS	-393	26338554	26340125	917	promoter-TSS	-521
AT1G69935	SHW1	short hypocotyl in white light1	26342867	26343202	1018	TTS	197	26342927	26343259	666	promoter-TSS	138
AT1G70000	AT1G70000	myb-like transcription factor family protein	26364466	26364842	1313	exon	224	26365070	26365323	366	promoter-TSS	-318
AT1G70090	LGT8	glucosyl transferase family 8	26399298	26399580	398	Intergenic	-1351	26399770	26400210	958	promoter-TSS	-800
AT1G70140	FH8	formin 8	26415514	26415675	280	promoter-TSS	-336	26415332	26415730	326	promoter-TSS	-273
AT1G70170	MMP	matrix metalloproteinase	26423783	26424023	468	promoter-TSS	29	26424287	26424615	634	TTS	577
AT1G70200	AT1G70200	RNA-binding (RRM/RBD/RNP motifs) family protein	26434901	26435371	995	promoter-TSS	-598	26434821	26435399	527	promoter-TSS	-572
AT1G70210	CYCD1;1	CYCLIN D1;1	26439400	26439645	579	promoter-TSS	-34	26439383	26439644	371	promoter-TSS	-43
AT1G70250	AT1G70250	receptor serine/threonine kinase	26452139	26452493	717	promoter-TSS	-531	26452075	26452537	497	promoter-TSS	-541
AT1G70260	UMAMIT36	nodulin MtN21 /EamA-like transporter family protein	26460809	26461229	852	Intergenic	-1449	26460766	26461300	713	Intergenic	-1463
AT1G70280	AT1G70280	NHL domain-containing protein	26469551	26469844	842	promoter-TSS	-893	26469548	26469904	865	promoter-TSS	-922
AT1G70290	TPS8	trehalose-6-phosphatase synthase S8	26475404	26476202	1028	promoter-TSS	-1017	26475430	26476295	453	Intergenic	-1076
AT1G70310	SPDS2	spermidine synthase 2	26487112	26487542	935	promoter-TSS	268	26487275	26487587	419	promoter-TSS	164
AT1G70360	AT1G70360	F-box family protein	26508438	26508656	454	promoter-TSS	61	26508341	26508694	693	promoter-TSS	31
AT1G70370	PG2	polygalacturonase 2	26514922	26515088	340	exon	183	26514935	26515144	342	exon	149
AT1G70410	BCA4	beta carbonic anhydrase 4	26537014	26537925	1290	promoter-TSS	968	26537647	26537943	325	promoter-TSS	642
AT1G70420	AT1G70420	DNA ligase-like protein, putative (DUF1645)	26541141	26541665	1458	promoter-TSS	-585	26541095	26541745	1518	promoter-TSS	-602
AT1G70460	PERK13	root hair specific 10	26555654	26555915	429	promoter-TSS	79	26555538	26555952	389	promoter-TSS	40
AT1G70520	CRK2	cysteine-rich RLK (RECEPTOR-like protein kinase) 2	26586990	26587729	1513	exon	269	26587133	26588273	1225	promoter-TSS	-75
AT1G70530	CRK3	cysteine-rich RLK (RECEPTOR-like protein kinase) 3	26591578	26591818	630	promoter-TSS	78	26591508	26591829	471	promoter-TSS	108
AT1G70540	EDA24	Plant invertase/pectin methylesterase inhibitor superfamily protein	26592763	26593603	342	promoter-TSS	-747	26592710	26593566	311	promoter-TSS	-792
AT1G70560	TAA1	tryptophan aminotransferase of Arabidopsis 1	26605266	26605434	322	exon	495	26605246	26605445	295	exon	490
AT1G70590	AT1G70590	F-box family protein	26617381	26617621	743	promoter-TSS	-598	26617316	26617826	988	promoter-TSS	-528
AT1G70690	HWI1	Receptor-like protein kinase-related family protein	26651972	26652249	391	exon	270	26650980	26651824	309	promoter-TSS	-438
AT1G70700	TIFY7	TIFY domain/Divergent CCT motif family protein	26654468	26654730	795	promoter-TSS	-169	26654386	26654932	865	promoter-TSS	-109
AT1G70740	AT1G70740	Protein kinase superfamily protein	26676516	26676943	581	promoter-TSS	-739	26676383	26676992	673	promoter-TSS	-697
AT1G70750	AT1G70750	myosin-binding protein (Protein of unknown function, DUF593)	26682745	26683455	859	exon	255	26683052	26683511	874	promoter-TSS	74
AT1G70810	AT1G70810	Calcium-dependent lipid-binding (CaLB domain) family protein	26703861	26704218	732	promoter-TSS	73	26703792	26704272	976	promoter-TSS	66
AT1G70860	AT1G70860	Polyketide cyclase/dehydrase and lipid transport superfamily protein	26719091	26719646	422	promoter-TSS	-376	26719113	26719424	274	promoter-TSS	-276
AT1G70895	CLE17	CLAVATA3/ESR-RELATED 17	26727692	26727973	613	exon	277	26727613	26728098	689	exon	300
AT1G70920	HB18	homeobox-leucine zipper protein 18	26734933	26735203	747	promoter-TSS	-826	26734899	26735196	402	promoter-TSS	-847
AT1G70944	AT1G70944	transmembrane protein	26748812	26749567	833	promoter-TSS	64	26750149	26750686	906	Intergenic	-1164
AT1G70990	AT1G70990	proline-rich family protein	26768585	26768826	656	promoter-TSS	-490	26768530	26768853	708	promoter-TSS	-476
AT1G71010	FAB1C	FORMS APLOID AND BINUCLEATE CELLS 1C	26782025	26782476	1294	exon	202	26781819	26782355	1313	promoter-TSS	39
AT1G71020	AT1G71020	ARM repeat superfamily protein	26793060	26793285	975	promoter-TSS	3	26793005	26793310	651	promoter-TSS	18
AT1G71030	MYBL2	MYB-like 2	26796123	26796717	465	TTS	109	26796232	26796925	828	promoter-TSS	-49
AT1G71040	LPR2	Cupredoxin superfamily protein	26801844	26802060	476	Intergenic	-1469	26801643	26802079	511	Intergenic	-1378
AT1G71080	AT1G71080	RNA polymerase II transcription elongation factor	26811779	26812062	1068	promoter-TSS	-72	26811761	26812101	530	promoter-TSS	-83
AT1G71110	AT1G71110	transmembrane protein	26816830	26817100	523	promoter-TSS	-913	26816779	26817100	333	promoter-TSS	-939
AT1G71140	AT1G71140	MATE efflux family protein	26824502	26824720	436	promoter-TSS	47	26824469	26824742	464	promoter-TSS	41
AT1G71400	RLP12	receptor like protein 12	26909767	26910267	574	exon	225	26908841	26909300	575	promoter-TSS	-722
AT1G71440	PFI	tubulin folding cofactor E / Pfifferling (PFI)	26925534	26925673	184	Intergenic	-1172	26925451	26925714	284	Intergenic	-1151
AT1G71520	AT1G71520	Integrase-type DNA-binding superfamily protein	26937781	26938786	726	promoter-TSS	-86	26937779	26938585	1092	promoter-TSS	-187
AT1G71696	SOL1	carboxypeptidase D	26966787	26967086	362	TTS	170	26966728	26967079	761	TTS	137
AT1G71697	CK1	choline kinase 1	26971033	26971523	790	TTS	310	26971035	26971564	415	TTS	331
AT1G71710	AT1G71710	DNAse I-like superfamily protein	26977326	26977724	1299	promoter-TSS	-525	26977309	26977775	1027	promoter-TSS	-542
AT1G71830	SERK1	somatic embryogenesis receptor-like kinase 1	27017831	27018306	671	promoter-TSS	-90	27017768	27018321	492	promoter-TSS	-114
AT1G71860	PTP1	protein tyrosine phosphatase 1	27026730	27026901	268	promoter-TSS	86	27026651	27026913	367	promoter-TSS	53
AT1G71865	AT1G71865	PyrD	27029079	27029299	156	promoter-TSS	73	27028982	27029299	454	promoter-TSS	24
AT1G71880	SUC1	sucrose-proton symporter 1	27052469	27052730	249	Intergenic	-1431	27052561	27052759	187	Intergenic	-1370
AT1G71960	ABCG25	ATP-binding casette family G25	27088132	27088326	169	promoter-TSS	19	27087965	27088389	254	promoter-TSS	71
AT1G71970	AT1G71970	hypothetical protein	27092938	27093110	408	exon	131	27091868	27092324	551	promoter-TSS	-797
AT1G71980	AT1G71980	Protease-associated (PA) RING/U-box zinc finger family protein	27097400	27098134	715	promoter-TSS	64	27097414	27098004	511	promoter-TSS	6
AT1G72010	AT1G72010	TCP family transcription factor	27107506	27107850	1048	exon	120	27107469	27107716	318	promoter-TSS	34
AT1G72130	AT1G72130	Major facilitator superfamily protein	27136680	27137267	1039	promoter-TSS	-185	27136857	27137259	757	promoter-TSS	-100
AT1G72160	AT1G72160	Sec14p-like phosphatidylinositol transfer family protein	27155351	27155781	850	promoter-TSS	227	27155546	27155875	671	promoter-TSS	83
AT1G72190	AT1G72190	D-isomer specific 2-hydroxyacid dehydrogenase family protein	27170122	27170351	247	promoter-TSS	-482	27170092	27170394	453	promoter-TSS	-489
AT1G72200	AT1G72200	RING/U-box superfamily protein	27171774	27172138	229	promoter-TSS	-546	27171698	27172140	380	promoter-TSS	-509
AT1G72210	AT1G72210	basic helix-loop-helix (bHLH) DNA-binding superfamily protein	27179074	27179619	802	promoter-TSS	-129	27179073	27179495	503	promoter-TSS	-191
AT1G72240	AT1G72240	hypothetical protein	27189520	27189680	249	promoter-TSS	-436	27189471	27189720	417	promoter-TSS	-441
AT1G72280	ERO1	endoplasmic reticulum oxidoreductins 1	27214569	27214854	523	promoter-TSS	-23	27214500	27214937	722	promoter-TSS	-30
AT1G72300	PSY1R	Leucine-rich receptor-like protein kinase family protein	27220469	27221231	1393	exon	415	27220920	27221239	960	exon	186
AT1G72330	ALAAT2	alanine aminotransferase 2	27233516	27233835	252	promoter-TSS	200	27233364	27233744	782	promoter-TSS	79
AT1G72360	ERF73	Integrase-type DNA-binding superfamily protein	27241698	27241880	595	promoter-TSS	-23	27241688	27241907	366	promoter-TSS	-15
AT1G72416	AT1G72416	Chaperone DnaJ-domain superfamily protein	27261173	27261907	899	exon	-1019	27261045	27261695	909	promoter-TSS	-849
AT1G72420	AT1G72420	NADH:ubiquinone oxidoreductase intermediate-associated protein 30	27264619	27264854	590	promoter-TSS	-908	27264577	27264911	405	promoter-TSS	-916
AT1G72430	AT1G72430	SAUR-like auxin-responsive protein family	27265608	27265829	464	promoter-TSS	88	27266272	27266595	550	promoter-TSS	-627
AT1G72450	JAZ6	jasmonate-zim-domain protein 6	27276067	27276390	847	promoter-TSS	89	27276015	27276957	767	promoter-TSS	-169
AT1G72460	AT1G72460	Leucine-rich repeat protein kinase family protein	27278816	27279029	681	promoter-TSS	-419	27278713	27279140	1027	promoter-TSS	-415
AT1G72470	EXO70D1	exocyst subunit exo70 family protein D1	27283624	27284019	1098	exon	193	27282199	27282597	312	TTS	-1230
AT1G72500	AT1G72500	inter alpha-trypsin inhibitor, heavy chain-like protein	27300025	27300233	577	Intergenic	-1480	27299961	27300291	592	Intergenic	-1477
AT1G72510	AT1G72510	DUF1677 family protein (DUF1677)	27303246	27303512	783	promoter-TSS	56	27301109	27302640	1049	Intergenic	-1449
AT1G72520	LOX4	PLAT/LH2 domain-containing lipoxygenase family protein	27308360	27308588	784	promoter-TSS	-39	27308296	27308645	785	promoter-TSS	-43
AT1G72540	AT1G72540	Protein kinase superfamily protein	27316836	27317185	318	promoter-TSS	-341	27316852	27317364	312	promoter-TSS	-439
AT1G72610	GER1	germin-like protein 1	27340435	27340616	358	promoter-TSS	-481	27339873	27340659	523	promoter-TSS	-222
AT1G72670	iqd8	IQ-domain 8	27358643	27358936	974	promoter-TSS	74	27358581	27359101	623	promoter-TSS	22
AT1G72700	AT1G72700	ATPase E1-E2 type family protein / haloacid dehalogenase-like hydrolase family protein	27365810	27366239	925	promoter-TSS	237	27365867	27366363	964	promoter-TSS	328
AT1G72750	TIM23-2	translocase inner membrane subunit 23-2	27383256	27383667	1285	promoter-TSS	141	27383067	27383714	1122	promoter-TSS	70
AT1G72770	HAB1	HYPERSENSITIVE TO ABA1	27389982	27390344	933	exon	162	27389787	27390221	360	promoter-TSS	3
AT1G72830	NF-YA3	nuclear factor Y, subunit A3	27408931	27409373	1148	promoter-TSS	-1184	27408966	27409429	658	promoter-TSS	-1229
AT1G72900	AT1G72900	Toll-Interleukin-Resistance (TIR) domain-containing protein	27431578	27432235	612	promoter-TSS	-272	27431624	27432317	817	promoter-TSS	-208
AT1G72990	BGAL17	beta-galactosidase 17	27462187	27462466	636	promoter-TSS	161	27462101	27463007	688	promoter-TSS	-67
AT1G73080	PEPR1	PEP1 receptor 1	27483895	27484556	681	promoter-TSS	-15	27483858	27484609	1206	promoter-TSS	-7
AT1G73210	AT1G73210	hypothetical protein (DUF789)	27532248	27532469	265	Intergenic	-1406	27529944	27530324	371	intron	818
AT1G73260	KTI1	kunitz trypsin inhibitor 1	27547962	27548357	739	TTS	123	27548104	27548324	268	promoter-TSS	68
AT1G73380	AT1G73380	hypothetical protein	27588648	27588953	309	promoter-TSS	-215	27588740	27589006	240	promoter-TSS	-142
AT1G73390	AT1G73390	Endosomal targeting BRO1-like domain-containing protein	27595409	27596330	888	promoter-TSS	-727	27595217	27596370	801	promoter-TSS	-651
AT1G73480	AT1G73480	alpha/beta-Hydrolases superfamily protein	27627773	27628318	899	promoter-TSS	-633	27627709	27628441	1011	promoter-TSS	-603
AT1G73490	AT1G73490	RNA-binding (RRM/RBD/RNP motifs) family protein	27634767	27635011	337	promoter-TSS	101	27634796	27635047	358	promoter-TSS	69
AT1G73500	MKK9	MAP kinase kinase 9	27640818	27641220	536	promoter-TSS	-376	27640368	27640767	348	promoter-TSS	76
AT1G73650	AT1G73650	3-oxo-5-alpha-steroid 4-dehydrogenase (DUF1295)	27690263	27690488	347	promoter-TSS	-263	27690276	27690647	237	promoter-TSS	-349
AT1G73660	AT1G73660	protein tyrosine kinase family protein	27697924	27698261	550	promoter-TSS	-720	27697681	27697954	330	promoter-TSS	-445
AT1G73670	MPK15	MAP kinase 15	27699809	27700258	1036	exon	162	27698531	27698841	547	Intergenic	-1185
AT1G73680	ALPHA DOX2	alpha dioxygenase	27707240	27707641	1249	promoter-TSS	-227	27707260	27707679	1038	promoter-TSS	-256
AT1G73690	CDKD1;1	cyclin-dependent kinase D1;1	27714960	27715133	264	exon	136	27714852	27715186	519	exon	109
AT1G73730	EIL3	ETHYLENE-INSENSITIVE3-like 3	27732359	27732630	745	promoter-TSS	-221	27732311	27732676	716	promoter-TSS	-220
AT1G73760	AT1G73760	RING/U-box superfamily protein	27741297	27741471	139	promoter-TSS	624	27741304	27741582	208	promoter-TSS	565
AT1G73805	SARD1	Calmodulin binding protein-like protein	27749110	27749347	562	promoter-TSS	20	27749108	27749687	417	promoter-TSS	-149
AT1G73810	AT1G73810	Core-2/I-branching beta-1,6-N-acetylglucosaminyltransferase family protein	27755100	27755496	782	promoter-TSS	-1	27755103	27755564	901	promoter-TSS	-36
AT1G73830	BEE3	BR enhanced expression 3	27759617	27759841	450	promoter-TSS	-244	27759608	27760013	483	promoter-TSS	-163
AT1G73850	AT1G73850	DNA ligase (DUF1666)	27766606	27766793	303	promoter-TSS	-242	27766541	27766839	388	promoter-TSS	-251
AT1G73960	TAF2	TBP-associated factor 2	27814170	27814541	740	exon	164	27814279	27814596	489	promoter-TSS	82
AT1G73970	AT1G73970	obscurin-like protein	27816759	27817016	564	promoter-TSS	109	27816498	27816898	263	promoter-TSS	-80
AT1G74000	SS3	strictosidine synthase 3	27831914	27832170	390	promoter-TSS	-506	27831904	27832127	277	promoter-TSS	-479
AT1G74010	AT1G74010	Calcium-dependent phosphotriesterase superfamily protein	27834635	27835169	815	promoter-TSS	-695	27834569	27835206	923	promoter-TSS	-680
AT1G74020	SS2	strictosidine synthase 2	27837265	27837713	1315	promoter-TSS	-46	27838222	27838529	463	promoter-TSS	-932
AT1G74070	AT1G74070	Cyclophilin-like peptidyl-prolyl cis-trans isomerase family protein	27853735	27853976	582	promoter-TSS	-622	27853683	27854056	693	promoter-TSS	-636
AT1G74100	SOT16	sulfotransferase 16	27865855	27866053	461	promoter-TSS	-260	27865735	27866129	745	promoter-TSS	-238
AT1G74160	TRM4	LONGIFOLIA protein	27886068	27886447	332	exon	-1225	27886123	27886499	531	exon	-1171
AT1G74170	RLP13	receptor like protein 13	27896282	27896449	242	promoter-TSS	71	27895764	27895973	213	promoter-TSS	568
AT1G74300	AT1G74300	alpha/beta-Hydrolases superfamily protein	27934925	27935101	355	promoter-TSS	-285	27934878	27935158	318	promoter-TSS	-280
AT1G74340	DPMS2	dolichol phosphate-mannose biosynthesis regulatory protein-like protein	27951949	27952477	1450	promoter-TSS	-545	27951865	27952727	1099	promoter-TSS	-628
AT1G74370	AT1G74370	RING/U-box superfamily protein	27959202	27959386	352	promoter-TSS	106	27959193	27959452	347	promoter-TSS	78
AT1G74450	AT1G74450	BPS1-like protein (DUF793)	27981396	27982308	1184	promoter-TSS	-601	27981435	27982413	1590	promoter-TSS	-529
AT1G74500	BS1	activation-tagged BRI1(brassinosteroid-insensitive 1)-suppressor 1	27999964	28000226	626	Intergenic	-1274	27999932	28000306	852	Intergenic	-1298
AT1G74510	AT1G74510	Galactose oxidase/kelch repeat superfamily protein	28004195	28004342	261	promoter-TSS	-996	28004165	28004376	254	promoter-TSS	-994
AT1G74650	MYB31	myb domain protein 31	28041057	28041783	1076	exon	274	28040682	28041586	953	promoter-TSS	-12
AT1G74660	MIF1	mini zinc finger 1	28049019	28049270	466	promoter-TSS	-855	28048922	28049290	304	promoter-TSS	-817
AT1G74670	GASA6	Gibberellin-regulated family protein	28052406	28052564	249	promoter-TSS	-545	28052184	28052597	581	promoter-TSS	-640
AT1G74700	TRZ1	tRNAse Z1	28064949	28065136	399	promoter-TSS	28	28064883	28065195	492	promoter-TSS	25
AT1G74710	EDS16	ADC synthase superfamily protein	28070821	28071031	388	intron	630	28070818	28071101	215	intron	663
AT1G74750	AT1G74750	Pentatricopeptide repeat (PPR) superfamily protein	28085709	28085872	463	promoter-TSS	-1010	28085656	28085948	849	promoter-TSS	-998
AT1G74780	AT1G74780	Nodulin-like / Major Facilitator Superfamily protein	28095406	28095698	353	promoter-TSS	-177	28095322	28095747	803	promoter-TSS	-195
AT1G74790	AT1G74790	catalytics	28098428	28098936	788	TTS	218	28098360	28098901	902	TTS	166
AT1G74810	BOR5	HCO3- transporter family	28106523	28106888	717	Intergenic	-1117	28107548	28108060	476	promoter-TSS	-18
AT1G74840	AT1G74840	Homeodomain-like superfamily protein	28117004	28117529	1219	exon	156	28117238	28117538	670	promoter-TSS	34
AT1G74940	AT1G74940	cyclin-dependent kinase, putative (DUF581)	28145911	28146254	1411	exon	104	28145923	28146121	243	promoter-TSS	44
AT1G74950	TIFY10B	TIFY domain/Divergent CCT motif family protein	28151103	28151746	979	promoter-TSS	-978	28150803	28151770	946	promoter-TSS	-840
AT1G74960	FAB1	fatty acid biosynthesis 1	28155903	28156268	1044	exon	174	28156775	28157414	344	promoter-TSS	-835
AT1G75000	AT1G75000	GNS1/SUR4 membrane protein family	28162674	28162961	1018	promoter-TSS	-527	28162658	28162952	396	promoter-TSS	-539
AT1G75020	LPAT4	lysophosphatidyl acyltransferase 4	28170820	28171244	664	promoter-TSS	280	28170776	28171265	355	promoter-TSS	268
AT1G75080	BZR1	Brassinosteroid signaling positive regulator (BZR1) family protein	28185169	28185420	392	promoter-TSS	-210	28185114	28185475	387	promoter-TSS	-210
AT1G75090	AT1G75090	DNA glycosylase superfamily protein	28190915	28191125	352	exon	-1255	28190840	28191128	197	exon	-1219
AT1G75170	AT1G75170	Sec14p-like phosphatidylinositol transfer family protein	28213653	28214031	425	promoter-TSS	176	28213671	28214033	439	promoter-TSS	186
AT1G75180	AT1G75180	Erythronate-4-phosphate dehydrogenase family protein	28218621	28218910	863	promoter-TSS	36	28218593	28218913	632	promoter-TSS	48
AT1G75210	AT1G75210	HAD-superfamily hydrolase, subfamily IG, 5'-nucleotidase	28223775	28224021	536	promoter-TSS	61	28223734	28224057	553	promoter-TSS	58
AT1G75220	ERDL6	Major facilitator superfamily protein	28232583	28233001	1065	exon	342	28232577	28233040	550	exon	326
AT1G75230	AT1G75230	DNA glycosylase superfamily protein	28233601	28233978	1768	promoter-TSS	-297	28233590	28234039	1474	promoter-TSS	-272
AT1G75310	AUL1	auxin-like 1 protein	28260551	28261061	547	promoter-TSS	-25	28260468	28260951	644	promoter-TSS	-122
AT1G75370	AT1G75370	Sec14p-like phosphatidylinositol transfer family protein	28279743	28280095	563	promoter-TSS	114	28279715	28280141	969	promoter-TSS	105
AT1G75380	BBD1	bifunctional nuclease in basal defense response 1	28283890	28284143	838	promoter-TSS	152	28284620	28284896	307	promoter-TSS	-590
AT1G75390	bZIP44	basic leucine-zipper 44	28291118	28291285	407	promoter-TSS	-497	28291047	28291349	510	promoter-TSS	-500
AT1G75410	BLH3	BEL1-like homeodomain 3	28302382	28302784	695	promoter-TSS	-12	28302490	28302814	507	promoter-TSS	-81
AT1G75430	BLH11	BEL1-like homeodomain 11	28309988	28310373	421	promoter-TSS	-570	28309954	28310395	566	promoter-TSS	-564
AT1G75440	UBC16	ubiquitin-conjugating enzyme 16	28313310	28313756	975	TTS	154	28313234	28313817	805	TTS	146
AT1G75450	CKX5	cytokinin oxidase 5	28318215	28318798	390	promoter-TSS	-144	28318215	28318890	979	promoter-TSS	-190
AT1G75460	AT1G75460	ATP-dependent protease La (LON) domain protein	28327557	28327774	142	promoter-TSS	-33	28327430	28327763	331	promoter-TSS	-102
AT1G75490	AT1G75490	Integrase-type DNA-binding superfamily protein	28335059	28335518	805	promoter-TSS	-214	28335062	28335435	829	promoter-TSS	-254
AT1G75530	AT1G75530	Forkhead-associated (FHA) domain-containing protein	28358571	28358807	476	promoter-TSS	-620	28358407	28358879	741	promoter-TSS	-666
AT1G75540	BBX21	salt tolerance homolog2	28365900	28366327	1360	exon	289	28365003	28365262	268	promoter-TSS	-692
AT1G75580	AT1G75580	SAUR-like auxin-responsive protein family	28377200	28377389	518	promoter-TSS	-83	28376840	28377426	637	promoter-TSS	-244
AT1G75630	AVA-P4	vacuolar H+-pumping ATPase 16 kDa proteolipid subunit 4	28399739	28399965	176	promoter-TSS	-587	28399166	28399435	274	Intergenic	-1139
AT1G75670	AT1G75670	DNA-directed RNA polymerase	28416729	28416887	271	promoter-TSS	59	28416718	28416929	245	promoter-TSS	44
AT1G75680	GH9B7	glycosyl hydrolase 9B7	28419811	28420072	362	promoter-TSS	-306	28419749	28420038	439	promoter-TSS	-258
AT1G75760	AT1G75760	ER lumen protein retaining receptor family protein	28448310	28448656	338	exon	252	28448323	28448743	641	exon	202
AT1G75810	AT1G75810	transmembrane protein	28461330	28461583	892	promoter-TSS	12	28461233	28461651	990	promoter-TSS	-2
AT1G75860	AT1G75860	DNA ligase	28485840	28486014	274	promoter-TSS	24	28485852	28486102	265	promoter-TSS	-26
AT1G75960	AT1G75960	AMP-dependent synthetase and ligase family protein	28517856	28518002	204	promoter-TSS	-10	28517859	28518105	214	promoter-TSS	43
AT1G76010	AT1G76010	Alba DNA/RNA-binding protein	28531700	28531884	303	promoter-TSS	-21	28531669	28531890	299	promoter-TSS	-8
AT1G76065	AT1G76065	LYR family of Fe/S cluster biogenesis protein	28545254	28545531	473	promoter-TSS	316	28545211	28545592	477	promoter-TSS	307
AT1G76070	AT1G76070	hypothetical protein	28546328	28546705	775	promoter-TSS	134	28546130	28546635	470	promoter-TSS	0
AT1G76080	CDSP32	chloroplastic drought-induced stress protein of 32 kD	28549694	28549908	374	promoter-TSS	-215	28549379	28550179	1078	promoter-TSS	-193
AT1G76130	AMY2	alpha-amylase-like 2	28560560	28560819	1059	promoter-TSS	60	28560525	28560886	724	promoter-TSS	76
AT1G76150	ECH2	enoyl-CoA hydratase 2	28577556	28577699	170	promoter-TSS	73	28578074	28578430	179	promoter-TSS	-552
AT1G76160	sks5	SKU5 similar 5	28580848	28581295	1584	exon	244	28580891	28581344	1116	exon	198
AT1G76170	AT1G76170	2-thiocytidine tRNA biosynthesis protein, TtcA	28586389	28586635	578	promoter-TSS	-950	28586363	28586767	516	promoter-TSS	-1003
AT1G76180	ERD14	Dehydrin family protein	28588457	28588718	836	promoter-TSS	-656	28588520	28588726	206	promoter-TSS	-692
AT1G76185	AT1G76185	NADH-ubiquinone oxidoreductase chain	28589487	28590038	765	promoter-TSS	-563	28589224	28590067	979	promoter-TSS	-680
AT1G76350	AT1G76350	Plant regulator RWP-RK family protein	28639275	28639762	1144	promoter-TSS	-273	28638582	28639728	588	promoter-TSS	-636
AT1G76360	AT1G76360	Protein kinase superfamily protein	28647862	28648090	254	TTS	-1255	28647297	28648156	536	TTS	-1005
AT1G76390	PUB43	ARM repeat superfamily protein	28655197	28655635	879	promoter-TSS	196	28655156	28655648	1206	promoter-TSS	182
AT1G76400	AT1G76400	Ribophorin I	28661642	28661854	543	promoter-TSS	-38	28661553	28661905	899	promoter-TSS	-19
AT1G76430	PHT1;9	phosphate transporter 1;9	28681169	28681458	466	TTS	749	28681906	28682123	326	promoter-TSS	48
AT1G76460	AT1G76460	RNA-binding (RRM/RBD/RNP motifs) family protein	28689067	28689210	200	promoter-TSS	70	28689339	28689857	461	promoter-TSS	-390
AT1G76490	HMG1	hydroxy methylglutaryl CoA reductase 1	28695806	28696007	473	exon	146	28695739	28696001	336	exon	110
AT1G76510	AT1G76510	ARID/BRIGHT DNA-binding domain-containing protein	28712772	28712916	186	exon	124	28713504	28713733	208	promoter-TSS	-650
AT1G76520	AT1G76520	Auxin efflux carrier family protein	28714548	28715189	505	exon	103	28714469	28714813	693	promoter-TSS	-124
AT1G76540	CDKB2;1	cyclin-dependent kinase B2;1	28722621	28723193	292	promoter-TSS	-357	28722409	28722662	215	promoter-TSS	15
AT1G76560	CP12-3	CP12 domain-containing protein 3	28727429	28728112	1191	promoter-TSS	-436	28727452	28728263	970	promoter-TSS	-349
AT1G76570	AT1G76570	Chlorophyll A-B binding family protein	28728746	28729192	492	promoter-TSS	-29	28728898	28729276	366	promoter-TSS	89
AT1G76590	AT1G76590	PLATZ transcription factor family protein	28741056	28741219	224	promoter-TSS	597	28740587	28740875	301	promoter-TSS	191
AT1G76600	AT1G76600	poly polymerase	28745585	28746341	1057	promoter-TSS	-870	28745512	28746427	1726	promoter-TSS	-864
AT1G76610	AT1G76610	MIZU-KUSSEI-like protein (Protein of unknown function, DUF617)	28749416	28749901	716	Intergenic	-1214	28748851	28749922	1075	Intergenic	-1486
AT1G76650	CML38	calmodulin-like 38	28767793	28768044	272	promoter-TSS	-206	28767802	28768118	567	promoter-TSS	-248
AT1G76670	AT1G76670	Nucleotide-sugar transporter family protein	28774738	28774925	504	exon	158	28774654	28775021	791	exon	152
AT1G76680	OPR1	12-oxophytodienoate reductase 1	28776316	28776511	398	promoter-TSS	-448	28776164	28776521	610	promoter-TSS	-519
AT1G76690	OPR2	12-oxophytodienoate reductase 2	28778336	28778682	589	promoter-TSS	-113	28778356	28778588	192	promoter-TSS	-150
AT1G76728	AT1G76728	transmembrane protein	28802544	28802761	583	promoter-TSS	19	28802481	28802813	483	promoter-TSS	14
AT1G76730	COG0212	NagB/RpiA/CoA transferase-like superfamily protein	28804742	28805077	573	promoter-TSS	-51	28804606	28805119	704	promoter-TSS	-4
AT1G76790	IGMT5	O-methyltransferase family protein	28824356	28824600	331	promoter-TSS	-751	28824314	28824649	476	promoter-TSS	-754
AT1G76810	AT1G76810	eukaryotic translation initiation factor 2 (eIF-2) family protein	28836307	28836731	624	exon	229	28836505	28836712	228	promoter-TSS	140
AT1G76880	AT1G76880	Duplicated homeodomain-like superfamily protein	28865247	28865524	1637	promoter-TSS	71	28865230	28865499	664	promoter-TSS	50
AT1G76890	GT2	Duplicated homeodomain-like superfamily protein	28876049	28876277	545	promoter-TSS	-728	28875999	28876676	414	promoter-TSS	-902
AT1G76900	TLP1	tubby like protein 1	28881809	28882141	843	promoter-TSS	436	28880552	28880897	480	promoter-TSS	-815
AT1G76930	EXT4	extensin 4	28896794	28897267	220	promoter-TSS	90	28896733	28897030	748	promoter-TSS	239
AT1G76950	PRAF1	Regulator of chromosome condensation (RCC1) family with FYVE zinc finger domain-containing protein	28906446	28906719	854	exon	141	28905342	28905777	1109	promoter-TSS	-882
AT1G76954	AT1G76954	Defensin-like (DEFL) family protein	28918801	28919063	875	promoter-TSS	-395	28918750	28919279	999	promoter-TSS	-477
AT1G76970	AT1G76970	Target of Myb protein 1	28925300	28925535	486	promoter-TSS	6	28924368	28924650	414	intron	914
AT1G76980	AT1G76980	patatin-like phospholipase domain protein	28927457	28927764	1006	promoter-TSS	-219	28927244	28927795	1094	promoter-TSS	-128
AT1G76990	ACR3	ACT domain repeat 3	28931708	28932707	754	promoter-TSS	-661	28931597	28932160	487	promoter-TSS	-990
AT1G77060	AT1G77060	Phosphoenolpyruvate carboxylase family protein	28953155	28953338	306	exon	334	28953104	28953729	856	exon	164
AT1G77145	AT1G77145	transmembrane protein, putative (DUF506)	28991172	28991645	500	promoter-TSS	-23	28991189	28991685	652	promoter-TSS	-52
AT1G77200	AT1G77200	Integrase-type DNA-binding superfamily protein	29005054	29005389	404	promoter-TSS	60	29004988	29005433	688	promoter-TSS	71
AT1G77280	AT1G77280	kinase with adenine nucleotide alpha hydrolases-like domain-containing protein	29034417	29034872	1334	exon	178	29034479	29034901	639	exon	132
AT1G77400	AT1G77400	extensin-like protein	29085347	29086113	741	exon	155	29085547	29085904	468	exon	150
AT1G77450	NAC032	NAC domain containing protein 32	29099611	29099856	314	promoter-TSS	-106	29099616	29100065	430	promoter-TSS	1
AT1G77460	AT1G77460	CELLULOSE SYNTHASE INTERACTIVE 3	29102647	29102896	501	promoter-TSS	-871	29102105	29102325	261	TTS	-1427
AT1G77490	TAPX	thylakoidal ascorbate peroxidase	29117551	29117837	582	promoter-TSS	152	29117198	29117796	435	promoter-TSS	-45
AT1G77500	AT1G77500	DUF630 family protein, putative (DUF630 and DUF632)	29120599	29121587	1664	promoter-TSS	-133	29120933	29121656	1931	promoter-TSS	68
AT1G77600	AT1G77600	ARM repeat superfamily protein	29162116	29162502	686	promoter-TSS	139	29162223	29162540	566	promoter-TSS	67
AT1G77640	AT1G77640	Integrase-type DNA-binding superfamily protein	29178330	29178915	564	promoter-TSS	-83	29177164	29177526	457	Intergenic	-1360
AT1G77650	AT1G77650	F-box associated ubiquitination effector family protein	29180092	29180279	435	promoter-TSS	-925	29179804	29180109	279	TTS	-1154
AT1G77660	AT1G77660	Histone H3 K4-specific methyltransferase SET7/9 family protein	29187760	29188036	230	promoter-TSS	34	29187773	29188140	753	promoter-TSS	-24
AT1G77670	AT1G77670	Pyridoxal phosphate (PLP)-dependent transferases superfamily protein	29191227	29191487	905	promoter-TSS	-278	29190697	29191763	1370	promoter-TSS	-151
AT1G77760	NIA1	nitrate reductase 1	29239978	29240441	497	promoter-TSS	-725	29239392	29240486	1165	promoter-TSS	-455
AT1G77765	AT1G77765	transmembrane protein	29243450	29243751	291	Intergenic	-1450	29243419	29243842	553	Intergenic	-1420
AT1G77880	AT1G77880	Galactose oxidase/kelch repeat superfamily protein	29288286	29288440	178	Intergenic	-1173	29288232	29288446	274	Intergenic	-1149
AT1G77890	AT1G77890	DNA-directed RNA polymerase II protein	29291421	29291592	172	promoter-TSS	-569	29291350	29291651	361	promoter-TSS	-575
AT1G78000	SULTR1;2	sulfate transporter 1;2	29328555	29329285	1370	promoter-TSS	-671	29328335	29329524	1171	promoter-TSS	-662
AT1G78010	AT1G78010	tRNA modification GTPase	29333033	29333278	450	promoter-TSS	-257	29332964	29333383	726	promoter-TSS	-239
AT1G78020	AT1G78020	senescence-associated family protein, putative (DUF581)	29339266	29339593	953	exon	899	29339288	29339613	284	exon	920
AT1G78030	AT1G78030	hypothetical protein	29341486	29341711	356	promoter-TSS	-559	29341382	29341727	388	promoter-TSS	-603
AT1G78040	AT1G78040	Pollen Ole e 1 allergen and extensin family protein	29345626	29345776	215	promoter-TSS	-150	29345508	29345856	564	promoter-TSS	-169
AT1G78050	PGM	phosphoglycerate/bisphosphoglycerate mutase	29347292	29348072	486	TTS	101	29346995	29347937	472	promoter-TSS	-115
AT1G78070	AT1G78070	Transducin/WD40 repeat-like superfamily protein	29354215	29354548	621	promoter-TSS	-563	29354732	29355135	763	promoter-TSS	-11
AT1G78080	RAP2.4	related to AP2 4	29364109	29364390	959	exon	177	29364020	29364437	1246	exon	156
AT1G78100	AUF1	F-box family protein	29386311	29386556	345	Intergenic	-1239	29386136	29386851	1059	Intergenic	-1179
AT1G78120	TPR12	Tetratricopeptide repeat (TPR)-like superfamily protein	29397260	29397528	468	Intergenic	-1289	29397227	29397475	183	Intergenic	-1246
AT1G78130	UNE2	Major facilitator superfamily protein	29399287	29399507	577	promoter-TSS	-743	29399189	29399614	973	promoter-TSS	-739
AT1G78230	AT1G78230	Outer arm dynein light chain 1 protein	29429258	29429670	1490	promoter-TSS	-588	29429232	29429702	862	promoter-TSS	-585
AT1G78240	TSD2	S-adenosyl-L-methionine-dependent methyltransferases superfamily protein	29436213	29436683	570	exon	211	29437118	29437542	384	promoter-TSS	-671
AT1G78260	AT1G78260	RNA-binding (RRM/RBD/RNP motifs) family protein	29446792	29447122	1277	promoter-TSS	96	29446740	29447100	1019	promoter-TSS	59
AT1G78270	UGT85A4	UDP-glucosyl transferase 85A4	29451834	29452404	301	promoter-TSS	298	29451870	29452143	158	promoter-TSS	411
AT1G78280	AT1G78280	transferases, transferring glycosyl groups	29452709	29452936	300	promoter-TSS	267	29452228	29452966	844	promoter-TSS	42
AT1G78380	GSTU19	glutathione S-transferase TAU 19	29488451	29488801	1037	promoter-TSS	-619	29488346	29488834	722	promoter-TSS	-583
AT1G78400	AT1G78400	Pectin lyase-like superfamily protein	29499236	29499436	276	exon	346	29500685	29501012	396	Intergenic	-1166
AT1G78410	AT1G78410	VQ motif-containing protein	29502465	29502675	493	promoter-TSS	64	29502381	29502719	445	promoter-TSS	44
AT1G78420	AT1G78420	RING/U-box superfamily protein	29504377	29504873	1284	promoter-TSS	92	29503382	29503986	677	promoter-TSS	-849
AT1G78460	AT1G78460	SOUL heme-binding family protein	29519936	29520221	607	promoter-TSS	-755	29519852	29520270	1037	promoter-TSS	-738
AT1G78570	RHM1	rhamnose biosynthesis 1	29549532	29549783	823	promoter-TSS	117	29549392	29549818	1028	promoter-TSS	65
AT1G78600	LZF1	light-regulated zinc finger protein 1	29566767	29566959	548	promoter-TSS	0	29566310	29567070	881	promoter-TSS	-173
AT1G78610	MSL6	mechanosensitive channel of small conductance-like 6	29573138	29573495	679	promoter-TSS	-744	29572950	29573586	1147	promoter-TSS	-696
AT1G78660	GGH1	gamma-glutamyl hydrolase 1	29585534	29586132	606	promoter-TSS	-103	29585500	29585774	246	promoter-TSS	-299
AT1G78670	GGH3	gamma-glutamyl hydrolase 3	29590851	29591263	717	exon	153	29590870	29591078	237	promoter-TSS	70
AT1G78700	BEH4	BES1/BZR1 homolog 4	29598799	29599030	393	promoter-TSS	-435	29598913	29599112	151	promoter-TSS	-337
AT1G78740	AT1G78740	RNI-like superfamily protein	29612733	29613065	406	TTS	-1407	29612647	29613045	300	TTS	-1354
AT1G78830	AT1G78830	Curculin-like (mannose-binding) lectin family protein	29638977	29639177	681	promoter-TSS	-304	29638426	29638832	483	TTS	144
AT1G78850	AT1G78850	D-mannose binding lectin protein with Apple-like carbohydrate-binding domain-containing protein	29643134	29643564	1078	exon	186	29643764	29644610	865	promoter-TSS	-652
AT1G78890	AT1G78890	hypothetical protein	29656348	29656804	728	promoter-TSS	99	29656087	29656401	359	promoter-TSS	-233
AT1G78910	AT1G78910	Pseudouridine synthase family protein	29665082	29665418	902	promoter-TSS	84	29665110	29665313	268	promoter-TSS	45
AT1G79030	AT1G79030	Chaperone DnaJ-domain superfamily protein	29734265	29734503	340	promoter-TSS	60	29734239	29734576	367	promoter-TSS	37
AT1G79040	PSBR	photosystem II subunit R	29735384	29735674	242	promoter-TSS	-423	29734983	29735510	226	promoter-TSS	-706
AT1G79060	AT1G79060	TPRXL	29741705	29741888	304	promoter-TSS	68	29741498	29741914	451	promoter-TSS	-22
AT1G79110	BRG2	zinc ion binding protein	29759091	29759408	179	promoter-TSS	91	29759038	29759281	268	promoter-TSS	1
AT1G79150	AT1G79150	binding protein	29778740	29779146	626	promoter-TSS	-927	29778742	29779607	792	TTS	-1158
AT1G79160	AT1G79160	filamentous hemagglutinin transporter	29780593	29781073	486	promoter-TSS	43	29780565	29781091	272	promoter-TSS	48
AT1G79180	MYB63	myb domain protein 63	29785234	29785878	1171	promoter-TSS	-939	29785378	29785927	782	promoter-TSS	-843
AT1G79210	AT1G79210	N-terminal nucleophile aminohydrolases (Ntn hydrolases) superfamily protein	29798614	29798838	669	promoter-TSS	18	29798624	29798874	346	promoter-TSS	-5
AT1G79270	ECT8	evolutionarily conserved C-terminal region 8	29815321	29815548	450	promoter-TSS	-72	29815273	29815578	565	promoter-TSS	-81
AT1G79320	MC6	metacaspase 6	29835844	29836347	747	promoter-TSS	-549	29835836	29836426	958	promoter-TSS	-513
AT1G79410	OCT5	organic cation/carnitine transporter5	29870118	29870287	346	promoter-TSS	-418	29870023	29870350	420	promoter-TSS	-402
AT1G79420	AT1G79420	C-type mannose receptor (DUF620)	29871730	29871882	337	exon	480	29870594	29871082	340	promoter-TSS	-488
AT1G79460	GA2	Terpenoid cyclases/Protein prenyltransferases superfamily protein	29890338	29890507	447	promoter-TSS	55	29890265	29890571	414	promoter-TSS	51
AT1G79520	AT1G79520	Cation efflux family protein	29914568	29914819	177	promoter-TSS	-78	29914624	29915246	333	promoter-TSS	-320
AT1G79550	PGK	phosphoglycerate kinase	29926436	29926654	833	promoter-TSS	-61	29926385	29926740	919	promoter-TSS	-78
AT1G79570	AT1G79570	kinase superfamily with octicosapeptide/Phox/Bem1p domain-containing protein	29939203	29939440	682	promoter-TSS	-465	29939173	29939709	734	promoter-TSS	-585
AT1G79590	SYP52	syntaxin of plants 52	29946154	29946718	567	promoter-TSS	251	29946086	29946553	446	promoter-TSS	134
AT1G79600	AT1G79600	Protein kinase superfamily protein	29952429	29952855	793	promoter-TSS	84	29952587	29953034	492	promoter-TSS	-84
AT1G79650	RAD23B	Rad23 UV excision repair protein family	29975080	29975342	487	promoter-TSS	148	29975124	29975873	1190	promoter-TSS	-139
AT1G79680	WAKL10	WALL ASSOCIATED KINASE (WAK)-LIKE 10	29982810	29983258	921	promoter-TSS	-215	29982767	29983234	658	promoter-TSS	-181
AT1G79690	NUDT3	nudix hydrolase homolog 3	29985052	29985486	332	exon	140	29985087	29985396	312	exon	112
AT1G79750	NADP-ME4	NADP-malic enzyme 4	30011095	30011444	531	promoter-TSS	421	30011484	30011836	679	promoter-TSS	30
AT1G79840	GL2	HD-ZIP IV family of homeobox-leucine zipper protein with lipid-binding START domain-containing protein	30036480	30036862	1009	promoter-TSS	-285	30036547	30036850	396	promoter-TSS	-258
AT1G79910	AT1G79910	Regulator of Vps4 activity in the MVB pathway protein	30054446	30054831	269	promoter-TSS	86	30054263	30054847	328	promoter-TSS	3
AT1G79930	HSP91	heat shock protein 91	30067203	30067644	1415	exon	124	30067305	30067670	869	promoter-TSS	60
AT1G79985	AT1G79985	structural molecules protein	30084105	30084248	223	promoter-TSS	62	30084066	30084347	308	promoter-TSS	92
AT1G80030	AT1G80030	Molecular chaperone Hsp40/DnaJ family protein	30108787	30109092	847	promoter-TSS	148	30109357	30109561	236	promoter-TSS	-372
AT1G80080	TMM	Leucine-rich repeat (LRR) family protein	30129532	30129779	216	promoter-TSS	-6	30129523	30129874	752	promoter-TSS	-49
AT1G80110	PP2-B11	phloem protein 2-B11	30135135	30135275	263	TTS	181	30135038	30135335	310	TTS	162
AT1G80170	AT1G80170	Pectin lyase-like superfamily protein	30156399	30156738	509	promoter-TSS	-789	30156089	30156652	509	promoter-TSS	-591
AT1G80180	AT1G80180	hypothetical protein	30157565	30157939	747	promoter-TSS	56	30157591	30157951	737	promoter-TSS	37
AT1G80210	BRCC36A	Mov34/MPN/PAD-1 family protein	30165503	30165923	374	promoter-TSS	42	30165521	30165842	290	promoter-TSS	74
AT1G80280	AT1G80280	alpha/beta-Hydrolases superfamily protein	30186453	30186668	625	exon	156	30186491	30186778	352	promoter-TSS	82
AT1G80290	AT1G80290	Nucleotide-diphospho-sugar transferases superfamily protein	30187299	30188187	981	promoter-TSS	-177	30186915	30188278	1485	promoter-TSS	-324
AT1G80300	NTT1	nucleotide transporter 1	30190007	30190718	1205	TTS	-1176	30189945	30190808	1820	TTS	-1162
AT1G80380	AT1G80380	P-loop containing nucleoside triphosphate hydrolases superfamily protein	30216736	30217856	1057	promoter-TSS	94	30216812	30217485	1165	promoter-TSS	-54
AT1G80440	AT1G80440	Galactose oxidase/kelch repeat superfamily protein	30241222	30241872	1111	promoter-TSS	95	30240616	30241597	859	promoter-TSS	-346
AT1G80450	AT1G80450	VQ motif-containing protein	30244985	30245365	658	promoter-TSS	-226	30244695	30245391	467	promoter-TSS	-94
AT1G80460	NHO1	Actin-like ATPase superfamily protein	30248678	30249482	1017	exon	225	30248942	30249531	777	promoter-TSS	69
AT1G80480	PTAC17	plastid transcriptionally active 17	30260408	30260836	553	TTS	110	30260433	30260763	512	TTS	134
AT1G80490	TPR1	TOPLESS-related 1	30266856	30267192	1206	promoter-TSS	14	30266885	30267295	754	promoter-TSS	-52
AT1G80500	AT1G80500	SNARE-like superfamily protein	30270452	30270701	352	exon	131	30269012	30269753	653	Intergenic	-1063
AT1G80510	AT1G80510	Transmembrane amino acid transporter family protein	30272332	30273126	746	promoter-TSS	-120	30272772	30273048	443	promoter-TSS	61
AT1G80520	AT1G80520	Sterile alpha motif (SAM) domain-containing protein	30275380	30275525	308	promoter-TSS	-664	30275339	30275819	180	promoter-TSS	-537
AT1G80530	AT1G80530	Major facilitator superfamily protein	30280740	30281113	270	promoter-TSS	-567	30280768	30281298	953	promoter-TSS	-674
AT1G80555	AT1G80555	Isocitrate/isopropylmalate dehydrogenase family protein	30286940	30287133	304	promoter-TSS	80	30286845	30287177	479	promoter-TSS	55
AT1G80580	AT1G80580	Integrase-type DNA-binding superfamily protein	30292443	30292750	233	promoter-TSS	-962	30292479	30293016	269	promoter-TSS	-811
AT1G80610	AT1G80610	hypothetical protein	30303467	30303599	155	intron	895	30304058	30304490	254	promoter-TSS	154
AT1G80620	AT1G80620	S15/NS1, RNA-binding protein	30305093	30305286	361	promoter-TSS	167	30305018	30305406	757	promoter-TSS	190
AT1G80630	AT1G80630	RNI-like superfamily protein	30310930	30311113	285	promoter-TSS	-354	30310807	30311239	575	promoter-TSS	-356
AT1G80660	HA9	H[+]-ATPase 9	30320180	30320389	477	promoter-TSS	-336	30320150	30320438	523	promoter-TSS	-346
AT1G80745	AT1G80745	Transcription factor TFIIIC, tau55-related protein	30346698	30346986	224	promoter-TSS	-584	30346688	30346942	168	promoter-TSS	-611
AT1G80830	NRAMP1	natural resistance-associated macrophage protein 1	30375266	30375731	376	intron	574	30376867	30377189	789	promoter-TSS	-956
AT1G80840	WRKY40	WRKY DNA-binding protein 40	30382650	30383990	765	promoter-TSS	-241	30382574	30383743	714	promoter-TSS	-403
AT1G80870	AT1G80870	Protein kinase superfamily protein	30391939	30392258	930	exon	199	30391886	30392224	447	exon	156
AT2G01140	PDE345	Aldolase superfamily protein	97499	98098	1189	promoter-TSS	-935	97469	98227	1363	promoter-TSS	-985
AT2G01150	RHA2B	RING-H2 finger protein 2B	100508	100729	562	promoter-TSS	134	100548	100771	203	promoter-TSS	175
AT2G01180	PAP1	phosphatidic acid phosphatase 1	109208	109502	336	promoter-TSS	-1124	109120	109707	768	promoter-TSS	-1182
AT2G01310	AT2G01310	hypothetical protein	153976	154427	640	TTS	-1374	153385	153774	566	promoter-TSS	-752
AT2G01330	AT2G01330	nucleotide binding protein	162091	162406	468	Intergenic	-1378	161776	162855	730	Intergenic	-1445
AT2G01340	At17.1	plastid movement impaired protein	162983	163178	401	promoter-TSS	-874	162911	163194	375	promoter-TSS	-902
AT2G01379	AT2G01379	transmembrane protein	170806	170980	170	promoter-TSS	-205	170748	171073	233	promoter-TSS	-188
AT2G01430	HB17	homeobox-leucine zipper protein 17	189950	190402	670	exon	193	190133	190353	178	exon	126
AT2G01450	MPK17	MAP kinase 17	202941	203274	709	promoter-TSS	19	202892	203497	928	promoter-TSS	-68
AT2G01480	AT2G01480	O-fucosyltransferase family protein	216693	216883	305	promoter-TSS	183	216616	216928	720	promoter-TSS	167
AT2G01490	PAHX	phytanoyl-CoA dioxygenase (PhyH) family protein	221002	221548	523	TTS	262	221080	221504	815	TTS	279
AT2G01500	PFS2	Homeodomain-like superfamily protein	227475	227749	626	TTS	-1378	227465	227760	404	TTS	-1378
AT2G01520	MLP328	MLP-like protein 328	234965	235160	482	promoter-TSS	-863	234932	235222	444	promoter-TSS	-848
AT2G01530	MLP329	MLP-like protein 329	239416	239908	596	promoter-TSS	-7	239445	239793	214	promoter-TSS	-50
AT2G01630	AT2G01630	O-Glycosyl hydrolases family 17 protein	281944	282090	197	promoter-TSS	106	281847	282130	236	promoter-TSS	135
AT2G01667	AT2G01667	hypothetical protein	295540	295753	556	TTS	191	295472	295823	712	TTS	192
AT2G01670	NUDT17	nudix hydrolase homolog 17	299249	299793	1480	Intergenic	-1306	298791	299797	1438	Intergenic	-1079
AT2G01710	AT2G01710	Chaperone DnaJ-domain superfamily protein	315707	315968	515	exon	189	315646	315934	377	promoter-TSS	142
AT2G01760	RR14	response regulator 14	332864	333012	182	promoter-TSS	36	332722	333051	377	promoter-TSS	-16
AT2G01810	AT2G01810	RING/FYVE/PHD zinc finger superfamily protein	347399	347640	994	promoter-TSS	-18	347305	347721	1056	promoter-TSS	-24
AT2G01820	AT2G01820	Leucine-rich repeat protein kinase family protein	360685	360930	421	exon	117	360709	360975	358	promoter-TSS	82
AT2G01830	WOL	CHASE domain containing histidine kinase protein	367785	368260	958	promoter-TSS	335	367578	368235	627	promoter-TSS	451
AT2G01850	EXGT-A3	endoxyloglucan transferase A3	385139	385401	1060	promoter-TSS	99	383417	384018	791	Intergenic	-1454
AT2G01860	EMB975	Tetratricopeptide repeat (TPR)-like superfamily protein	387007	387225	461	promoter-TSS	-939	386784	387924	902	promoter-TSS	-701
AT2G01880	PAP7	purple acid phosphatase 7	393851	394298	465	exon	110	393989	394211	216	promoter-TSS	84
AT2G01890	PAP8	purple acid phosphatase 8	398433	398766	501	promoter-TSS	609	398525	398725	204	promoter-TSS	583
AT2G01900	AT2G01900	DNAse I-like superfamily protein	404841	405247	830	promoter-TSS	-718	405481	405865	418	promoter-TSS	-89
AT2G01930	BPC1	basic pentacysteine1	428449	428884	812	exon	234	428447	428849	396	exon	252
AT2G01940	SGR5	C2H2-like zinc finger protein	432186	432409	233	promoter-TSS	22	432146	432426	238	promoter-TSS	11
AT2G02060	AT2G02060	Homeodomain-like superfamily protein	494762	495212	953	promoter-TSS	242	494630	495181	948	promoter-TSS	160
AT2G02080	IDD4	indeterminate(ID)-domain 4	521445	521754	545	TTS	108	521704	522039	597	promoter-TSS	-164
AT2G02090	ETL1	SNF2 domain-containing protein / helicase domain-containing protein	523183	523332	335	promoter-TSS	34	523108	523408	690	promoter-TSS	35
AT2G02160	AT2G02160	CCCH-type zinc finger family protein	555976	556365	934	promoter-TSS	-39	555957	556379	915	promoter-TSS	-37
AT2G02180	TOM3	tobamovirus multiplication protein 3	560480	560808	406	promoter-TSS	-51	560483	560833	519	promoter-TSS	-37
AT2G02220	PSKR1	phytosulfokin receptor 1	586808	587429	1142	exon	283	587028	587494	545	exon	140
AT2G02230	PP2-B1	phloem protein 2-B1	591760	592091	478	promoter-TSS	-236	591586	592045	776	promoter-TSS	-126
AT2G02340	PP2-B8	phloem protein 2-B8	616995	617623	446	promoter-TSS	13	617053	617498	283	promoter-TSS	47
AT2G02450	LOV1	NAC domain containing protein 35	647661	647929	714	TTS	257	647612	648117	376	TTS	326
AT2G02480	STI	AAA-type ATPase family protein	660590	660860	206	promoter-TSS	70	660495	660858	367	promoter-TSS	21
AT2G02680	AT2G02680	Cysteine/Histidine-rich C1 domain family protein	744993	745178	375	promoter-TSS	-690	744780	745188	269	promoter-TSS	-791
AT2G02690	AT2G02690	Cysteine/Histidine-rich C1 domain family protein	749032	749182	164	promoter-TSS	-774	748463	749249	487	TTS	-1025
AT2G02710	PLPB	PAS/LOV protein B	760751	760992	673	exon	153	761736	762054	643	promoter-TSS	-871
AT2G02820	MYB88	myb domain protein 88	807584	807821	755	promoter-TSS	54	807559	807834	468	promoter-TSS	60
AT2G02860	SUT2	sucrose transporter 2	833483	834006	874	Intergenic	-1125	833453	833935	1225	Intergenic	-1075
AT2G02950	PKS1	phytochrome kinase substrate 1	857835	857977	247	Intergenic	-1181	856599	856901	370	promoter-TSS	-25
AT2G02990	RNS1	ribonuclease 1	873417	873661	571	promoter-TSS	33	873381	873604	335	promoter-TSS	-14
AT2G03010	AT2G03010	hypothetical protein (DUF577)	878073	878286	162	TTS	-1068	878010	878379	301	TTS	-1053
AT2G03020	AT2G03020	Heat shock protein HSP20/alpha crystallin family	884196	884604	593	promoter-TSS	-236	884157	884585	410	promoter-TSS	-207
AT2G03050	EMB93	Mitochondrial transcription termination factor family protein	900842	901060	539	promoter-TSS	48	900821	901086	234	promoter-TSS	46
AT2G03090	EXPA15	expansin A15	919244	919415	358	promoter-TSS	-658	919164	919499	991	promoter-TSS	-660
AT2G03120	SPP	signal peptide peptidase	937170	937341	283	promoter-TSS	-128	937063	937415	489	promoter-TSS	-144
AT2G03250	AT2G03250	EXS (ERD1/XPR1/SYG1) family protein	987839	988080	345	TTS	-1297	987768	988091	536	TTS	-1267
AT2G03270	AT2G03270	DNA-binding protein	992548	992980	283	promoter-TSS	-984	992726	992958	188	promoter-TSS	-906
AT2G03350	AT2G03350	DUF538 family protein (Protein of unknown function, DUF538)	1021652	1021812	352	promoter-TSS	-546	1021613	1021834	403	promoter-TSS	-537
AT2G03360	AT2G03360	Glycosyltransferase family 61 protein	1023960	1024209	203	TTS	413	1023855	1024215	356	TTS	462
AT2G03440	NRP1	nodulin-related protein 1	1040073	1040232	225	promoter-TSS	32	1040106	1040342	181	promoter-TSS	-40
AT2G03810	AT2G03810	18S pre-ribosomal assembly protein gar2-like protein	1159284	1160118	638	TTS	-1246	1160904	1161135	208	promoter-TSS	72
AT2G04050	AT2G04050	MATE efflux family protein	1339589	1339907	419	promoter-TSS	-280	1339394	1339966	589	promoter-TSS	-212
AT2G04500	AT2G04500	Cysteine/Histidine-rich C1 domain family protein	1566843	1567178	364	Intergenic	-1269	1566922	1567269	508	Intergenic	-1184
AT2G04550	IBR5	indole-3-butyric acid response 5	1588174	1588344	249	promoter-TSS	-101	1587770	1588067	367	promoter-TSS	-442
AT2G04700	AT2G04700	ferredoxin thioredoxin reductase catalytic beta chain family protein	1646699	1646894	460	promoter-TSS	-3	1646639	1646969	596	promoter-TSS	5
AT2G04780	FLA7	FASCICLIN-like arabinoogalactan 7	1676740	1676966	402	promoter-TSS	136	1676689	1677007	727	promoter-TSS	131
AT2G04795	AT2G04795	hypothetical protein	1682533	1682914	323	promoter-TSS	-133	1682539	1682908	352	promoter-TSS	-133
AT2G04860	AT2G04860	Tetratricopeptide repeat (TPR)-like superfamily protein	1708731	1708959	361	promoter-TSS	81	1708693	1709023	606	promoter-TSS	68
AT2G04880	ZAP1	zinc-dependent activator protein-1	1717600	1718049	596	promoter-TSS	-64	1717425	1717982	569	promoter-TSS	-185
AT2G05520	GRP-3	glycine-rich protein 3	2025914	2026297	286	promoter-TSS	-57	2025641	2026232	443	promoter-TSS	-226
AT2G05540	AT2G05540	Glycine-rich protein family	2033062	2033280	150	promoter-TSS	17	2032993	2033227	383	promoter-TSS	-44
AT2G05710	ACO3	aconitase 3	2141316	2141618	686	exon	138	2141288	2141603	608	exon	116
AT2G05920	AT2G05920	Subtilase family protein	2272198	2272449	272	exon	129	2272272	2272558	404	promoter-TSS	37
AT2G05940	RIPK	Protein kinase superfamily protein	2289556	2289801	307	promoter-TSS	-42	2289321	2290025	615	promoter-TSS	-37
AT2G05990	MOD1	NAD(P)-binding Rossmann-fold superfamily protein	2322210	2322490	497	exon	135	2322210	2322408	228	promoter-TSS	94
AT2G06850	XTH4	xyloglucan endotransglucosylase/hydrolase 4	2762206	2762504	518	Intergenic	-1158	2762211	2762545	579	Intergenic	-1135
AT2G07050	CAS1	cycloartenol synthase 1	2924196	2924527	688	promoter-TSS	1	2924191	2924507	379	promoter-TSS	-11
AT2G12461	AT2G12461	hypothetical protein	5050524	5050736	472	promoter-TSS	-543	5050447	5050755	255	promoter-TSS	-514
AT2G12462	AT2G12462	sterile alpha motif (SAM) domain protein	5052911	5053115	372	Intergenic	-1400	5052757	5053146	480	Intergenic	-1338
AT2G13360	AGT	alanine:glyoxylate aminotransferase	5542608	5542937	1437	Intergenic	-1417	5542638	5542879	359	Intergenic	-1403
AT2G13790	SERK4	somatic embryogenesis receptor-like kinase 4	5741612	5741986	539	exon	207	5741553	5742113	894	exon	241
AT2G13810	ALD1	AGD2-like defense response protein 1	5768262	5768579	260	promoter-TSS	3	5767567	5767811	237	promoter-TSS	-728
AT2G13900	AT2G13900	Cysteine/Histidine-rich C1 domain family protein	5832389	5832603	519	promoter-TSS	-543	5832369	5832682	404	promoter-TSS	-514
AT2G14170	ALDH6B2	aldehyde dehydrogenase 6B2	5981657	5981893	440	promoter-TSS	124	5981612	5981946	445	promoter-TSS	120
AT2G14210	AGL44	AGAMOUS-like 44	6018404	6018635	510	promoter-TSS	-39	6018033	6018675	712	promoter-TSS	-204
AT2G14247	AT2G14247	Expressed protein	6034165	6034327	216	promoter-TSS	-36	6034096	6034405	389	promoter-TSS	-32
AT2G14610	PR1	pathogenesis-related protein 1	6243014	6243149	224	promoter-TSS	-540	6242928	6243215	551	promoter-TSS	-530
AT2G14740	VSR3	vaculolar sorting receptor 3	6308663	6308923	945	exon	110	6308634	6308889	623	promoter-TSS	78
AT2G14750	APK	APS kinase	6314019	6314391	748	exon	322	6313197	6314277	428	promoter-TSS	-146
AT2G14850	AT2G14850	transcriptional regulator of RNA polII, SAGA, subunit	6385706	6385907	267	promoter-TSS	2	6385721	6385969	327	promoter-TSS	41
AT2G14890	AGP9	arabinogalactan protein 9	6400295	6400533	833	exon	793	6400187	6400629	1429	exon	787
AT2G14960	GH3.1	Auxin-responsive GH3 family protein	6454470	6454699	213	promoter-TSS	-787	6454518	6454783	380	promoter-TSS	-853
AT2G15390	FUT4	fucosyltransferase 4	6711277	6711873	870	promoter-TSS	-719	6710902	6711993	583	promoter-TSS	-591
AT2G15480	UGT73B5	UDP-glucosyl transferase 73B5	6758334	6758805	579	promoter-TSS	139	6758255	6758829	789	promoter-TSS	112
AT2G15490	UGT73B4	UDP-glycosyltransferase 73B4	6761275	6761632	377	promoter-TSS	-182	6761202	6761694	565	promoter-TSS	-187
AT2G15620	NIR1	nitrite reductase 1	6809153	6809390	685	Intergenic	-1124	6809126	6809451	639	Intergenic	-1107
AT2G15760	AT2G15760	calmodulin-binding protein (DUF1645)	6866633	6867149	1023	exon	113	6866711	6867046	852	exon	126
AT2G15830	AT2G15830	hypothetical protein	6894002	6894438	934	exon	271	6893293	6893787	973	promoter-TSS	-409
AT2G15890	MEE14	maternal effect embryo arrest 14	6921744	6922266	1147	promoter-TSS	20	6921881	6922206	126	promoter-TSS	-18
AT2G15960	AT2G15960	stress-induced protein	6947083	6947653	587	promoter-TSS	272	6947100	6947413	357	promoter-TSS	160
AT2G16060	HB1	hemoglobin 1	6983739	6983895	111	promoter-TSS	-40	6982745	6982969	307	TTS	920
AT2G16250	AT2G16250	Leucine-rich repeat protein kinase family protein	7044499	7044844	700	TTS	-1317	7043311	7043695	721	promoter-TSS	-149
AT2G16280	KCS9	3-ketoacyl-CoA synthase 9	7050403	7050831	358	promoter-TSS	-182	7050347	7050882	734	promoter-TSS	-185
AT2G16365	AT2G16365	F-box family protein	7074048	7074427	606	promoter-TSS	-415	7074020	7074452	744	promoter-TSS	-416
AT2G16380	AT2G16380	Sec14p-like phosphatidylinositol transfer family protein	7086236	7086379	226	promoter-TSS	381	7085666	7085881	138	promoter-TSS	-153
AT2G16400	BLH7	BEL1-like homeodomain 7	7104964	7105210	746	TTS	-1159	7104918	7105214	650	TTS	-1138
AT2G16500	ADC1	arginine decarboxylase 1	7153263	7153426	254	promoter-TSS	86	7153272	7153493	443	promoter-TSS	48
AT2G16600	ROC3	rotamase CYP 3	7201391	7201856	459	TTS	816	7201536	7201829	285	TTS	875
AT2G16640	TOC132	multimeric translocon complex in the outer envelope membrane 132	7215462	7215768	279	promoter-TSS	2	7215556	7215862	591	promoter-TSS	-92
AT2G16660	AT2G16660	Major facilitator superfamily protein	7222674	7223070	790	promoter-TSS	-982	7222605	7223202	1511	Intergenic	-1013
AT2G16900	AT2G16900	phospholipase-like protein (PEARLI 4) family protein	7325697	7326261	963	promoter-TSS	-68	7325725	7326310	620	promoter-TSS	-106
AT2G16950	TRN1	transportin 1	7353669	7353980	949	promoter-TSS	51	7353661	7353921	554	promoter-TSS	18
AT2G16980	AT2G16980	Major facilitator superfamily protein	7375025	7375179	330	TTS	-1142	7374981	7375194	300	TTS	-1157
AT2G17060	AT2G17060	Disease resistance protein (TIR-NBS-LRR class) family	7422152	7422619	451	promoter-TSS	-26	7422146	7422865	369	promoter-TSS	94
AT2G17160	AT2G17160	Interleukin-1 receptor-associated kinase 4 protein	7472283	7472576	459	promoter-TSS	-325	7472214	7472545	331	promoter-TSS	-375
AT2G17220	Kin3	Protein kinase superfamily protein	7490007	7490298	1142	promoter-TSS	24	7489669	7490384	1236	exon	150
AT2G17230	EXL5	EXORDIUM like 5	7495705	7496203	776	exon	338	7495954	7496203	307	exon	214
AT2G17300	AT2G17300	hypothetical protein	7522917	7523061	189	exon	188	7522890	7523128	329	exon	168
AT2G17370	HMG2	3-hydroxy-3-methylglutaryl-CoA reductase 2	7549708	7549936	849	exon	120	7549712	7550000	575	exon	154
AT2G17410	AT2G17410	ARID/BRIGHT DNA-binding domain-containing protein	7558878	7559161	432	promoter-TSS	-196	7558778	7559144	1048	promoter-TSS	-254
AT2G17420	NTRA	NADPH-dependent thioredoxin reductase A	7563519	7563670	174	promoter-TSS	-682	7564247	7564515	421	TTS	105
AT2G17440	PIRL5	plant intracellular ras group-related LRR 5	7570894	7571286	763	TTS	101	7570879	7571230	538	promoter-TSS	65
AT2G17500	AT2G17500	Auxin efflux carrier family protein	7606699	7607076	587	promoter-TSS	-18	7607466	7607894	460	intron	775
AT2G17520	IRE1A	Endoribonuclease/protein kinase IRE1-like protein	7616972	7617407	739	promoter-TSS	38	7616912	7617355	769	promoter-TSS	-18
AT2G17550	TRM26	RB1-inducible coiled-coil protein	7637528	7637936	956	promoter-TSS	100	7637581	7637989	902	promoter-TSS	47
AT2G17570	cPT1	Undecaprenyl pyrophosphate synthetase family protein	7643776	7644017	403	promoter-TSS	-29	7643652	7644029	379	promoter-TSS	-85
AT2G17680	AT2G17680	DUF241 domain protein, putative (DUF241)	7678788	7679016	608	promoter-TSS	-106	7678761	7678993	373	promoter-TSS	-131
AT2G17730	NIP2	NEP-interacting protein 2	7703748	7704297	571	promoter-TSS	75	7703813	7704293	360	exon	106
AT2G17760	AT2G17760	Eukaryotic aspartyl protease family protein	7713281	7713456	348	exon	134	7712981	7713477	369	promoter-TSS	-5
AT2G17790	VPS35A	vacuolar protein sorting-associated 35A-like protein	7733523	7733798	970	promoter-TSS	97	7733491	7733830	640	promoter-TSS	97
AT2G17820	HK1	histidine kinase 1	7748844	7749076	450	promoter-TSS	-458	7748841	7749066	272	promoter-TSS	-451
AT2G17840	ERD7	Senescence/dehydration-associated protein-like protein	7757887	7758108	403	promoter-TSS	-122	7757844	7758232	1180	promoter-TSS	-163
AT2G18020	EMB2296	Ribosomal protein L2 family	7835645	7836100	842	Intergenic	-1195	7835653	7836017	174	Intergenic	-1232
AT2G18050	HIS1-3	histone H1-3	7845742	7846028	589	promoter-TSS	-114	7845670	7846174	820	promoter-TSS	-77
AT2G18090	AT2G18090	PHD finger family protein / SWIB complex BAF60b domain-containing protein / GYF domain-containing protein	7864091	7864408	1071	promoter-TSS	55	7863880	7864465	1205	promoter-TSS	-22
AT2G18150	AT2G18150	Peroxidase superfamily protein	7894592	7895086	659	Intergenic	-1130	7894508	7895114	868	Intergenic	-1102
AT2G18160	bZIP2	basic leucine-zipper 2	7898906	7899374	925	exon	102	7899111	7899450	860	promoter-TSS	-38
AT2G18193	AT2G18193	P-loop containing nucleoside triphosphate hydrolases superfamily protein	7919318	7919537	301	promoter-TSS	-82	7919219	7919556	464	promoter-TSS	-42
AT2G18200	AT2G18200	transmembrane protein	7924711	7925102	472	promoter-TSS	-235	7924800	7925084	296	promoter-TSS	-271
AT2G18210	AT2G18210	hypothetical protein	7925763	7925985	494	promoter-TSS	44	7925777	7926023	262	promoter-TSS	18
AT2G18280	TLP2	tubby like protein 2	7945988	7946305	630	TTS	147	7944764	7945155	842	Intergenic	-1040
AT2G18300	HBI1	basic helix-loop-helix (bHLH) DNA-binding superfamily protein	7955002	7955353	1115	promoter-TSS	-392	7954985	7955420	1019	promoter-TSS	-417
AT2G18330	AT2G18330	AAA-type ATPase family protein	7965567	7965915	478	TTS	106	7965508	7965922	941	promoter-TSS	80
AT2G18350	HB24	homeobox protein 24	7973560	7973808	939	Intergenic	-1288	7972110	7972547	457	promoter-TSS	68
AT2G18560	AT2G18560	UDP-Glycosyltransferase superfamily protein	8059257	8059427	293	exon	236	8059200	8059492	257	exon	240
AT2G18660	PNP-A	plant natriuretic peptide A	8091213	8091390	143	exon	435	8091085	8091478	762	exon	455
AT2G18680	AT2G18680	transmembrane protein	8094088	8094625	453	promoter-TSS	-258	8094217	8094631	178	promoter-TSS	-190
AT2G18690	AT2G18690	transmembrane protein	8096976	8097744	1099	promoter-TSS	-60	8096915	8097752	773	promoter-TSS	-87
AT2G18760	CHR8	chromatin remodeling 8	8128399	8128632	520	promoter-TSS	-191	8128342	8128687	682	promoter-TSS	-192
AT2G18790	PHYB	phytochrome B	8139387	8140025	711	promoter-TSS	-50	8139316	8139965	1411	promoter-TSS	-116
AT2G18876	AT2G18876	Afadin/alpha-actinin-binding protein	8169203	8169601	413	promoter-TSS	-144	8169163	8169692	572	promoter-TSS	-119
AT2G18890	AT2G18890	Protein kinase superfamily protein	8183830	8184000	226	promoter-TSS	277	8183579	8183970	208	promoter-TSS	136
AT2G18960	HA1	H[+]-ATPase 1	8219957	8220180	482	Intergenic	-1446	8219847	8220187	515	Intergenic	-1497
AT2G18980	AT2G18980	Peroxidase superfamily protein	8234441	8234672	290	exon	884	8234453	8234666	219	exon	881
AT2G19060	AT2G19060	SGNH hydrolase-type esterase superfamily protein	8256785	8257006	398	promoter-TSS	-26	8256644	8256972	98	promoter-TSS	-113
AT2G19090	AT2G19090	DUF630 family protein (DUF630 and DUF632)	8268161	8268496	960	promoter-TSS	88	8268146	8268701	683	promoter-TSS	-7
AT2G19130	AT2G19130	S-locus lectin protein kinase family protein	8293316	8294018	650	promoter-TSS	27	8293288	8293821	506	promoter-TSS	-86
AT2G19160	AT2G19160	Core-2/I-branching beta-1,6-N-acetylglucosaminyltransferase family protein	8309158	8309323	359	promoter-TSS	-293	8309041	8309392	295	promoter-TSS	-317
AT2G19170	SLP3	subtilisin-like serine protease 3	8318835	8318974	254	promoter-TSS	-999	8318766	8319102	798	promoter-TSS	-1029
AT2G19190	FRK1	FLG22-induced receptor-like kinase 1	8329860	8330061	190	promoter-TSS	-16	8330385	8330696	455	promoter-TSS	-596
AT2G19210	AT2G19210	Leucine-rich repeat transmembrane protein kinase protein	8339376	8339591	126	promoter-TSS	-176	8339401	8339662	295	promoter-TSS	-224
AT2G19390	AT2G19390	serine/arginine repetitive matrix protein	8397814	8398003	335	promoter-TSS	31	8397804	8398033	322	promoter-TSS	21
AT2G19430	DWA1	DWD (DDB1-binding WD40 protein) hypersensitive to ABA 1	8415075	8415254	466	exon	118	8415010	8415341	596	exon	129
AT2G19460	AT2G19460	DUF3511 domain protein (DUF3511)	8429834	8430157	607	TTS	-1368	8430355	8430604	268	promoter-TSS	-884
AT2G19620	NDL3	N-MYC downregulated-like 3	8488770	8488969	311	promoter-TSS	94	8488685	8489016	684	promoter-TSS	113
AT2G19650	AT2G19650	Cysteine/Histidine-rich C1 domain family protein	8495893	8496258	1242	promoter-TSS	-183	8495820	8496284	851	promoter-TSS	-160
AT2G19710	AT2G19710	Regulator of Vps4 activity in the MVB pathway protein	8505916	8506253	367	promoter-TSS	-46	8505869	8506230	417	promoter-TSS	-81
AT2G19780	AT2G19780	Leucine-rich repeat (LRR) family protein	8525945	8526226	239	promoter-TSS	-847	8525085	8525348	353	promoter-TSS	22
AT2G19790	AT2G19790	SNARE-like superfamily protein	8527255	8527410	145	exon	157	8525805	8526719	342	promoter-TSS	-913
AT2G19800	MIOX2	myo-inositol oxygenase 2	8534926	8535204	840	Intergenic	-1286	8534567	8535207	917	Intergenic	-1108
AT2G19810	OZF1	CCCH-type zinc finger family protein	8550040	8550271	455	promoter-TSS	-98	8550035	8550283	451	promoter-TSS	-94
AT2G19850	AT2G19850	transcription repressor	8567385	8567598	360	Intergenic	-1078	8567078	8567828	559	Intergenic	-1116
AT2G19940	AT2G19940	Putative N-acetyl-gamma-glutamyl-phosphate reductase	8612565	8612811	726	promoter-TSS	-238	8612564	8612869	360	promoter-TSS	-210
AT2G19960	AT2G19960	hAT family dimerization domain-containing protein	8621946	8622111	368	promoter-TSS	-131	8621607	8622131	312	promoter-TSS	-290
AT2G20000	HBT	CDC27 family protein	8636747	8637025	856	TTS	414	8636782	8637020	268	TTS	399
AT2G20010	AT2G20010	Gls protein (DUF810)	8642458	8642817	974	Intergenic	-1006	8642480	8642849	501	Intergenic	-1033
AT2G20080	AT2G20080	hypothetical protein	8664706	8665131	673	exon	108	8664871	8665081	175	promoter-TSS	50
AT2G20140	RPT2b	AAA-type ATPase family protein	8692640	8692809	292	promoter-TSS	157	8692536	8692849	401	promoter-TSS	125
AT2G20142	AT2G20142	Toll-Interleukin-Resistance (TIR) domain family protein	8695029	8695262	276	promoter-TSS	-229	8694980	8695232	160	promoter-TSS	-268
AT2G20180	PIL5	phytochrome interacting factor 3-like 5	8706525	8706953	1103	exon	265	8706440	8707133	1767	exon	218
AT2G20190	CLASP	CLIP-associated protein	8718902	8719224	862	promoter-TSS	52	8718929	8719311	1243	promoter-TSS	-5
AT2G20310	RIN13	RPM1 interacting protein 13	8763514	8763700	476	promoter-TSS	-235	8764012	8764299	394	promoter-TSS	-783
AT2G20320	AT2G20320	DENN (AEX-3) domain-containing protein	8766279	8766766	766	promoter-TSS	36	8766332	8766661	429	promoter-TSS	10
AT2G20400	AT2G20400	myb-like HTH transcriptional regulator family protein	8799020	8799453	890	promoter-TSS	150	8798971	8799314	766	promoter-TSS	56
AT2G20562	AT2G20562	taximin	8850636	8851321	451	promoter-TSS	57	8850613	8851345	561	promoter-TSS	56
AT2G20580	RPN1A	26S proteasome regulatory subunit S2 1A	8857695	8858304	853	promoter-TSS	-963	8857753	8858345	1068	promoter-TSS	-913
AT2G20605	AT2G20605	Plant thionin family protein	8876446	8876746	1195	exon	160	8876412	8876758	1196	exon	149
AT2G20630	PIA1	PP2C induced by AVRRPM1	8899507	8899958	823	promoter-TSS	103	8899707	8899947	345	promoter-TSS	8
AT2G20670	AT2G20670	sugar phosphate exchanger, putative (DUF506)	8913495	8913830	1541	promoter-TSS	85	8913399	8913844	1198	exon	126
AT2G20720	AT2G20720	Pentatricopeptide repeat (PPR) superfamily protein	8930655	8930849	439	promoter-TSS	-632	8930590	8930882	620	promoter-TSS	-616
AT2G20825	ULT2	Developmental regulator, ULTRAPETALA	8967235	8967602	615	promoter-TSS	-175	8967312	8967576	376	promoter-TSS	-201
AT2G20835	AT2G20835	hypothetical protein	8971135	8971449	276	promoter-TSS	47	8971143	8971594	440	promoter-TSS	-29
AT2G20875	EPF1	epidermal patterning factor 1	8984568	8984969	1167	promoter-TSS	-954	8984446	8984948	837	promoter-TSS	-883
AT2G20880	ERF53	Integrase-type DNA-binding superfamily protein	8985460	8986004	1052	promoter-TSS	-227	8985392	8985992	826	promoter-TSS	-267
AT2G20900	DGK5	diacylglycerol kinase 5	8992914	8993370	689	promoter-TSS	42	8992871	8993412	1077	promoter-TSS	43
AT2G20920	AT2G20920	chaperone (DUF3353)	8998411	8998912	950	exon	211	8998365	8998734	908	promoter-TSS	99
AT2G20950	AT2G20950	phospholipase-like protein (PEARLI 4) family protein	9002950	9003288	671	promoter-TSS	78	9002843	9003265	566	promoter-TSS	13
AT2G20960	pEARLI4	phospholipase-like protein (PEARLI 4) family protein	9005962	9006248	1426	promoter-TSS	-505	9005861	9006712	1744	promoter-TSS	-324
AT2G21120	AT2G21120	magnesium transporter, putative (DUF803)	9054410	9055251	1177	promoter-TSS	-9	9054457	9055503	740	promoter-TSS	-159
AT2G21190	AT2G21190	ER lumen protein retaining receptor family protein	9080882	9081029	180	exon	195	9080874	9081096	249	exon	225
AT2G21230	AT2G21230	Basic-leucine zipper (bZIP) transcription factor family protein	9096149	9096358	561	promoter-TSS	94	9096165	9096384	256	promoter-TSS	73
AT2G21240	BPC4	basic pentacysteine 4	9102956	9103100	273	promoter-TSS	18	9102899	9103150	413	promoter-TSS	22
AT2G21300	AT2G21300	ATP binding microtubule motor family protein	9119854	9120019	191	promoter-TSS	-1264	9119777	9120110	414	promoter-TSS	-1271
AT2G21370	XK-1	xylulose kinase-1	9140122	9140359	1161	promoter-TSS	-115	9140062	9140428	890	promoter-TSS	-120
AT2G21510	AT2G21510	DNAJ heat shock N-terminal domain-containing protein	9212951	9213121	293	promoter-TSS	-271	9212902	9213142	179	promoter-TSS	-257
AT2G21520	AT2G21520	Sec14p-like phosphatidylinositol transfer family protein	9215624	9215818	475	promoter-TSS	202	9215010	9215308	437	promoter-TSS	-360
AT2G21820	AT2G21820	seed maturation protein	9302643	9303478	910	promoter-TSS	348	9302985	9303320	334	promoter-TSS	256
AT2G21840	AT2G21840	Cysteine/Histidine-rich C1 domain family protein	9309932	9310095	320	exon	345	9309892	9310098	251	exon	363
AT2G21900	WRKY59	WRKY DNA-binding protein 59	9335364	9335782	730	intron	705	9335365	9335739	522	intron	726
AT2G21910	CYP96A5	cytochrome P450, family 96, subfamily A, polypeptide 5	9340582	9340724	223	promoter-TSS	-778	9340539	9340817	214	promoter-TSS	-753
AT2G21940	SK1	shikimate kinase 1	9350522	9350675	322	promoter-TSS	41	9350499	9350740	373	promoter-TSS	62
AT2G22000	PROPEP6	elicitor peptide 6 precursor	9361670	9361996	577	promoter-TSS	-280	9361735	9361946	121	promoter-TSS	-273
AT2G22010	RKP	related to KPC1	9369203	9369526	513	promoter-TSS	97	9370423	9370807	328	Intergenic	-1154
AT2G22080	AT2G22080	transmembrane protein	9386295	9386476	187	promoter-TSS	-46	9386258	9386551	313	promoter-TSS	-27
AT2G22090	UBA1A	RNA-binding (RRM/RBD/RNP motifs) family protein	9390721	9390906	417	promoter-TSS	-307	9390643	9390929	712	promoter-TSS	-280
AT2G22122	AT2G22122	hypothetical protein	9403087	9403277	475	exon	115	9402937	9403180	150	promoter-TSS	-9
AT2G22125	CSI1	binding protein	9406082	9406400	860	exon	182	9406029	9406347	534	exon	129
AT2G22190	TPPE	Haloacid dehalogenase-like hydrolase (HAD) superfamily protein	9436786	9436959	268	promoter-TSS	-214	9436637	9437011	489	promoter-TSS	-166
AT2G22200	AT2G22200	Integrase-type DNA-binding superfamily protein	9444167	9444690	1048	promoter-TSS	0	9444374	9444700	391	promoter-TSS	-109
AT2G22250	AAT	aspartate aminotransferase	9460244	9460570	368	promoter-TSS	501	9460406	9460837	215	promoter-TSS	287
AT2G22330	CYP79B3	cytochrome P450, family 79, subfamily B, polypeptide 3	9488319	9488538	459	promoter-TSS	-114	9488029	9488538	312	promoter-TSS	-259
AT2G22420	AT2G22420	Peroxidase superfamily protein	9511473	9511633	197	TTS	-1471	9511590	9511887	320	TTS	-1286
AT2G22426	AT2G22426	hypothetical protein	9517046	9517241	367	exon	233	9516939	9517542	1045	exon	330
AT2G22430	HB6	homeobox protein 6	9527636	9528061	1078	promoter-TSS	-3	9527662	9528195	1055	promoter-TSS	-83
AT2G22440	AT2G22440	non-LTR retroelement reverse transcriptase	9528442	9528729	989	promoter-TSS	-325	9528399	9528724	755	promoter-TSS	-349
AT2G22470	AGP2	arabinogalactan protein 2	9539547	9539790	541	promoter-TSS	-705	9539503	9539891	314	promoter-TSS	-734
AT2G22500	UCP5	uncoupling protein 5	9564545	9564870	619	exon	143	9564605	9564895	333	promoter-TSS	100
AT2G22530	AT2G22530	Alkaline-phosphatase-like family protein	9577563	9577741	360	promoter-TSS	-36	9577429	9577870	1453	promoter-TSS	-33
AT2G22540	SVP	K-box region and MADS-box transcription factor family protein	9579469	9579948	549	promoter-TSS	-134	9579422	9580023	333	promoter-TSS	-120
AT2G22660	AT2G22660	DNA-binding protein, putative (duplicated DUF1399)	9627103	9627309	379	promoter-TSS	-136	9627029	9627392	756	promoter-TSS	-132
AT2G22760	AT2G22760	basic helix-loop-helix (bHLH) DNA-binding superfamily protein	9676728	9677310	1142	promoter-TSS	-825	9676730	9677976	975	promoter-TSS	-491
AT2G22770	NAI1	basic helix-loop-helix (bHLH) DNA-binding superfamily protein	9684579	9684807	674	exon	131	9684529	9684829	520	exon	117
AT2G22800	HAT9	Homeobox-leucine zipper protein family	9706785	9707102	789	promoter-TSS	-726	9706655	9707088	391	promoter-TSS	-654
AT2G22807	AT2G22807	Defensin-like (DEFL) family protein	9715605	9716041	1184	exon	774	9715687	9716038	617	exon	813
AT2G22820	AT2G22820	hypothetical protein	9721708	9722312	821	promoter-TSS	-585	9721660	9722392	889	promoter-TSS	-601
AT2G22840	GRF1	growth-regulating factor 1	9728523	9728919	969	exon	241	9728558	9728957	962	exon	277
AT2G22850	bZIP6	basic leucine-zipper 6	9733411	9733858	309	promoter-TSS	-89	9733301	9733863	507	promoter-TSS	-37
AT2G22860	PSK2	phytosulfokine 2 precursor	9736725	9737328	874	promoter-TSS	-557	9736953	9737291	295	promoter-TSS	-461
AT2G22880	AT2G22880	VQ motif-containing protein	9741323	9741723	871	promoter-TSS	-60	9741320	9741828	1094	promoter-TSS	-111
AT2G22900	AT2G22900	Galactosyl transferase GMA12/MNN10 family protein	9746388	9746580	233	promoter-TSS	-49	9746383	9746681	178	promoter-TSS	-97
AT2G22910	NAGS1	N-acetyl-l-glutamate synthase 1	9749246	9749460	286	promoter-TSS	-504	9749136	9749564	759	promoter-TSS	-507
AT2G22970	SCPL11	serine carboxypeptidase-like 11	9774597	9774753	296	promoter-TSS	-173	9774539	9774785	313	promoter-TSS	-186
AT2G22990	SNG1	sinapoylglucose 1	9785615	9786022	537	promoter-TSS	-498	9786205	9786569	257	promoter-TSS	71
AT2G23067	AT2G23067	Putative membrane lipoprotein	9821405	9821540	148	promoter-TSS	-533	9821388	9821617	187	promoter-TSS	-503
AT2G23100	AT2G23100	Cysteine/Histidine-rich C1 domain family protein	9839574	9839798	292	promoter-TSS	138	9839503	9839946	777	promoter-TSS	100
AT2G23110	AT2G23110	Late embryogenesis abundant protein, group 6	9840422	9840827	466	promoter-TSS	98	9840453	9840737	180	promoter-TSS	69
AT2G23130	AGP17	arabinogalactan protein 17	9844095	9844421	988	promoter-TSS	28	9844015	9844469	847	promoter-TSS	12
AT2G23150	NRAMP3	natural resistance-associated macrophage protein 3	9858455	9858736	422	exon	183	9858539	9858834	310	promoter-TSS	92
AT2G23170	GH3.3	Auxin-responsive GH3 family protein	9866618	9867077	804	promoter-TSS	-285	9866635	9867039	689	promoter-TSS	-275
AT2G23180	CYP96A1	cytochrome P450, family 96, subfamily A, polypeptide 1	9874719	9874895	270	promoter-TSS	-100	9873310	9873509	295	Intergenic	-1498
AT2G23200	AT2G23200	Protein kinase superfamily protein	9879054	9879397	484	promoter-TSS	-50	9878988	9879350	970	promoter-TSS	-106
AT2G23270	AT2G23270	transmembrane protein	9903016	9903277	229	promoter-TSS	-69	9902947	9903316	374	promoter-TSS	-84
AT2G23290	MYB70	myb domain protein 70	9906431	9906779	1274	promoter-TSS	-573	9906427	9906788	877	promoter-TSS	-575
AT2G23300	AT2G23300	Leucine-rich repeat protein kinase family protein	9914403	9914806	699	exon	358	9914334	9914574	137	exon	208
AT2G23320	WRKY15	WRKY DNA-binding protein 15	9923539	9923914	939	Intergenic	-1207	9923473	9924025	1141	Intergenic	-1184
AT2G23340	DEAR3	DREB and EAR motif protein 3	9936671	9936874	423	Intergenic	-1020	9936687	9936926	243	promoter-TSS	-986
AT2G23348	AT2G23348	transmembrane protein	9942934	9943178	913	promoter-TSS	-124	9942884	9943198	596	promoter-TSS	-109
AT2G23430	ICK1	Cyclin-dependent kinase inhibitor family protein	9977907	9978187	547	promoter-TSS	43	9978326	9978772	907	promoter-TSS	-459
AT2G23450	AT2G23450	Protein kinase superfamily protein	9991253	9991882	885	promoter-TSS	443	9992748	9993234	1440	promoter-TSS	-981
AT2G23520	AT2G23520	Pyridoxal phosphate (PLP)-dependent transferases superfamily protein	10017237	10017377	246	promoter-TSS	66	10017162	10017473	700	promoter-TSS	56
AT2G23600	ACL	acetone-cyanohydrin lyase	10044345	10044680	396	promoter-TSS	-672	10043494	10043751	275	promoter-TSS	218
AT2G23680	AT2G23680	Cold acclimation protein WCOR413 family	10066406	10066700	284	exon	436	10066423	10066621	185	exon	405
AT2G23755	AT2G23755	transmembrane family 220 helix protein	10104439	10104699	461	promoter-TSS	-519	10104986	10105383	805	Intergenic	-1134
AT2G23760	BLH4	BEL1-like homeodomain 4	10112785	10113256	1282	promoter-TSS	307	10112859	10113268	222	promoter-TSS	264
AT2G23770	LYK4	protein kinase family protein / peptidoglycan-binding LysM domain-containing protein	10122211	10122776	403	promoter-TSS	-14	10121958	10122778	587	TTS	111
AT2G23810	TET8	tetraspanin8	10138294	10138755	836	promoter-TSS	-929	10138277	10138782	978	promoter-TSS	-934
AT2G23820	AT2G23820	Metal-dependent phosphohydrolase	10140571	10140872	433	exon	194	10140456	10140798	652	promoter-TSS	100
AT2G23985	AT2G23985	hypothetical protein	10204953	10205205	481	promoter-TSS	197	10204314	10204607	510	promoter-TSS	-422
AT2G24020	AT2G24020	Putative BCR, YbaB family COG0718	10219106	10219402	473	TTS	142	10219211	10219425	246	promoter-TSS	78
AT2G24040	AT2G24040	Low temperature and salt responsive protein family	10223751	10223968	490	promoter-TSS	2	10223710	10223992	254	promoter-TSS	-6
AT2G24100	ASG1	ATP-dependent DNA helicase	10244555	10244792	286	promoter-TSS	-72	10244547	10244965	350	promoter-TSS	11
AT2G24150	HHP3	heptahelical protein 3	10266688	10266878	496	intron	824	10267353	10267755	354	promoter-TSS	53
AT2G24170	AT2G24170	Endomembrane protein 70 protein family	10277731	10277976	225	promoter-TSS	-587	10277750	10277982	216	promoter-TSS	-600
AT2G24180	CYP71B6	cytochrome p450 71b6	10281701	10282309	1197	exon	287	10281417	10281993	578	promoter-TSS	-13
AT2G24200	LAP1	Cytosol aminopeptidase family protein	10290225	10290602	1362	promoter-TSS	-793	10290222	10290641	899	promoter-TSS	-811
AT2G24240	AT2G24240	BTB/POZ domain with WD40/YVTN repeat-like protein	10310390	10310741	322	promoter-TSS	83	10310339	10310799	440	promoter-TSS	87
AT2G24280	AT2G24280	alpha/beta-Hydrolases superfamily protein	10332351	10332574	644	promoter-TSS	-21	10332350	10332591	307	promoter-TSS	-13
AT2G24300	AT2G24300	Calmodulin-binding protein	10340403	10340551	210	promoter-TSS	-339	10340330	10340776	466	promoter-TSS	-263
AT2G24500	FZF	Zinc finger protein 622	10402767	10402933	254	promoter-TSS	84	10402808	10403299	672	promoter-TSS	-119
AT2G24560	AT2G24560	GDSL-like Lipase/Acylhydrolase family protein	10430081	10431033	1503	promoter-TSS	-703	10430195	10431131	1365	promoter-TSS	-597
AT2G24570	WRKY17	WRKY DNA-binding protein 17	10439304	10439644	840	promoter-TSS	-5	10439124	10439695	592	promoter-TSS	60
AT2G24610	CNGC14	cyclic nucleotide-gated channel 14	10456632	10456929	276	promoter-TSS	-99	10456592	10456821	338	promoter-TSS	-173
AT2G24765	ARF3	ADP-ribosylation factor 3	10561367	10561720	943	Intergenic	-1145	10561433	10561726	354	Intergenic	-1109
AT2G24790	COL3	CONSTANS-like 3	10566598	10567039	1074	promoter-TSS	-80	10566507	10566942	968	promoter-TSS	-174
AT2G25000	WRKY60	WRKY DNA-binding protein 60	10628900	10629177	1326	promoter-TSS	-624	10628847	10629284	1449	promoter-TSS	-597
AT2G25080	GPX1	glutathione peroxidase 1	10666941	10667547	851	promoter-TSS	-654	10666543	10667414	554	promoter-TSS	-920
AT2G25100	AT2G25100	Polynucleotidyl transferase, ribonuclease H-like superfamily protein	10681842	10682038	253	promoter-TSS	58	10681841	10682062	131	promoter-TSS	47
AT2G25125	AT2G25125	hypothetical protein	10741248	10741888	498	promoter-TSS	-209	10741546	10741968	260	promoter-TSS	-20
AT2G25140	CLPB4	casein lytic proteinase B4	10702044	10702265	431	promoter-TSS	49	10702034	10702306	545	promoter-TSS	33
AT2G25200	AT2G25200	hypothetical protein (DUF868)	10737535	10737972	586	promoter-TSS	47	10737515	10737963	622	promoter-TSS	61
AT2G25210	AT2G25210	Ribosomal protein L39 family protein	10738779	10739181	622	promoter-TSS	-875	10738714	10739243	527	promoter-TSS	-877
AT2G25297	AT2G25297	transmembrane protein	10771321	10771661	579	promoter-TSS	-219	10771288	10771831	1035	promoter-TSS	-287
AT2G25320	AT2G25320	TRAF-like family protein	10788073	10788241	213	promoter-TSS	-92	10788037	10788323	480	promoter-TSS	-115
AT2G25409	AT2G25409	hypothetical protein	10815353	10815524	178	TTS	557	10815355	10815589	252	exon	523
AT2G25430	AT2G25430	epsin N-terminal homology (ENTH) domain-containing protein / clathrin assembly protein-like protein	10822828	10823021	267	exon	732	10822789	10823087	403	exon	746
AT2G25440	RLP20	receptor like protein 20	10826125	10826495	439	promoter-TSS	-425	10826090	10826418	334	promoter-TSS	-481
AT2G25450	AT2G25450	2-oxoglutarate (2OG) and Fe(II)-dependent oxygenase superfamily protein	10832843	10833374	1075	exon	-1453	10832770	10833389	444	exon	-1424
AT2G25460	AT2G25460	EEIG1/EHBP1 protein amino-terminal domain protein	10836144	10836491	429	promoter-TSS	-834	10835488	10836625	987	promoter-TSS	-573
AT2G25470	RLP21	receptor like protein 21	10837402	10837534	235	promoter-TSS	-839	10837862	10838312	532	promoter-TSS	-220
AT2G25482	AT2G25482	prolamin-like protein (DUF784)	10847063	10847836	999	TTS	-1056	10846676	10848066	1119	promoter-TSS	-978
AT2G25490	EBF1	EIN3-binding F box protein 1	10850280	10851218	1152	promoter-TSS	48	10850304	10851211	1117	promoter-TSS	40
AT2G25520	AT2G25520	Drug/metabolite transporter superfamily protein	10859998	10860398	1251	promoter-TSS	-470	10860657	10860888	248	exon	104
AT2G25625	AT2G25625	histone deacetylase-like protein	10906006	10906395	1097	promoter-TSS	-15	10905956	10906403	1379	promoter-TSS	-36
AT2G25690	AT2G25690	DUF581 family protein, putative (DUF581)	10942275	10942591	1275	promoter-TSS	21	10942208	10942625	1522	promoter-TSS	38
AT2G25735	AT2G25735	hypothetical protein	10975460	10976025	581	promoter-TSS	174	10975413	10976111	1010	promoter-TSS	154
AT2G25737	AT2G25737	Sulfite exporter TauE/SafE family protein	10976579	10976798	291	promoter-TSS	-54	10976653	10977031	186	promoter-TSS	100
AT2G25740	AT2G25740	ATP-dependent protease La (LON) domain protein	10980070	10980300	468	promoter-TSS	63	10980006	10980246	323	promoter-TSS	4
AT2G25760	AT2G25760	Protein kinase family protein	10988970	10989193	487	promoter-TSS	-157	10988928	10989297	905	promoter-TSS	-188
AT2G25800	AT2G25800	elongation factor Ts (DUF810)	11010435	11010706	1096	promoter-TSS	-709	11010400	11010751	897	promoter-TSS	-714
AT2G25830	AT2G25830	YebC-like protein	11021843	11022037	169	promoter-TSS	-37	11021763	11022056	236	promoter-TSS	-6
AT2G25890	AT2G25890	Oleosin family protein	11036791	11037217	359	promoter-TSS	-299	11036888	11037242	507	promoter-TSS	-238
AT2G25900	ATCTH	Zinc finger C-x8-C-x5-C-x3-H type family protein	11039834	11040458	554	Intergenic	-1185	11039476	11040499	482	Intergenic	-1344
AT2G25910	AT2G25910	3'-5' exonuclease domain-containing protein / K homology domain-containing protein / KH domain-containing protein	11052189	11052458	323	promoter-TSS	-257	11052272	11052470	168	promoter-TSS	-305
AT2G25930	ELF3	hydroxyproline-rich glycoprotein family protein	11057859	11058104	388	promoter-TSS	-963	11057822	11058111	464	promoter-TSS	-978
AT2G26170	CYP711A1	cytochrome P450, family 711, subfamily A, polypeptide 1	11140540	11140883	784	promoter-TSS	-98	11140509	11140891	440	promoter-TSS	-109
AT2G26190	AT2G26190	calmodulin-binding family protein	11150242	11150867	1057	promoter-TSS	74	11150309	11150850	616	promoter-TSS	49
AT2G26280	CID7	CTC-interacting domain 7	11191100	11191445	757	promoter-TSS	125	11190565	11190877	514	intron	676
AT2G26290	ARSK1	root-specific kinase 1	11195099	11195752	786	promoter-TSS	-994	11195066	11195714	819	promoter-TSS	-959
AT2G26330	ER	Leucine-rich receptor-like protein kinase family protein	11214154	11214587	444	promoter-TSS	292	11214368	11214581	228	promoter-TSS	188
AT2G26370	AT2G26370	MD-2-related lipid recognition domain-containing protein	11224576	11224734	192	promoter-TSS	90	11224465	11224694	252	promoter-TSS	14
AT2G26480	UGT76D1	UDP-glucosyl transferase 76D1	11263544	11263738	435	promoter-TSS	-248	11263504	11264456	418	promoter-TSS	91
AT2G26520	AT2G26520	transmembrane protein	11279267	11279411	209	promoter-TSS	-574	11279202	11279417	279	promoter-TSS	-604
AT2G26530	AR781	AR781, pheromone receptor-like protein (DUF1645)	11283497	11284258	803	exon	334	11283854	11285129	1041	promoter-TSS	-280
AT2G26560	PLA2A	phospholipase A 2A	11295729	11296570	881	promoter-TSS	-231	11295633	11296609	811	promoter-TSS	-203
AT2G26570	WEB1	WEAK CHLOROPLAST MOVEMENT UNDER BLUE LIGHT-like protein (DUF827)	11298921	11299277	1346	promoter-TSS	-70	11298765	11299309	1201	promoter-TSS	-132
AT2G26590	RPN13	regulatory particle non-ATPase 13	11314870	11315190	1026	promoter-TSS	494	11314834	11315212	931	promoter-TSS	501
AT2G26600	AT2G26600	Glycosyl hydrolase superfamily protein	11315992	11316315	393	promoter-TSS	-193	11316088	11316596	203	promoter-TSS	-4
AT2G26650	KT1	K+ transporter 1	11337138	11337412	488	promoter-TSS	-537	11336449	11336903	725	promoter-TSS	62
AT2G26660	SPX2	SPX domain-containing protein 2 (SPX2)	11338389	11338667	959	promoter-TSS	-224	11338342	11338657	456	promoter-TSS	-253
AT2G26710	BAS1	Cytochrome P450 superfamily protein	11380298	11380733	1174	promoter-TSS	52	11380226	11380893	1093	promoter-TSS	96
AT2G26910	ABCG32	pleiotropic drug resistance 4	11481255	11481694	903	exon	148	11481253	11481580	303	promoter-TSS	90
AT2G26980	CIPK3	CBL-interacting protein kinase 3	11518026	11518289	346	exon	166	11519162	11519567	404	promoter-TSS	-1041
AT2G27020	PAG1	20S proteasome alpha subunit G1	11530722	11531009	725	exon	313	11530708	11531106	511	exon	271
AT2G27050	EIL1	ETHYLENE-INSENSITIVE3-like 1	11545523	11546038	713	exon	124	11545577	11545811	125	promoter-TSS	38
AT2G27080	AT2G27080	Late embryogenesis abundant (LEA) hydroxyproline-rich glycoprotein family	11566825	11567149	365	TTS	699	11565122	11565401	489	intron	-1027
AT2G27090	AT2G27090	bZIP transcription factor (DUF630 and DUF632)	11571279	11572045	1068	promoter-TSS	-156	11571684	11572139	751	promoter-TSS	-405
AT2G27230	LHW	transcription factor-like protein	11649814	11649991	405	promoter-TSS	-457	11649760	11650017	564	promoter-TSS	-471
AT2G27250	CLV3	CLAVATA3	11666773	11666963	558	Intergenic	-1100	11666699	11667020	734	Intergenic	-1091
AT2G27310	AT2G27310	F-box family protein	11685826	11686216	1103	promoter-TSS	-679	11685546	11686217	683	promoter-TSS	-539
AT2G27313	AT2G27313	hypothetical protein	11688095	11688559	754	TTS	814	11688087	11688888	366	TTS	654
AT2G27340	AT2G27340	N-acetylglucosaminylphosphatidylinositol de-N-acetylase family protein	11696405	11696712	949	promoter-TSS	-37	11696474	11696728	310	promoter-TSS	6
AT2G27490	ATCOAE	dephospho-CoA kinase family	11750556	11751092	273	promoter-TSS	-336	11750664	11751079	339	promoter-TSS	-383
AT2G27500	AT2G27500	Glycosyl hydrolase superfamily protein	11753472	11754128	934	promoter-TSS	-33	11753760	11754217	805	promoter-TSS	-221
AT2G27510	FD3	ferredoxin 3	11759246	11759612	1335	exon	159	11759234	11759628	945	exon	157
AT2G27520	AT2G27520	F-box and associated interaction domains-containing protein	11761182	11761408	737	promoter-TSS	-766	11761192	11761390	278	promoter-TSS	-770
AT2G27550	ATC	centroradiali	11772368	11772687	177	promoter-TSS	-660	11772300	11772747	264	promoter-TSS	-664
AT2G27660	AT2G27660	Cysteine/Histidine-rich C1 domain family protein	11800895	11801319	444	promoter-TSS	-179	11800904	11801390	709	promoter-TSS	-219
AT2G27680	AT2G27680	NAD(P)-linked oxidoreductase superfamily protein	11807099	11807314	920	Intergenic	-1119	11806995	11807689	1184	Intergenic	-1255
AT2G27820	PD1	prephenate dehydratase 1	11856179	11856548	350	promoter-TSS	-208	11856294	11856708	253	promoter-TSS	-70
AT2G27830	AT2G27830	hypothetical protein	11859236	11859796	1407	promoter-TSS	-702	11859156	11859832	1030	promoter-TSS	-724
AT2G28110	FRA8	Exostosin family protein	11980677	11981275	1327	promoter-TSS	-973	11980580	11981101	1412	promoter-TSS	-837
AT2G28120	AT2G28120	Major facilitator superfamily protein	11984106	11984478	1030	Intergenic	-1395	11984100	11984429	469	Intergenic	-1423
AT2G28130	AT2G28130	actin protein 2/3 complex subunit-like protein	11987778	11987986	469	promoter-TSS	-476	11986907	11987643	398	exon	-1083
AT2G28140	AT2G28140	enabled-like protein (DUF1635)	11993973	11994210	610	promoter-TSS	-863	11993941	11994378	389	promoter-TSS	-795
AT2G28150	AT2G28150	UPSTREAM OF FLC protein (DUF966)	11999666	12000173	821	promoter-TSS	-469	11999659	11999970	557	promoter-TSS	-574
AT2G28160	FRU	FER-like regulator of iron uptake	12003479	12003614	266	TTS	-1112	12004314	12004753	476	promoter-TSS	-125
AT2G28210	ACA2	alpha carbonic anhydrase 2	12029488	12029850	792	promoter-TSS	-25	12029418	12029823	209	promoter-TSS	-74
AT2G28240	AT2G28240	ATP-dependent helicase family protein	12039125	12039330	636	promoter-TSS	19	12039065	12039373	757	promoter-TSS	11
AT2G28260	CNGC15	cyclic nucleotide-gated channel 15	12049427	12049598	272	promoter-TSS	69	12049356	12049650	479	promoter-TSS	60
AT2G28270	AT2G28270	Cysteine/Histidine-rich C1 domain family protein	12053202	12053509	608	promoter-TSS	-187	12053251	12053512	333	promoter-TSS	-161
AT2G28305	LOG1	Putative lysine decarboxylase family protein	12080536	12081223	809	promoter-TSS	-234	12080572	12080936	497	promoter-TSS	-359
AT2G28350	ARF10	auxin response factor 10	12113867	12114294	706	promoter-TSS	18	12112601	12113036	405	Intergenic	-1244
AT2G28355	LCR5	low-molecular-weight cysteine-rich 5	12117885	12118116	766	Intergenic	-1285	12117834	12118146	748	Intergenic	-1295
AT2G28460	AT2G28460	Cysteine/Histidine-rich C1 domain family protein	12166476	12166783	398	promoter-TSS	56	12166205	12166689	306	promoter-TSS	-126
AT2G28510	AT2G28510	Dof-type zinc finger DNA-binding family protein	12200631	12200857	666	promoter-TSS	36	12201851	12202157	510	Intergenic	-1224
AT2G28550	RAP2.7	related to AP2.7	12228255	12228642	722	promoter-TSS	141	12228417	12228657	331	promoter-TSS	52
AT2G28570	AT2G28570	hypothetical protein	12241127	12241663	430	promoter-TSS	-371	12241099	12241758	884	promoter-TSS	-338
AT2G28650	EXO70H8	exocyst subunit exo70 family protein H8	12292075	12292454	404	Intergenic	-1172	12292162	12292481	420	Intergenic	-1229
AT2G28660	AT2G28660	Chloroplast-targeted copper chaperone protein	12294518	12294889	1065	promoter-TSS	-552	12294448	12294844	757	promoter-TSS	-609
AT2G28690	AT2G28690	TOX high mobility group box protein, putative (DUF1635)	12308447	12308972	806	promoter-TSS	-66	12308653	12309042	1111	promoter-TSS	-204
AT2G28710	AT2G28710	C2H2-type zinc finger family protein	12321469	12321752	701	promoter-TSS	-776	12321466	12321729	312	promoter-TSS	-789
AT2G28720	AT2G28720	Histone superfamily protein	12326974	12327221	371	exon	289	12326590	12326859	279	promoter-TSS	-84
AT2G28760	UXS6	UDP-XYL synthase 6	12339138	12339355	236	promoter-TSS	-29	12339143	12339383	244	promoter-TSS	-46
AT2G28890	PLL4	poltergeist like 4	12408077	12408295	445	promoter-TSS	53	12408158	12408505	242	promoter-TSS	-92
AT2G28920	AT2G28920	RING/U-box superfamily protein	12417984	12418249	399	promoter-TSS	99	12417956	12418226	345	promoter-TSS	74
AT2G28930	PK1B	protein kinase 1B	12424289	12424552	364	promoter-TSS	117	12422846	12423098	365	Intergenic	-1331
AT2G28940	AT2G28940	Protein kinase superfamily protein	12429151	12429307	295	promoter-TSS	-492	12429099	12429356	350	promoter-TSS	-490
AT2G28950	EXPA6	expansin A6	12433549	12433744	242	exon	150	12433552	12433759	192	exon	141
AT2G28960	AT2G28960	Leucine-rich repeat protein kinase family protein	12442417	12443117	587	promoter-TSS	-178	12442555	12443094	275	promoter-TSS	-235
AT2G28970	AT2G28970	Leucine-rich repeat protein kinase family protein	12443469	12443891	383	promoter-TSS	-239	12443452	12443888	328	promoter-TSS	-249
AT2G29065	AT2G29065	GRAS family transcription factor	12484642	12485054	541	TTS	190	12484622	12484990	633	TTS	148
AT2G29080	ftsh3	FTSH protease 3	12493138	12493465	968	promoter-TSS	28	12493192	12493438	369	promoter-TSS	14
AT2G29110	GLR2.8	glutamate receptor 2.8	12510201	12510424	425	TTS	312	12510668	12511073	478	promoter-TSS	-246
AT2G29400	TOPP1	type one protein phosphatase 1	12615130	12615462	1217	exon	118	12615137	12615538	1314	promoter-TSS	77
AT2G29420	GSTU7	glutathione S-transferase tau 7	12618691	12619136	715	promoter-TSS	-14	12618727	12618985	141	promoter-TSS	43
AT2G29430	AT2G29430	coiled-coil protein (DUF572)	12619581	12619969	904	promoter-TSS	221	12619629	12619911	340	promoter-TSS	216
AT2G29452	AT2G29452	hypothetical protein	12626125	12626465	498	promoter-TSS	-310	12625369	12626489	975	promoter-TSS	56
AT2G29460	GSTU4	glutathione S-transferase tau 4	12627278	12628098	767	TTS	203	12627354	12628108	419	TTS	160
AT2G29510	AT2G29510	hypothetical protein (DUF3527)	12634058	12634680	969	promoter-TSS	-68	12633977	12634698	1028	promoter-TSS	-100
AT2G29670	AT2G29670	Tetratricopeptide repeat (TPR)-like superfamily protein	12684973	12685364	561	promoter-TSS	-23	12684911	12685478	1314	promoter-TSS	-49
AT2G29720	CTF2B	FAD/NAD(P)-binding oxidoreductase family protein	12702252	12702549	272	promoter-TSS	43	12702196	12702658	972	promoter-TSS	16
AT2G29730	UGT71D1	UDP-glucosyl transferase 71D1	12703363	12703995	475	exon	210	12703373	12703639	336	promoter-TSS	37
AT2G29740	UGT71C2	UDP-glucosyl transferase 71C2	12706422	12706845	588	promoter-TSS	6	12706434	12706805	761	promoter-TSS	-8
AT2G29750	UGT71C1	UDP-glucosyl transferase 71C1	12709350	12709768	677	promoter-TSS	-162	12709367	12709947	218	promoter-TSS	-64
AT2G29960	CYP5	cyclophilin 5	12771626	12771886	527	Intergenic	-1147	12771631	12771972	365	Intergenic	-1192
AT2G29970	AT2G29970	Double Clp-N motif-containing P-loop nucleoside triphosphate hydrolases superfamily protein	12776064	12776455	625	promoter-TSS	51	12775998	12776559	708	promoter-TSS	70
AT2G29995	AT2G29995	PSY3-like protein	12799174	12799466	1265	exon	121	12799220	12799489	476	promoter-TSS	87
AT2G30020	AT2G30020	Protein phosphatase 2C family protein	12814410	12814543	177	exon	205	12813339	12813888	245	promoter-TSS	-658
AT2G30040	MAPKKK14	mitogen-activated protein kinase kinase kinase 14	12821706	12821869	243	exon	218	12820932	12821640	440	promoter-TSS	-283
AT2G30050	AT2G30050	transducin family protein / WD-40 repeat family protein	12824391	12824633	809	exon	140	12824344	12824583	317	promoter-TSS	91
AT2G30100	AT2G30100	pentatricopeptide (PPR) repeat-containing protein	12847336	12847717	493	promoter-TSS	8	12847210	12847648	1498	promoter-TSS	-89
[truncated: 3,917 more rows]
