# Supplementary material for: Integrative genome-wide analysis reveals the role of WIP proteins in inhibition of growth and development
Source: Commun Biol. 2020 May 15;3:239. doi: 10.1038/s42003-020-0969-2 (PMC7229033; doi:10.1038/s42003-020-0969-2)
Supplement: Supplementary file 3 — Supplementary Data 2 [file 42003_2020_969_MOESM3_ESM.xlsx]

## Sheet: TT1
Genes differentially expressed (dEGs) in Dex:NTT compared to Dex:GR control lines after 8h induction with 1µM Dexamethasone (FDR < 0.05; Log2FC > 2 or Log2FC < -2).
Gene ID	Dex:TT1 (1)	Dex:TT1 (2)	Dex:GR (1)	Dex:GR (2)	log2FC	FDR
AT1G34790	130778	134962	0.809159	0	15.9749	1.33787e-159	TRANSPARENT TESTA 1 (TT1)
AT1G69500	11091.7	10687.7	0	0	12.9717	8.80441e-75
AT5G24540	1669.68	2479.3	0	0	10.5811	4.63649e-40
AT2G39030	6038.13	7994.14	5.66411	3.03704	10.3098	2.57105e-144
AT1G79400	2848.54	2666.52	1.61832	1.51852	10.0258	1.15452e-76
AT1G80590	865.98	1442.56	0	0	9.7027	7.41204e-31
AT4G37710	652.451	910.122	0	0	9.54223	4.85295e-32
AT2G03740	735.49	666.629	0	0	9.43038	2.71829e-31
AT3G26190	631.691	576.807	0	0	9.23988	1.27339e-29
AT2G15780	1749.75	3109.13	1.61832	4.55556	9.11965	1.75775e-78
AT3G22640	2059.67	2286.67	3.23664	3.7963	8.90875	1.38501e-94
AT1G12940	15280.7	14145.3	32.3664	27.3333	8.89327	0
AT1G69920	5175.12	8306.89	1.61832	9.11112	8.79848	2.74102e-28
AT3G04420	32004.2	29412.9	82.5342	53.9074	8.69461	7.44769e-222
AT3G60120	3471.33	5247.54	2.42748	9.11112	8.66179	9.58373e-39
AT1G52130	481.924	586.547	0.809159	0	8.62597	1.56323e-31
AT4G34210	499.718	531.355	0.809159	0	8.58853	2.35457e-31
AT1G71390	803.7	775.93	1.61832	0.75926	8.53897	8.01952e-45
AT1G66560	252.083	450.191	0	0	8.46371	6.08538e-23
AT4G08840	302.5	309.506	0	0	8.36531	1.09499e-22
AT2G23270	2273.2	2525.83	8.09159	5.31482	8.29645	1.96998e-128
AT5G46960	308.431	451.273	0.809159	0	8.14257	9.35185e-27
AT5G52680	210.564	258.643	0	0	8.00961	3.79313e-20
AT1G04370	409.264	458.849	0	1.51852	8.00149	6.92525e-32
AT5G07520	527.892	535.684	2.42748	0	7.9933	7.24026e-38
AT1G66600	1911.38	1921.97	7.28243	6.83334	7.90835	4.21903e-122
AT3G22510	198.701	220.767	0	0	7.87084	2.84483e-19
AT1G70130	2961.24	3624.26	2.42748	11.3889	7.84954	2.96117e-26
AT5G19880	4939.35	8107.77	0.809159	8.35186	7.8483	4.17479e-16
AT2G43580	183.872	207.781	0	0	7.78002	1.10642e-18
AT4G22710	9328.56	11760.2	55.832	36.4445	7.70961	6.03408e-147
AT1G59950	1804.62	1634.11	8.09159	6.83334	7.68012	2.0142e-116
AT2G28850	155.698	203.452	0	0	7.65287	7.95688e-18
AT4G37290	2142.71	2342.94	14.5649	6.07408	7.65224	6.92698e-148
AT5G56880	1291.56	1223.96	7.28243	3.7963	7.61847	3.04072e-90
AT3G14380	516.029	452.356	2.42748	0.75926	7.6155	2.03363e-38
AT4G14690	1036.51	1501	6.47327	4.55556	7.5997	1.69581e-78
AT5G56960	1123.99	1339.75	4.85495	6.07408	7.58428	3.39331e-86
AT5G40000	6967.88	10314.4	44.5038	17.463	7.5219	2.05349e-34
AT1G05880	1465.05	2269.35	9.70991	8.35186	7.51348	1.83272e-101
AT1G19250	11050.1	17425.4	72.8243	67.5741	7.48878	6.62411e-101
AT4G11340	235.772	366.863	0.809159	0.75926	7.4571	1.12554e-25
AT1G66550	130.49	180.726	0	0	7.45645	1.29844e-16
AT2G22320	143.836	155.835	0	0	7.42905	1.5273e-16
AT5G43650	501.201	764.026	2.42748	3.03704	7.40603	4.48931e-46
AT1G15520	8189.74	11828.3	38.0305	66.0556	7.32363	2.49375e-65
AT5G19470	139.387	128.781	0	0	7.27975	1.106e-15
AT5G36970	225.392	280.287	0	1.51852	7.24987	1.93629e-24
AT5G24550	100.833	172.068	0	0	7.24491	2.77098e-15
AT5G13320	7332.65	10782.9	50.1679	59.9815	7.21402	2.91738e-107
AT3G22500	130.49	124.452	0	0	7.21377	2.57354e-15
AT2G23170	46911.2	44625.2	313.954	314.334	7.17723	0
AT3G48700	3288.94	3320.16	25.0839	18.9815	7.17355	1.3739e-249
AT4G11170	7687.05	9818.71	60.6869	59.2223	7.15089	0
AT3G23240	3650.76	3706.5	22.6565	27.3333	7.14392	2.21842e-277
AT5G22460	11198.4	9800.32	62.3053	85.0371	7.12076	0
AT3G13630	112.696	124.452	0	0	7.11685	8.91301e-15
AT3G12230	166.078	180.726	0.809159	0	7.11544	4.00179e-19
AT2G36590	4272.07	4603.64	30.748	31.8889	7.10084	0
AT4G09130	597.585	608.191	3.23664	3.7963	7.10023	5.0755e-54
AT5G52700	78.5906	177.479	0	0	7.09162	2.87651e-14
AT5G07510	109.73	117.959	0	0	7.06318	1.72066e-14
AT3G23220	94.9019	133.109	0	0	7.04199	2.6479e-14
AT5G66890	134.939	194.794	0	0.75926	7.01951	3.67656e-18
AT2G45760	1509.53	2664.35	8.09159	15.1852	7.0149	2.09387e-35
AT1G71520	473.027	442.616	0.809159	4.55556	6.98574	6.33585e-43
AT1G53620	358.848	573.561	3.23664	2.27778	6.96554	1.22274e-38
AT5G52400	1029.09	1331.09	1.61832	8.35186	6.95074	8.99459e-21
AT1G56250	2664.67	3352.63	22.6565	24.2963	6.93222	7.36698e-198
AT1G02250	355.882	332.232	1.61832	2.27778	6.93133	3.12692e-34
AT2G29220	75.6249	142.849	0	0	6.92743	1.48581e-13
AT1G02220	39513.3	40056.2	349.557	302.185	6.92328	0
AT2G44578	130.49	173.15	0	0.75926	6.91865	1.37071e-17
AT1G64160	6889.28	9126.11	43.6946	72.8889	6.91123	1.28275e-74
AT2G24740	111.213	91.9862	0	0	6.89974	1.28712e-13
AT1G10540	1721.58	1703.37	12.9465	14.4259	6.87344	4.73058e-149
AT4G10500	1949.94	3248.74	18.6107	18.9815	6.85985	1.20037e-56
AT1G34575	111.213	85.493	0	0	6.84759	2.47249e-13
AT1G78410	4266.14	4860.12	42.0763	35.6852	6.83738	0
AT5G22540	290.637	438.287	3.23664	1.51852	6.78919	1.23317e-33
AT4G28140	1238.17	1149.29	7.28243	12.9074	6.75108	2.04572e-107
AT1G52120	599.068	685.026	5.66411	4.55556	6.74855	6.43257e-61
AT3G44860	3785.7	6654.39	13.7557	41.7593	6.74477	1.56719e-20
AT4G31950	432.99	630.917	3.23664	0	6.73516	4.05869e-14
AT5G41750	18704.6	23066.9	220.091	174.63	6.70335	0
AT3G21150	346.985	386.342	3.23664	2.27778	6.67043	4.79138e-38
AT3G48850	2934.54	3328.82	33.1755	28.0926	6.6311	1.59028e-245
AT1G09350	235.772	320.328	0.809159	3.03704	6.60997	6.84251e-29
AT4G37390	24570.7	26847	257.313	276.371	6.57806	0
AT1G21240	1935.11	2604.83	25.0839	20.5	6.5656	3.60202e-152
AT5G52670	174.975	294.356	0.809159	2.27778	6.54872	6.44168e-24
AT5G65550	306.948	279.205	0.809159	3.7963	6.5136	5.18948e-32
AT5G40010	6407.36	10253.8	74.4426	88.0741	6.51133	6.98389e-70
AT2G17170	69.6936	81.1643	0	0	6.50189	1.08831e-11
AT2G02990	5341.2	6193.38	76.061	50.8704	6.47827	0
AT4G36950	318.811	396.082	0.809159	5.31482	6.47412	1.01792e-36
AT3G14880	354.399	344.137	2.42748	3.7963	6.4548	2.80184e-38
AT2G32680	5415.34	5448.83	64.7327	57.7037	6.44928	0
AT2G14290	646.519	809.478	7.28243	7.5926	6.44364	4.03304e-69
AT2G42980	1325.66	1966.34	20.229	15.1852	6.44099	1.98721e-108
AT3G23120	1841.69	2533.41	25.8931	22.0185	6.44063	2.44423e-145
AT5G65130	521.96	442.616	4.85495	4.55556	6.43133	7.17678e-50
AT4G29570	523.443	504.301	6.47327	3.7963	6.43019	3.7283e-54
AT5G49620	2594.97	3218.43	24.2748	40.2408	6.42999	1.52154e-191
AT5G39100	363.296	463.177	1.61832	6.07408	6.4229	1.27515e-41
AT1G20500	117.145	93.0684	0	0.75926	6.40876	1.96392e-14
AT1G57650	105.282	179.644	0	1.51852	6.39855	6.81095e-17
AT3G23230	892.671	1144.96	8.90075	13.6667	6.36747	1.51604e-89
AT3G03230	63.7622	67.0958	0	0	6.30935	7.69739e-11
AT5G03210	2271.71	2464.15	27.5114	6.83334	6.30526	2.46435e-17
AT3G28600	606.482	769.437	6.47327	9.11112	6.29515	1.519e-66
AT4G21840	427.059	798.656	4.85495	8.35186	6.28056	2.49799e-45
AT5G61160	65028.6	60970.6	833.434	791.908	6.26995	0
AT4G15236	5876.5	5709.64	73.6335	74.4074	6.26919	0
AT1G72540	1076.54	1602.72	3.23664	14.4259	6.26354	4.3522e-15
AT1G19630	311.397	296.52	1.61832	4.55556	6.25353	9.72606e-35
AT3G50610	117.145	127.698	0.809159	0.75926	6.24328	1.34409e-16
AT3G28580	6057.41	9679.11	101.954	84.2778	6.23978	5.52212e-64
AT3G04430	75.6249	50.8629	0	0	6.22574	1.9679e-10
AT1G21120	14144.8	13840.1	194.198	177.667	6.22388	0
AT1G29290	2126.4	1880.85	26.7023	25.0556	6.22073	8.35475e-183
AT2G03020	384.056	330.068	4.0458	3.7963	6.22029	6.53399e-40
AT5G64890	1070.61	1465.29	19.4198	12.9074	6.20174	4.5175e-100
AT5G45870	114.179	122.288	0.809159	0.75926	6.19419	2.93304e-16
AT3G46190	53.3823	67.0958	0	0	6.1861	2.68175e-10
AT3G28570	613.897	582.218	9.70991	5.31482	6.16584	1.34274e-64
AT2G21900	126.042	159.082	0.809159	1.51852	6.14017	1.49911e-18
AT3G16150	4900.79	5045.17	63.9236	76.6852	6.11945	0
AT4G11370	3403.12	3613.43	45.3129	53.9074	6.11179	0
AT2G29470	1987.01	2389.48	0	4.55556	6.08847	2.53912e-08
AT5G67160	4280.97	4192.41	48.5495	74.4074	6.07191	0
AT1G55230	90.4534	126.616	1.61832	0	6.03943	6.92111e-15
AT5G36960	833.357	672.04	10.5191	10.6296	6.0268	9.29801e-76
AT2G25540	391.47	470.753	3.23664	8.35186	5.99358	9.10135e-47
AT4G32630	612.414	702.342	12.9465	6.07408	5.99052	9.48974e-69
AT1G70390	63.7622	41.1232	0	0	5.95875	2.37846e-09
AT4G15210	412.23	747.794	8.90075	3.03704	5.95509	1.27943e-17
AT5G39110	268.394	227.26	4.0458	2.27778	5.95047	5.75639e-30
AT3G13100	7707.81	12237.4	151.313	143.5	5.94993	4.42339e-68
AT3G02800	7476.49	7735.5	122.992	122.241	5.94117	0
AT2G03300	41.5196	60.6027	0	0	5.93936	2.76871e-09
AT5G61890	1164.03	1680.64	18.6107	25.0556	5.93783	1.89048e-102
AT5G40050	65.2451	38.9589	0	0	5.93558	3.03536e-09
AT1G02230	1275.24	1626.53	21.0381	24.2963	5.9303	9.98186e-125
AT5G64905	3191.08	4205.39	66.351	29.6111	5.92416	4.43301e-28
AT4G27890	78.5906	66.0136	0	0.75926	5.88461	1.42388e-11
AT4G39670	8435.89	9138.02	169.923	91.1112	5.87653	8.8216e-45
AT5G25180	1807.58	1581.08	29.1297	26.5741	5.87614	4.98384e-163
AT1G10155	639.105	564.903	9.70991	9.11112	5.86887	2.72533e-67
AT1G13490	44.4853	50.8629	0	0	5.86403	4.94383e-09
AT5G22545	94.9019	143.931	0	2.27778	5.85408	1.0393e-15
AT1G70380	62.2794	76.8355	0	0.75926	5.83092	2.77949e-11
AT3G09280	88.9705	142.849	0	2.27778	5.80121	3.4784e-15
AT3G17150	37.0711	55.1917	0	0	5.79398	9.73712e-09
AT1G18835	938.639	892.807	17.8015	13.6667	5.78718	1.9316e-101
AT1G66780	258.015	267.301	4.0458	3.7963	5.78565	5.5856e-33
AT1G68825	665.796	545.424	8.90075	11.3889	5.76583	3.61152e-65
AT5G22520	547.169	901.465	11.3282	12.9074	5.7575	3.38954e-57
AT2G34960	1734.93	1548.61	33.1755	25.8148	5.75354	2.40596e-161
AT5G28646	554.583	841.944	14.5649	9.11112	5.75298	2.876e-59
AT2G18720	253.566	259.726	4.0458	3.7963	5.75219	1.89939e-32
AT1G26380	13783	16316.2	307.48	246	5.74897	0
AT1G11040	111.213	106.055	0	2.27778	5.74861	1.7714e-15
AT1G28480	2635.01	4155.61	67.9694	36.4445	5.7407	1.98548e-30
AT4G11480	299.534	423.136	6.47327	5.31482	5.72456	4.43161e-39
AT5G38910	65.2451	102.808	0.809159	0.75926	5.66926	1.66195e-12
AT2G32130	69.6936	98.4793	1.61832	0	5.66882	1.46743e-12
AT1G65390	20150.3	18404.8	354.412	397.852	5.66849	0
AT4G19720	2378.48	3966.23	51.7862	59.9815	5.65574	7.74861e-46
AT4G10860	102.316	140.685	1.61832	1.51852	5.64398	9.01979e-17
AT1G15610	34.1054	47.6164	0	0	5.62951	3.64612e-08
AT5G11920	5434.62	7519.06	118.946	138.185	5.62275	2.31626e-228
AT1G16420	1346.42	1691.46	31.5572	28.0926	5.61907	5.3218e-133
AT1G56240	1957.35	2420.86	50.977	36.4445	5.60864	2.02861e-165
AT5G14890	2295.44	2452.24	52.5953	43.2778	5.60323	1.38519e-232
AT3G26830	14558.5	16741.5	347.938	296.871	5.58912	0
AT1G74710	25493	37178.6	597.969	642.334	5.58445	4.04108e-96
AT2G02250	103.799	127.698	1.61832	1.51852	5.58445	1.58488e-16
AT2G02010	4697.64	6509.38	110.046	119.963	5.5748	3.21748e-220
AT3G27415	72.6593	78.9999	0	1.51852	5.54822	5.28795e-12
AT1G31290	2741.78	3483.57	72.8243	57.7037	5.54469	8.96876e-198
AT4G19750	28.174	50.8629	0	0	5.54452	7.78458e-08
AT4G31380	541.237	610.355	3.23664	12.9074	5.5438	2.4948e-15
AT2G32550	508.615	489.15	12.9465	6.83334	5.54081	2.68568e-58
AT1G71691	403.333	480.493	10.5191	6.83334	5.53424	5.6478e-51
AT1G13470	2050.77	2155.72	53.4045	35.6852	5.53308	1.00266e-196
AT5G48540	9156.55	9208.36	192.58	205.759	5.51611	0
AT5G25920	409.264	535.684	9.70991	9.11112	5.51195	1.19616e-51
AT2G32140	874.877	1116.82	22.6565	18.9815	5.51132	7.45996e-95
AT4G14680	24947.3	26911.9	559.938	574	5.50814	0
AT4G28420	572.377	806.232	13.7557	14.4259	5.50467	6.34281e-65
AT5G22555	121.593	177.479	4.0458	0.75926	5.50442	8.98605e-19
AT1G69930	1037.99	1396.03	8.09159	27.3333	5.50263	4.83909e-15
AT1G32960	348.468	522.698	10.5191	6.83334	5.48847	6.29958e-43
AT1G71890	946.053	977.218	15.374	25.8148	5.47157	3.07421e-104
AT5G64810	1064.68	1678.48	33.1755	15.9445	5.46642	6.60416e-23
AT1G80820	4504.87	5981.27	80.1068	132.87	5.46366	8.64252e-45
AT1G17400	1973.66	1804.01	46.1221	37.963	5.45695	3.41641e-189
AT2G29100	317.328	379.849	8.09159	6.07408	5.4551	5.50303e-42
AT3G04220	1674.13	2219.57	37.2213	48.5926	5.45358	1.70588e-137
AT5G57220	17171.3	19990.2	429.664	417.593	5.44436	0
AT2G15220	11589.9	16093.3	332.564	275.611	5.43997	3.43185e-96
AT3G25760	10563.8	9403.15	224.137	233.093	5.43583	0
AT4G15310	48.9338	56.2739	0.809159	0	5.42451	2.05231e-09
AT4G14358	97.8676	107.137	1.61832	1.51852	5.41354	2.65974e-15
AT5G20560	32.6225	36.7945	0	0	5.41004	1.89289e-07
AT5G59320	653.933	676.369	13.7557	15.9445	5.3994	2.31796e-79
AT2G40670	2181.26	1938.2	59.0686	36.4445	5.3975	4.43174e-164
AT2G04070	2028.53	2278.01	44.5038	56.9445	5.37314	8.655e-198
AT3G57240	1210	1073.53	29.9389	23.537	5.36632	7.67778e-121
AT5G41730	778.492	774.848	17.8015	18.2222	5.36022	2.4485e-92
AT3G28510	774.044	1363.56	26.7023	22.0185	5.35832	3.43739e-64
AT4G18540	249.117	207.781	4.0458	5.31482	5.35354	2.68072e-29
AT2G03250	34.1054	32.4657	0	0	5.34961	2.9286e-07
AT5G44420	618.345	920.944	12.1374	22.7778	5.34771	6.51058e-60
AT1G68765	530.857	466.424	15.374	7.5926	5.33329	7.35935e-56
AT3G09405	2403.69	3005.24	55.0228	75.926	5.33035	1.64533e-174
AT3G21330	2170.88	2006.38	50.1679	51.6297	5.32881	2.45468e-213
AT3G48840	75.6249	88.7396	2.42748	0	5.32055	1.90603e-12
AT2G30770	696.936	949.081	22.6565	16.7037	5.30873	1.26517e-74
AT4G03540	401.85	478.328	6.47327	13.6667	5.30691	4.27167e-49
AT1G57630	1589.61	1839.72	47.7404	37.2037	5.30223	1.79004e-159
AT1G79680	1856.52	2693.57	56.6411	55.426	5.29818	1.96129e-129
AT3G19615	127.524	231.589	1.61832	5.31482	5.29248	1.52016e-19
AT1G06340	59.3137	69.2602	1.61832	0	5.29128	1.38726e-10
AT1G52900	25.2083	40.041	0	0	5.29039	4.80948e-07
AT1G01680	1359.77	2011.79	20.229	47.0741	5.28474	7.01303e-20
AT5G49120	790.355	789.999	25.8931	12.9074	5.28453	6.47123e-83
AT4G39030	10903.3	15830.3	288.061	359.889	5.27727	1.15267e-68
AT3G24290	35.5882	28.1369	0	0	5.27495	5.0741e-07
AT1G73700	108.247	108.219	1.61832	2.27778	5.27234	4.76356e-16
AT1G11610	41.5196	53.0273	0	0.75926	5.26797	1.05522e-08
AT4G15233	56650.5	55117	1463.77	1436.52	5.26404	0
AT2G46400	5108.39	6711.74	170.733	72.1297	5.24769	1.59053e-19
AT3G03430	26.6912	35.7123	0	0	5.24488	6.3616e-07
AT4G20970	194.252	295.438	3.23664	7.5926	5.2375	6.28601e-27
AT3G12220	1126.96	986.958	23.4656	30.3704	5.23658	1.5825e-111
AT1G66610	31.1397	30.3013	0	0	5.23315	6.70559e-07
AT5G26690	326.225	564.903	12.9465	8.35186	5.22889	5.63959e-38
AT1G07430	321.777	327.904	6.47327	9.11112	5.22287	2.06982e-41
AT4G16550	26.6912	34.6301	0	0	5.2219	7.41855e-07
AT1G33590	203628	211720	5414.89	5711.15	5.21807	0
AT1G02450	584.24	732.643	19.4198	14.4259	5.20306	4.03382e-69
AT2G18660	1333.08	1563.77	41.2671	35.6852	5.1974	6.95447e-141
AT3G52970	41.5196	48.6986	0.809159	0	5.19722	1.87305e-08
AT1G61255	2034.46	2086.46	58.2595	52.3889	5.19509	3.09492e-219
AT4G28340	74.1421	75.7533	2.42748	0	5.18601	1.20149e-11
AT5G67310	492.304	607.109	16.9923	11.3889	5.18523	5.99423e-60
AT5G02580	1923.25	1832.15	58.2595	43.2778	5.18285	5.37862e-187
AT5G51870	25.2083	34.6301	0	0	5.18124	9.88312e-07
AT3G09520	1871.35	2130.83	62.3053	25.0556	5.17902	1.1157e-19
AT2G43000	1878.76	2438.17	65.5419	50.8704	5.1784	2.37059e-146
AT1G47890	821.495	1003.19	27.5114	21.2593	5.16911	5.91593e-92
AT4G15417	1435.39	1320.27	42.0763	32.6482	5.16898	5.51048e-145
AT4G23030	5004.59	4288.72	135.939	119.963	5.16494	8.87691e-303
AT2G29250	22.2426	37.8767	0	0	5.16167	1.18162e-06
AT2G02340	41.5196	78.9999	0.809159	0.75926	5.15803	1.30291e-09
AT1G52440	29.6568	28.1369	0	0	5.1428	1.24058e-06
AT4G27850	587.205	812.725	16.1832	21.2593	5.13518	6.63803e-65
AT5G02780	1513.98	2333.2	49.3587	56.9445	5.12332	1.52492e-101
AT2G04495	870.428	876.574	29.1297	19.7408	5.11034	1.06642e-98
AT4G36880	2594.97	2614.57	72.8243	75.926	5.10977	1.80597e-270
AT1G03800	397.402	445.862	11.3282	11.3889	5.10533	5.07069e-52
AT1G72520	1951.42	2273.68	63.9236	56.9445	5.10169	1.634e-187
AT1G74360	10845.5	11313.2	314.763	327.241	5.10138	0
AT4G21920	533.823	719.657	18.6107	15.9445	5.0962	2.12314e-62
AT2G26400	2362.17	3104.8	94.6716	63.0186	5.08074	1.9229e-135
AT1G58300	280.257	336.561	7.28243	9.11112	5.07949	3.5167e-38
AT4G38560	4110.44	4207.56	117.328	129.833	5.05776	0
AT3G09950	198.701	346.301	8.90075	5.31482	5.04892	8.31801e-27
AT1G01560	1564.4	1561.6	42.8854	51.6297	5.01468	1.12578e-170
AT3G13110	78411.2	80590.7	2332	2576.17	5.0122	0
AT5G62040	53.3823	53.0273	1.61832	0	5.0107	3.37442e-09
AT5G41740	17634	19072.5	597.159	539.834	5.00605	0
AT5G40290	16.3113	40.041	0	0	4.99826	3.74533e-06
AT2G23830	50.4166	86.5752	2.42748	0	4.99757	4.54785e-10
AT5G40590	4180.13	6128.44	138.366	165.519	4.99472	1.73638e-58
AT1G66090	6047.03	7748.48	241.129	185.259	4.99447	1.447e-213
AT5G27420	15933.1	15576	563.175	379.63	4.99319	1.01161e-73
AT5G13080	3208.87	3792	124.611	92.6297	4.98984	9.26136e-208
AT5G64790	108.247	97.3971	0.809159	3.7963	4.98894	9.44358e-15
AT5G65600	1683.03	1795.35	55.0228	53.1482	4.9814	6.84625e-186
AT4G28460	280.257	292.191	10.5191	6.07408	4.96764	2.61603e-36
AT3G30530	198.701	222.931	4.85495	6.83334	4.96528	6.22748e-28
AT1G50090	217.978	346.301	11.3282	4.55556	4.96123	2.02965e-27
AT3G46660	729.558	989.122	33.1755	19.7408	4.9562	4.51774e-69
AT1G23201	23.7255	27.0548	0	0	4.9513	4.30077e-06
AT1G53860	799.252	738.054	27.5114	20.5	4.94743	8.95341e-88
AT2G37800	29.6568	47.6164	0	0.75926	4.94555	2.18624e-07
AT1G74080	753.284	951.245	21.8473	31.1296	4.94269	1.60665e-80
AT4G22030	22.2426	28.1369	0	0	4.93459	4.80938e-06
AT3G28210	5932.85	6444.44	224.137	178.426	4.93089	0
AT3G24093	16.3113	36.7945	0	0	4.93087	5.50699e-06
AT5G67080	720.661	717.492	20.229	25.0556	4.92767	6.67555e-86
AT4G35110	6216.07	6811.31	212	214.87	4.92127	0
AT5G12460	23.7255	25.9726	0	0	4.92035	5.19433e-06
AT3G49570	4421.84	4473.77	114.901	173.87	4.91881	4.54801e-209
AT1G08860	102.316	141.767	3.23664	3.03704	4.9185	7.57489e-17
AT2G34060	5228.5	5419.61	181.252	169.315	4.91522	0
AT1G19640	88.9705	104.972	1.61832	3.03704	4.91472	2.07732e-14
AT5G56795	5507.28	5178.28	207.954	141.982	4.91389	1.02863e-224
AT1G07710	478.958	471.835	12.9465	16.7037	4.91302	7.75143e-59
AT1G56242	179.424	202.37	4.0458	6.83334	4.90679	2.49837e-25
AT4G16820	80.0735	114.712	1.61832	3.03704	4.90545	6.55708e-14
AT3G43250	137.904	178.561	6.47327	2.27778	4.9053	4.18973e-20
AT2G37210	1642.99	1541.04	50.977	53.1482	4.90529	3.99561e-172
AT5G52720	77.1078	117.959	1.61832	3.03704	4.89959	1.12456e-13
AT3G22100	229.841	241.328	6.47327	7.5926	4.89412	2.59165e-31
AT1G08080	77.1078	150.424	0.809159	4.55556	4.89313	3.20148e-13
AT3G10600	253.566	217.52	5.66411	8.35186	4.88643	3.11202e-30
AT5G61730	34.1054	38.9589	0.809159	0	4.88403	2.9021e-07
AT3G13650	6254.63	9696.43	212.809	287.759	4.87031	3.72097e-40
AT4G01700	21069.7	23990	803.495	731.167	4.86783	0
AT2G04515	225.392	224.013	10.5191	3.03704	4.86621	1.91499e-26
AT4G23810	9930.59	9017.89	359.267	287	4.86228	0
AT1G56060	157.181	214.274	4.85495	6.07408	4.85623	1.64212e-23
AT5G21482	6327.29	5748.6	190.962	222.463	4.85403	0
AT1G71015	716.213	654.725	26.7023	18.9815	4.85056	7.99954e-78
AT1G07900	409.264	516.205	20.229	9.87038	4.84801	4.39043e-46
AT3G52430	8146.73	12466.8	338.229	342.426	4.8429	6.89851e-61
AT4G19460	1766.06	2372.16	69.5877	71.3704	4.84256	3.23643e-134
AT5G41550	883.774	1131.97	38.0305	30.3704	4.8347	2.03588e-90
AT4G36700	93.4191	224.013	2.42748	6.07408	4.8269	4.31338e-15
AT5G47220	23178.3	22048.5	835.052	756.223	4.82326	0
AT1G44090	23.7255	22.726	0	0	4.81939	9.51185e-06
AT4G14819	275.809	240.246	9.70991	6.83334	4.81463	7.67285e-33
AT1G21110	4475.22	5587.35	191.771	161.722	4.81345	2.04567e-226
AT4G03050	38.5539	31.3835	0.809159	0	4.81023	5.34502e-07
AT5G42380	3131.76	3812.56	122.183	28.8519	4.8077	2.0587e-09
AT3G53065	17.7941	29.2191	0	0	4.80643	1.07584e-05
AT3G28415	16.3113	31.3835	0	0	4.80403	1.12284e-05
AT1G61370	6557.13	7466.03	231.42	267.259	4.8003	0
AT3G46080	1279.69	1827.82	63.1144	28.8519	4.7939	2.15329e-18
AT1G20310	403.333	501.054	22.6565	7.5926	4.78806	1.521e-37
AT4G26950	885.257	731.561	25.0839	31.1296	4.78622	6.12081e-83
AT4G22730	6051.48	5855.73	238.702	190.574	4.7835	0
AT1G13520	2173.85	2835.34	102.763	75.926	4.7802	1.25545e-135
AT3G61660	146.801	160.164	5.66411	3.7963	4.77888	3.413e-21
AT2G25625	94.9019	101.726	2.42748	3.03704	4.76943	1.0105e-14
AT3G53450	1276.73	1252.09	42.0763	49.3519	4.756	3.73399e-141
AT1G75830	41.5196	47.6164	0	1.51852	4.75558	5.45134e-08
AT4G21490	203.149	204.534	8.09159	5.31482	4.75168	3.79942e-27
AT3G13130	97.8676	101.726	4.85495	0.75926	4.74945	9.11064e-14
AT3G49620	22014.3	18993.5	675.648	850.371	4.73369	0
AT4G19810	12675.3	13795.8	492.778	501.111	4.72844	0
AT2G24850	7792.34	10790.5	8.09159	123	4.72499	2.16495e-05
AT5G01540	5789.02	6061.35	207.145	238.408	4.72174	0
AT1G03220	122164	133006	5041.06	4601.11	4.72033	0
AT4G01870	45687.8	49712.6	1719.46	1906.5	4.71102	0
AT1G67640	45.9681	41.1232	1.61832	0	4.70306	8.3319e-08
AT5G02490	26978.8	34845.4	1165.19	1193.56	4.69906	0
AT1G25422	336.605	394.999	12.1374	14.4259	4.68311	2.83439e-44
AT5G01550	891.188	1031.33	38.0305	34.9259	4.68138	1.09113e-101
AT5G22530	179.424	277.041	8.90075	6.83334	4.68008	2.90995e-25
AT4G26120	2498.59	3141.6	96.2899	119.963	4.6786	5.51121e-163
AT2G02580	120.11	188.301	4.85495	5.31482	4.66345	7.35038e-19
AT5G57720	16.3113	25.9726	0	0	4.65266	2.56428e-05
AT2G47190	255.049	384.178	12.9465	3.03704	4.64786	4.44072e-09
AT4G18990	78.5906	103.89	3.23664	2.27778	4.64637	2.43617e-13
AT1G80840	25682.8	26442.2	1195.94	487.445	4.63928	1.3325e-15
AT3G53600	102.316	166.657	6.47327	2.27778	4.63734	9.56622e-16
AT3G22910	1564.4	2498.78	55.0228	89.5926	4.63245	5.84776e-25
AT2G26380	99.3504	166.657	5.66411	3.03704	4.63242	5.43428e-16
AT3G27416	14.8284	27.0548	0	0	4.62041	3.1101e-05
AT4G35180	1316.76	1274.82	48.5495	54.6667	4.62	2.10554e-143
AT1G76290	23.7255	17.315	0	0	4.61702	3.04337e-05
AT4G11890	8676.11	9303.59	368.167	362.926	4.61334	0
AT4G09780	56.348	44.3698	1.61832	0.75926	4.61248	1.2334e-08
AT2G18550	275.809	198.041	10.5191	6.83334	4.60932	4.29886e-27
AT1G24600	392.953	376.602	12.1374	17.463	4.60521	5.25507e-47
AT2G43120	5397.55	5754.01	230.61	227.778	4.59588	0
AT2G30040	5918.02	4971.58	261.358	156.407	4.58632	3.57446e-35
AT2G17710	19612.1	18005.5	792.976	774.445	4.579	0
AT5G13220	1106.2	1386.29	52.5953	50.1111	4.56746	6.84985e-108
AT1G66380	20.7598	18.3972	0	0	4.56039	4.09224e-05
AT5G55050	4358.07	4451.05	181.252	193.611	4.54399	0
AT1G44130	303.983	420.972	13.7557	15.1852	4.54328	1.78339e-38
AT1G76210	219.461	114.712	8.09159	3.7963	4.54009	9.58998e-17
AT1G34060	750.318	718.574	34.7938	26.5741	4.53835	2.09777e-83
AT3G62090	4402.56	4178.34	181.252	185.259	4.53813	0
AT1G51960	105.282	141.767	6.47327	2.27778	4.53621	1.01386e-15
AT2G27690	5293.75	5222.65	195.007	253.593	4.53546	9.92207e-281
AT4G14815	17.7941	20.5616	0	0	4.53084	4.79965e-05
AT2G35710	2716.57	2573.45	114.091	113.13	4.52602	3.31515e-254
AT5G49850	3008.69	3952.16	161.832	136.667	4.52202	1.68467e-157
AT3G59510	373.676	319.246	9.70991	18.2222	4.51733	3.6038e-38
AT3G57460	1426.49	1497.75	43.6946	80.4815	4.50985	1.68896e-88
AT2G17040	3457.99	2953.3	159.404	118.445	4.50879	9.40354e-174
AT4G01540	10078.9	9930.18	491.16	384.185	4.50465	0
AT5G44990	246.152	202.37	10.5191	7.5926	4.48631	7.60717e-28
AT2G29045	14.8284	22.726	0	0	4.47932	6.39648e-05
AT5G46610	29.6568	25.9726	0	0.75926	4.47923	6.44387e-06
AT1G61610	298.051	493.479	15.374	17.463	4.47843	5.33605e-34
AT5G14180	1006.85	1025.92	38.8396	50.1111	4.47755	6.70418e-110
AT2G31550	23.7255	14.0685	0	0	4.46797	6.79409e-05
AT5G39090	661.348	638.492	33.1755	24.2963	4.45364	1.82978e-73
AT5G37490	413.713	428.547	16.9923	19.7408	4.44566	8.19992e-52
AT5G12340	2675.05	3308.26	159.404	94.9075	4.43792	8.90808e-32
AT4G24150	662.83	669.876	23.4656	35.6852	4.43752	1.36624e-71
AT3G11840	5882.43	6125.2	322.045	214.111	4.42081	2.38663e-55
AT3G54150	2565.32	3635.08	152.931	131.352	4.42021	1.76199e-121
AT5G41280	182.39	253.233	14.5649	3.03704	4.4187	3.8275e-18
AT5G01900	172.01	238.082	8.90075	8.35186	4.41512	2.12581e-24
AT5G22380	161.63	224.013	12.1374	3.7963	4.40637	1.63641e-19
AT2G03290	38.5539	32.4657	0	1.51852	4.40457	1.35631e-06
AT4G30280	16415.1	16165.8	882.793	646.889	4.39919	2.88154e-238
AT1G73965	207.598	193.712	9.70991	7.5926	4.39221	3.21116e-26
AT4G11655	105.282	140.685	8.09159	1.51852	4.38402	8.5417e-14
AT1G53700	4559.74	3717.32	216.855	178.426	4.37086	1.68301e-187
AT5G43450	18267.1	16419	843.144	827.593	4.36942	0
AT2G15340	11.8627	23.8082	0	0	4.36671	0.000115523
AT1G23850	4504.87	4623.12	232.229	208.796	4.36344	0
AT5G26220	2802.57	2784.48	133.511	135.907	4.36153	1.16875e-269
AT3G54700	22.2426	12.9863	0	0	4.36037	0.000116333
AT3G13090	1198.14	1641.68	63.1144	72.1297	4.35627	1.57065e-92
AT3G26200	26219.6	27654.3	1322.98	1322.63	4.34394	0
AT1G16230	90.4534	49.7808	4.0458	0.75926	4.33413	3.81023e-09
AT4G08780	775.526	1156.86	36.4122	55.426	4.3335	1.93544e-56
AT1G26240	315.845	594.123	25.8931	15.9445	4.32781	4.88402e-29
AT4G11020	32.6225	50.8629	1.61832	0.75926	4.32093	3.37443e-07
AT2G14610	287.671	274.876	6.47327	18.9815	4.31917	8.32523e-27
AT5G02230	2150.12	3154.58	99.5266	148.056	4.30722	1.49342e-30
AT5G07310	102.316	159.082	2.42748	8.35186	4.30674	3.00282e-14
AT3G16280	1009.82	1218.55	46.9312	63.0186	4.30413	1.20814e-92
AT1G17744	814.08	879.821	38.8396	44.7963	4.30398	6.30106e-93
AT5G59310	8.89705	27.0548	0	0	4.29825	0.000168524
AT5G64750	1546.6	1559.44	55.832	97.9445	4.29469	7.50778e-88
AT4G22880	278.774	350.63	19.4198	10.6296	4.29289	1.39835e-32
AT5G41540	126.042	172.068	5.66411	7.5926	4.28943	1.2884e-18
AT2G03505	544.203	547.588	15.374	37.2037	4.28493	1.33375e-40
AT3G49980	32.6225	33.5479	1.61832	0	4.28383	3.37214e-06
AT2G33580	3171.8	3343.97	198.244	132.87	4.27959	1.70163e-144
AT5G44050	2035.94	2604.83	102.763	132.87	4.27295	8.58319e-122
AT1G68450	255.049	330.068	10.5191	17.463	4.27261	4.11648e-31
AT5G38310	238.738	318.164	8.90075	17.463	4.27212	5.1764e-28
AT4G36830	213.529	274.876	10.5191	12.9074	4.26195	1.66824e-28
AT5G07150	2031.49	2234.72	112.473	107.815	4.26084	9.35855e-193
AT2G38860	55120.2	66342.6	3120.12	3186.61	4.25963	0
AT2G41230	4488.56	3986.79	153.74	258.148	4.25723	9.56479e-32
AT1G49920	785.906	751.04	40.458	37.963	4.25687	1.19197e-87
AT1G02930	84173.5	93881.1	5172.15	4209.34	4.23687	0
AT5G04390	1559.95	1139.55	76.061	63.7778	4.23428	1.09663e-85
AT5G52640	21665.8	30040.5	1016.3	1542.06	4.22747	6.32802e-30
AT4G36770	530.857	476.164	27.5114	24.2963	4.22634	1.17984e-57
AT3G50808	28.174	19.4794	0	0.75926	4.22502	3.57683e-05
AT1G53625	765.147	1041.07	55.0228	38.7222	4.22452	1.63543e-63
AT3G11580	898.602	1010.77	50.1679	50.1111	4.22164	1.81619e-99
AT2G41231	559.031	489.15	28.3206	25.8148	4.22128	8.55036e-59
AT1G74150	1395.35	1252.09	77.6793	63.0186	4.21049	1.12255e-121
AT2G45840	23.7255	22.726	0	0.75926	4.20835	3.78658e-05
AT5G06570	5139.53	5328.71	275.114	290.796	4.20137	0
AT3G52780	45.9681	77.9177	0.809159	3.7963	4.19853	1.6557e-08
AT3G05936	375.159	348.465	17.8015	19.7408	4.19418	1.17699e-43
AT5G14760	3716	3862.34	182.87	227.778	4.19189	3.11307e-241
AT4G20006	13.3456	17.315	0	0	4.1858	0.000260612
AT1G04570	305.465	373.356	19.4198	15.9445	4.18565	3.76358e-38
AT1G63560	71.1764	101.726	6.47327	0.75926	4.18527	6.04483e-10
AT1G05800	5.93137	30.3013	0	0	4.18384	0.000301374
AT5G55020	1488.77	1492.34	0	6.83334	4.1834	0.00048938
AT3G60470	97.8676	136.356	5.66411	5.31482	4.18269	3.44591e-15
AT1G26290	771.078	991.286	38.8396	55.426	4.17819	2.51857e-67
AT1G11925	259.497	442.616	18.6107	17.463	4.17689	7.12593e-29
AT1G32350	75.6249	116.877	5.66411	3.03704	4.17123	2.91378e-12
AT5G40780	15366.7	16956.8	949.953	850.371	4.16012	0
AT3G47420	4042.23	3724.9	183.679	246	4.15795	7.51446e-185
AT5G59730	12507.8	11466.9	764.655	572.482	4.15151	1.76621e-212
AT1G76040	11247.4	11931.1	606.869	692.445	4.14961	0
AT5G26170	289.154	357.123	14.5649	19.7408	4.14761	1.79202e-35
AT3G55970	351.434	828.958	28.3206	25.8148	4.14047	8.31341e-12
AT3G57260	489.338	646.068	22.6565	38.7222	4.13862	2.23533e-44
AT2G31230	2626.11	2370	149.694	131.352	4.13791	1.09486e-195
AT3G44990	11352.6	10955	632.762	630.945	4.13685	0
AT4G37360	13.3456	16.2329	0	0	4.13414	0.000327177
AT1G15550	1470.98	1410.09	80.9159	82.7593	4.11789	1.07899e-148
AT4G15120	588.688	819.218	42.0763	36.4445	4.11694	4.08231e-56
AT5G60900	766.629	872.245	50.1679	42.5185	4.11343	1.20274e-82
AT4G15280	177.941	297.602	12.9465	12.1482	4.11026	1.67135e-22
AT5G54585	1350.87	1150.37	80.9159	61.5	4.10766	1.56289e-99
AT3G47090	513.063	469.671	31.5572	23.537	4.10579	8.85187e-54
AT4G05100	619.828	554.081	38.0305	28.0926	4.10538	6.96494e-61
AT1G17710	272.843	207.781	12.9465	12.9074	4.10087	2.75918e-27
AT3G53150	498.235	824.629	38.0305	35.6852	4.10005	3.97075e-42
AT1G43640	179.424	201.287	8.90075	11.3889	4.09812	7.27596e-24
AT1G30190	197.218	267.301	19.4198	4.55556	4.09217	1.66334e-16
AT1G72000	37.0711	33.5479	1.61832	0.75926	4.09034	2.02506e-06
AT1G28170	87.4877	103.89	4.0458	5.31482	4.08978	2.94369e-13
AT3G50310	375.159	430.712	23.4656	22.0185	4.08727	6.29573e-46
AT1G63245	231.323	266.219	11.3282	15.9445	4.08436	3.01275e-29
AT5G54165	114.179	149.342	9.70991	3.7963	4.08175	3.80144e-15
AT3G50930	10707.6	15742.6	884.411	362.167	4.07851	9.65117e-11
AT2G32160	456.715	422.054	21.8473	28.0926	4.07522	1.65096e-49
AT5G18840	2895.99	3142.68	165.878	189.815	4.07276	1.33827e-224
AT4G10510	572.377	804.067	39.6488	39.4815	4.07215	1.02246e-54
AT3G05390	808.149	1194.74	56.6411	59.2223	4.06903	2.16787e-62
AT1G03230	16698.3	18774.9	1016.3	1088.78	4.0684	0
AT5G53750	5390.13	4833.06	313.954	293.833	4.06297	1.08333e-295
AT1G69150	111.213	203.452	7.28243	9.11112	4.06218	8.08953e-16
AT1G66360	11.8627	16.2329	0	0	4.04919	0.000474273
AT1G18570	16173.4	18916.7	1219.4	803.297	4.04323	5.30119e-38
AT3G13950	197.218	338.726	17.8015	12.1482	4.03876	1.42418e-22
AT2G47140	1199.62	1495.59	72.8243	88.0741	4.03846	3.21183e-97
AT4G19760	7.41421	22.726	0	0	4.03764	0.000528301
AT5G51060	5812.74	6405.48	374.641	365.963	4.03729	0
AT3G06490	796.286	903.629	46.9312	54.6667	4.03231	3.18474e-84
AT2G04420	63.7622	37.8767	0	3.7963	4.03182	1.02965e-06
AT1G03495	212.046	283.534	15.374	12.9074	4.03054	4.47436e-27
AT3G46670	4334.35	3785.5	224.946	268.019	4.02721	8.87117e-207
AT2G29410	225.392	279.205	13.7557	15.1852	4.0272	4.65674e-29
AT2G41342	114.179	133.109	5.66411	7.5926	4.02589	3.47119e-16
AT1G11300	13864.6	14619.3	881.174	864.797	4.02392	0
AT3G29000	4510.81	3454.35	266.213	71.3704	4.02281	2.25335e-07
AT5G18470	8815.5	9957.23	638.427	508.704	4.02221	3.67833e-227
AT5G40210	266.912	324.657	16.1832	18.2222	4.02113	1.83083e-33
AT4G31760	496.752	427.465	26.7023	28.0926	4.01954	1.40753e-50
AT5G05730	47381.3	55723.1	3231.78	3112.96	4.01587	0
AT1G29640	1568.85	1276.98	90.6258	82.7593	4.01164	9.73861e-108
AT5G03140	4604.22	4564.68	279.969	286.241	4.00984	0
AT4G08250	280.257	243.493	14.5649	15.9445	4.00797	4.50065e-31
AT1G69440	3314.15	3073.42	212.809	182.982	4.00188	2.66349e-224
AT4G25790	879.325	891.725	49.3587	59.2223	3.99747	9.43384e-93
AT4G38030	17.7941	22.726	0	0.75926	3.99507	0.000135277
AT3G57950	167.561	268.383	12.9465	12.1482	3.98993	2.12177e-21
AT5G02900	38.5539	28.1369	1.61832	0.75926	3.98938	5.30376e-06
AT5G41610	1358.28	1981.49	94.6716	110.852	3.98932	4.56137e-77
AT5G25190	1266.35	1106	64.7327	82.7593	3.97765	8.23597e-99
AT1G19670	6970.84	8700.81	477.404	512.5	3.97314	5.08686e-212
AT1G72920	5929.89	6984.46	398.106	76.6852	3.95267	1.36482e-05
AT1G51920	174.975	176.397	14.5649	6.07408	3.95016	5.34329e-19
AT1G67770	31.1397	22.726	1.61832	0	3.94503	4.33057e-05
AT1G04490	206.115	278.123	18.6107	10.6296	3.94503	6.96177e-24
AT2G18420	20.7598	18.3972	0	0.75926	3.94444	0.000174732
AT1G31880	2369.58	2244.46	159.404	139.704	3.93545	5.87083e-192
AT1G33030	295.086	371.191	16.1832	25.0556	3.93155	1.02243e-32
AT1G15415	228.358	280.287	16.1832	15.1852	3.93145	6.03128e-29
AT3G25990	723.627	690.437	41.2671	49.3519	3.92765	8.07366e-75
AT5G67450	1558.47	1314.86	99.5266	86.5556	3.92664	8.91356e-112
AT3G04210	20180	19587.6	1361.81	1252.78	3.92292	0
AT1G72910	9899.45	9210.52	700.732	183.741	3.91828	4.01971e-07
AT4G39800	19782.6	19355	1185.42	1392.48	3.91739	0
AT4G01865	16.3113	9.73971	0	0	3.90741	0.000853367
AT5G25260	2114.53	2624.31	190.152	119.963	3.90587	4.50315e-79
AT1G17090	2744.74	3006.32	198.244	182.982	3.9056	1.63392e-214
AT4G37140	22.2426	16.2329	0	0.75926	3.90473	0.000220404
AT4G10240	17.7941	8.65752	0	0	3.90108	0.000883544
AT5G05365	1368.66	1195.82	102.763	51.6297	3.89754	2.55702e-17
AT1G11050	9828.28	9750.54	696.686	622.593	3.88661	0
AT1G61820	13026.8	19335.5	1165.19	914.908	3.88299	1.40862e-32
AT5G25930	12153.4	12522	818.869	849.612	3.88217	0
AT3G26840	5247.78	6133.85	369.786	398.611	3.87921	5.07508e-240
AT4G15480	432.99	477.246	36.4122	24.2963	3.85848	8.78549e-45
AT4G39980	51021.6	59867.9	3793.34	3820.59	3.85828	0
AT5G39670	1542.16	2572.37	157.786	59.9815	3.85823	2.17473e-08
AT4G31500	73857.4	82008.4	5251.44	5478.82	3.85613	0
AT1G35230	618.345	938.259	60.6869	43.2778	3.85485	4.58038e-44
AT3G48690	38049.7	37171.1	2621.68	2572.37	3.85335	0
AT1G26420	5038.7	5328.71	394.87	318.889	3.85194	2.00566e-225
AT4G36010	2778.85	2627.56	162.641	208.037	3.85009	1.46838e-165
AT1G77790	47.4509	36.7945	0.809159	3.03704	3.84642	1.40177e-06
AT5G41290	143.836	239.164	12.1374	12.1482	3.84259	2.15273e-18
AT1G22640	8063.7	7494.17	537.282	543.63	3.84111	0
AT1G76640	120.11	343.054	16.1832	12.1482	3.83257	2.48166e-13
AT1G24000	16.3113	8.65752	0	0	3.82733	0.00116901
AT4G19920	309.914	485.903	28.3206	25.0556	3.82563	5.10563e-31
AT1G04560	1.48284	58.4383	0	0.75926	3.82471	0.000856183
AT5G46080	2270.23	2279.09	175.588	143.5	3.8226	1.86648e-171
AT4G21690	19.2769	28.1369	0.809159	0.75926	3.81874	8.2602e-05
AT2G40740	65.2451	83.3287	4.85495	3.7963	3.81818	3.15242e-10
AT2G46990	351.434	337.643	23.4656	23.537	3.81403	9.77239e-40
AT3G15500	4315.07	3824.46	292.106	283.963	3.81077	4.23521e-239
AT3G23170	1408.7	1027	101.954	53.1482	3.8063	2.03531e-15
AT4G37850	137.904	406.904	21.8473	12.1482	3.80498	4.37233e-13
AT1G05575	1165.51	1197.98	101.954	44.0371	3.8021	1.85013e-12
AT1G69990	63.7622	97.3971	2.42748	6.83334	3.80143	1.52137e-09
AT3G03470	9869.8	8523.33	624.671	687.889	3.79969	2.88014e-269
AT4G30430	133.456	203.452	12.9465	9.11112	3.79463	3.21353e-17
AT2G25680	1866.9	1651.42	130.275	120.722	3.79303	2.13005e-140
AT1G17750	1866.9	2418.7	148.076	157.167	3.79274	1.98042e-111
AT4G25380	131.973	178.561	10.5191	9.87038	3.79241	7.84775e-18
AT4G36820	547.169	665.547	42.0763	43.2778	3.79141	2.38816e-57
AT5G36220	5603.66	5652.28	440.183	374.315	3.78214	4.85414e-281
AT1G51760	27177.5	29176.9	2073.87	2035.58	3.77399	0
AT4G25810	10602.3	9931.26	863.373	588.426	3.77049	2.902e-43
AT1G20350	148.284	166.657	11.3282	9.87038	3.76953	3.0494e-19
AT2G35980	1583.68	2640.54	152.122	137.426	3.76701	2.13304e-23
AT3G61920	40.0367	60.6027	2.42748	3.03704	3.76462	2.06497e-07
AT1G18710	216.495	165.575	8.09159	17.463	3.75656	3.82715e-18
AT5G04330	748.835	848.437	60.6869	55.426	3.75645	1.17062e-76
AT1G69790	572.377	715.328	45.3129	47.8334	3.75284	4.26133e-57
AT2G45550	87.4877	98.4793	8.09159	3.7963	3.74743	1.40325e-11
AT2G43570	2887.09	3642.65	237.893	244.482	3.74506	1.30592e-143
AT1G80830	25109	26126.2	1889.39	1931.56	3.74195	0
AT2G30660	170.527	224.013	10.5191	16.7037	3.73942	2.32856e-20
AT4G14365	6875.94	8502.77	611.724	533	3.73726	3.97273e-180
AT1G80130	4251.31	4026.83	333.374	283.963	3.73713	1.35452e-233
AT1G09080	292.12	330.068	17.8015	26.5741	3.73613	6.78634e-32
AT5G14700	2827.78	2860.23	215.236	209.556	3.73475	6.29227e-238
AT3G46520	29.6568	17.315	0	1.51852	3.72992	0.000190793
AT5G26050	11.8627	10.8219	0	0	3.72854	0.00167187
AT2G32020	1069.13	1359.23	103.572	76.6852	3.72633	1.42021e-71
AT1G23510	38.5539	28.1369	0.809159	2.27778	3.72501	1.31613e-05
AT5G46360	25.2083	41.1232	1.61832	1.51852	3.72264	1.33185e-05
AT1G58330	17.7941	6.49314	0	0	3.72204	0.00175886
AT5G59220	492.304	646.068	34.7938	48.5926	3.72113	7.25957e-44
AT4G17500	13394.5	11839.2	1065.66	835.186	3.72002	9.58602e-188
AT5G45380	10163.4	9870.66	799.449	717.5	3.71844	0
AT1G55450	44044.9	39823.5	3221.26	3140.3	3.71638	0
AT2G30940	50.4166	36.7945	1.61832	3.03704	3.71632	1.10449e-06
AT1G12780	98362.9	91065.2	7184.52	7202.34	3.71548	0
AT1G61550	136.421	235.917	12.9465	12.9074	3.71367	6.4008e-17
AT1G22110	671.727	759.698	65.5419	41	3.71288	2.58028e-52
AT3G18950	1296	1549.7	116.519	97.9445	3.71227	2.58201e-99
AT4G17260	5255.19	5936.9	445.038	406.963	3.7085	2.70609e-249
AT3G04360	174.975	151.507	6.47327	15.9445	3.70473	4.63689e-16
AT4G28390	3226.66	3281.2	234.656	261.945	3.70258	6.44304e-238
AT5G53970	4199.41	4011.68	301.007	329.519	3.69431	1.84789e-270
AT3G62210	409.264	477.246	30.748	35.6852	3.69139	1.05598e-44
AT5G62020	4484.11	4678.31	412.671	269.537	3.6881	1.95611e-35
AT1G13550	96.3847	153.671	8.09159	9.11112	3.68629	1.65803e-13
AT4G37720	19.2769	14.0685	0	0.75926	3.68607	0.000657757
AT3G44830	69.6936	75.7533	3.23664	6.07408	3.68306	1.05331e-09
AT4G21200	487.855	463.177	31.5572	40.2408	3.68116	7.60476e-49
AT3G51660	1994.42	1997.72	161.832	147.296	3.68038	5.8517e-173
AT3G25882	830.392	1057.3	86.58	57.7037	3.67722	3.83796e-55
AT1G07620	1447.25	1205.56	99.5266	104.778	3.67611	4.05631e-99
AT1G69720	263.946	281.369	18.6107	22.0185	3.67564	1.11646e-30
AT5G49520	4623.5	4146.95	365.74	318.13	3.67187	7.73065e-213
AT2G43620	55141	58404.7	4464.94	4434.84	3.67048	0
AT5G50800	56.348	57.3561	2.42748	4.55556	3.6673	4.13111e-08
AT5G52710	790.355	1196.9	7.28243	0	3.66544	0.00275698
AT1G02980	93.4191	132.027	5.66411	9.87038	3.66539	1.26573e-12
AT3G26790	8.89705	12.9863	0	0	3.66254	0.00213543
AT1G22810	29.6568	36.7945	0	3.03704	3.66011	4.42276e-05
AT5G48175	240.22	290.027	19.4198	20.5	3.65924	1.60622e-28
AT3G14067	49455.8	51846.7	3982.68	4033.95	3.65674	0
AT2G32960	1890.62	2050.75	141.603	167.796	3.65667	2.88501e-144
AT3G57700	739.938	662.301	53.4045	55.426	3.65643	8.03145e-69
AT4G15270	1075.06	1173.09	95.4808	82	3.64588	8.01833e-99
AT2G23260	14.8284	17.315	0	0.75926	3.64375	0.000796005
AT4G01010	2577.18	3044.2	237.084	209.556	3.64274	1.58618e-149
AT1G61340	2694.32	2929.49	268.641	99.463	3.64208	7.71709e-09
AT4G11000	2374.03	2024.78	182.87	166.278	3.64071	1.32451e-138
AT4G12580	183.872	174.233	15.374	11.3889	3.64033	1.07437e-20
AT5G35732	1622.23	1495.59	109.236	137.426	3.63985	4.88901e-114
AT4G00870	298.051	307.342	28.3206	18.2222	3.63905	1.50161e-30
AT5G57500	455.233	705.588	45.3129	44.7963	3.63643	2.49817e-37
AT3G63380	7853.13	10988.6	781.648	720.537	3.63369	6.58071e-123
AT3G11480	10.3799	10.8219	0	0	3.62656	0.00241194
AT4G25580	898.602	927.437	75.2518	70.6111	3.62587	1.44406e-90
AT5G25250	5664.46	7041.81	582.595	438.852	3.62185	5.48882e-118
AT3G24310	579.791	581.136	40.458	51.6297	3.61898	4.03628e-57
AT5G64900	1193.69	1684.97	135.939	93.3889	3.61796	4.19234e-55
AT3G14395	53.3823	37.8767	2.42748	3.03704	3.61629	8.74354e-07
AT4G24110	7525.42	6856.76	687.785	423.667	3.6148	7.62712e-26
AT4G30510	4648.71	4559.27	384.351	365.204	3.61298	0
AT3G57140	550.134	631.999	42.0763	52.3889	3.60895	2.86476e-54
AT1G18382	129.007	124.452	7.28243	11.3889	3.60885	4.92047e-15
AT4G21870	19453.4	15307.6	1301.94	1529.91	3.60564	4.26637e-163
AT5G02760	18279	16296.7	1297.89	1532.19	3.60276	5.83161e-248
AT2G22810	382.573	301.931	23.4656	30.3704	3.6	6.01613e-32
AT5G62430	283.223	497.808	30.748	30.3704	3.59885	4.80859e-25
AT1G54100	59438.2	59641.7	4850.1	4984.54	3.59545	0
AT1G55950	29.6568	30.3013	1.61832	1.51852	3.59442	2.72387e-05
AT4G16540	66.7279	70.3424	5.66411	3.7963	3.59388	2.7836e-09
AT1G70140	5102.46	5328.71	444.228	416.834	3.59354	0
AT1G66370	8.89705	11.9041	0	0	3.59042	0.00274454
AT3G24420	2409.62	2301.82	166.687	220.185	3.58929	6.99947e-128
AT1G28190	4028.88	3734.64	360.076	280.167	3.58917	7.27909e-156
AT2G21620	25211.3	28565.5	2133.75	2323.33	3.5872	0
AT5G60630	263.946	358.205	28.3206	21.2593	3.58385	1.41686e-27
AT5G46350	295.086	398.246	26.7023	28.8519	3.58153	2.851e-31
AT1G17745	24978.5	26400	2158.03	2129.72	3.57983	0
AT4G37370	9244.04	9325.23	678.885	867.834	3.57549	7.88688e-195
AT2G32030	1865.42	1544.29	171.542	82.7593	3.5742	8.91416e-13
AT5G38610	965.33	1075.7	76.8701	91.8704	3.57415	1.02561e-85
AT1G13340	2639.46	3329.9	286.442	209.556	3.57092	2.03588e-90
AT4G28490	8649.42	8103.44	665.129	738.76	3.57032	0
AT2G26170	5053.53	5600.34	406.198	486.685	3.56704	5.34578e-197
AT1G76430	210.564	230.507	17.8015	17.463	3.56671	6.54845e-25
AT3G15990	1401.29	1898.16	116.519	157.167	3.56358	1.42257e-66
AT3G29638	11.8627	8.65752	0	0	3.56334	0.00300362
AT2G17120	4278	4525.72	373.022	369	3.56279	2.06579e-283
AT5G62170	3323.05	3048.53	280.778	255.111	3.56274	1.85313e-201
AT1G65790	969.779	858.177	88.1983	63.7778	3.56251	4.6987e-67
AT4G36030	3521.75	3501.97	301.007	291.556	3.56055	1.06379e-261
AT2G20142	2265.78	2352.68	234.656	152.611	3.55619	1.42112e-82
AT5G10520	2888.58	2595.09	227.374	236.13	3.55332	1.93847e-182
AT3G03450	742.904	740.218	46.1221	76.6852	3.55191	4.91054e-49
AT4G11280	19744	19605	1955.74	566.408	3.55104	1.56221e-06
AT4G16915	10.3799	9.73971	0	0	3.54508	0.00319196
AT4G23190	9875.73	9934.51	822.915	871.63	3.54292	0
AT2G21680	7.41421	12.9863	0	0	3.53937	0.00328158
AT4G09120	7.41421	12.9863	0	0	3.53937	0.00328158
AT1G76480	14.8284	15.1507	0	0.75926	3.53812	0.00127403
AT2G32370	14.8284	15.1507	0	0.75926	3.53812	0.00127403
AT1G44542	37.0711	69.2602	3.23664	3.7963	3.53712	6.56851e-07
AT3G13640	54.8652	77.9177	5.66411	3.7963	3.53619	1.57813e-08
AT1G73080	13688.1	16585.6	1242.06	1353.76	3.53576	3.16139e-216
AT4G19925	69.6936	114.712	9.70991	3.7963	3.53459	2.6844e-09
AT5G10380	2729.91	2819.11	252.458	223.982	3.5343	1.59304e-196
AT1G07400	521.96	944.752	29.9389	71.3704	3.53388	1.14969e-07
AT5G49480	21791.8	20399.3	1685.48	1952.06	3.52972	6.13846e-305
AT3G17690	341.054	575.725	30.748	44.7963	3.52748	1.4039e-25
AT3G20590	275.809	344.137	24.2748	27.3333	3.52624	2.47704e-30
AT2G47130	3689.31	4392.61	339.038	362.926	3.51553	2.16289e-170
AT3G46666	83.0392	73.5889	4.85495	6.83334	3.5139	4.72355e-10
AT5G16080	800.735	878.739	62.3053	82	3.51301	4.84429e-68
AT3G54640	16673.1	20313.8	1694.38	1532.95	3.51071	6.00434e-208
AT5G53760	3858.36	3636.16	311.526	342.426	3.5098	8.05103e-231
AT1G67980	782.941	1396.03	101.145	71.3704	3.50948	1.47991e-13
AT1G76070	3001.27	3321.24	305.862	246.759	3.50645	3.97784e-148
AT5G19650	131.973	140.685	7.28243	14.4259	3.50367	1.8087e-14
AT2G21450	146.801	141.767	4.85495	17.463	3.5011	1.08088e-11
AT1G24140	247.635	287.863	29.1297	15.9445	3.49733	3.44415e-23
AT5G28650	398.885	319.246	33.1755	28.0926	3.49542	2.39634e-33
AT4G37030	688.039	849.519	61.4961	72.1297	3.49541	3.70858e-59
AT3G47480	1478.39	2094.04	187.725	122.241	3.49501	5.49483e-51
AT5G46590	424.093	369.027	29.9389	37.963	3.4939	6.63695e-38
AT5G59732	1313.8	1420.92	116.519	124.519	3.48957	4.24869e-116
AT1G03940	93.4191	142.849	10.5191	8.35186	3.48904	1.7867e-12
AT3G27070	188.321	288.945	21.8473	18.2222	3.48769	2.62674e-20
AT2G28400	5115.81	5156.64	551.037	290.037	3.48475	1.80997e-15
AT1G08050	3041.31	4259.5	295.343	350.778	3.47886	7.98377e-87
AT5G53420	19656.6	18330.1	1632.88	1766.04	3.47768	0
AT5G18350	75.6249	133.109	8.90075	7.5926	3.47211	1.18459e-10
AT1G17420	2474.86	3185.97	254.076	251.315	3.47204	1.26606e-113
AT2G13650	5342.68	6275.62	501.679	540.593	3.47049	1.93703e-198
AT2G25460	1822.41	2215.24	217.664	141.222	3.46838	5.1818e-65
AT3G19930	61978.4	59080	5545.17	5402.89	3.46425	0
AT4G19370	886.74	898.218	89.0075	70.6111	3.46366	1.93066e-76
AT2G13810	158.664	349.547	11.3282	29.6111	3.46211	7.55538e-12
AT2G41870	3871.7	3634	341.465	336.352	3.46175	1.94565e-243
AT1G02400	4098.58	3922.94	401.343	322.685	3.46105	2.30218e-170
AT5G54060	56.348	53.0273	5.66411	2.27778	3.45876	3.10517e-07
AT1G69490	2817.4	2465.23	231.42	246	3.4558	2.10123e-157
AT2G23970	66.7279	61.6849	1.61832	7.5926	3.45391	3.23368e-07
AT2G21910	155.698	164.493	13.7557	13.6667	3.44568	2.32267e-18
AT5G55930	11873.1	11124.9	1068.9	1036.39	3.4452	0
AT3G21520	203.149	293.274	25.0839	18.2222	3.44077	4.39171e-21
AT1G51670	158.664	143.931	11.3282	14.4259	3.44041	5.04488e-17
AT1G33800	5673.35	5313.55	525.953	485.167	3.43592	1.58697e-272
AT1G56710	215.012	190.466	20.229	15.1852	3.4347	2.25015e-21
AT4G04610	17481.2	20112.5	1500.99	1952.82	3.43304	1.20607e-147
AT4G23060	7243.68	7678.14	646.518	731.926	3.43005	1.47839e-273
AT5G24860	56.348	41.1232	3.23664	3.7963	3.42907	8.38644e-07
AT1G77810	7893.17	8213.82	749.281	744.074	3.42722	0
AT4G39230	4193.48	4247.6	371.404	410	3.42625	6.96815e-253
AT4G37310	6841.83	6411.98	602.014	627.148	3.42489	0
AT1G09540	759.215	717.492	72.0152	63.7778	3.41968	8.52872e-69
AT1G23830	1960.32	2077.81	196.626	178.426	3.41955	5.46538e-152
AT3G28930	11231	10852.2	1036.53	1022.72	3.41909	0
AT1G29540	29.6568	41.1232	1.61832	3.03704	3.41558	1.994e-05
AT1G76470	75.6249	117.959	4.0458	11.3889	3.41412	4.30301e-09
AT5G52050	3283.01	3420.8	275.114	349.259	3.41245	3.73645e-147
AT4G20780	2199.05	2324.54	222.519	200.445	3.41066	8.67981e-163
AT1G23040	5883.92	5942.31	592.304	516.297	3.40995	1.52786e-258
AT1G26480	14.8284	22.726	0	1.51852	3.40883	0.00104441
AT1G18590	4068.92	5099.28	475.786	381.148	3.40651	3.29546e-111
AT5G21105	46598.3	44972.6	4403.44	4216.93	3.40638	0
AT3G15356	39411	32611.8	3421.93	3352.13	3.40367	3.2204e-240
AT1G49330	14.8284	12.9863	0.809159	0	3.40349	0.00221036
AT1G05630	11724.8	11318.6	1113.4	1060.69	3.40225	0
AT3G25780	3822.77	4701.03	479.831	264.222	3.3981	4.96247e-15
AT5G25910	1112.13	894.971	107.618	79.7223	3.39438	2.09495e-58
AT1G55210	6222.01	7861.03	606.06	722.815	3.39349	2.0309e-128
AT3G52561	66.7279	86.5752	4.0458	8.35186	3.39038	7.35656e-09
AT4G28085	425.576	580.054	48.5495	44.7963	3.39001	1.13173e-37
AT5G66260	22.2426	7.57533	0.809159	0	3.38877	0.00263835
AT3G50200	249.117	323.575	23.4656	28.8519	3.38868	6.47599e-26
AT4G37900	2568.28	3132.94	267.832	272.574	3.38835	5.4765e-131
AT1G73000	35.5882	19.4794	2.42748	0.75926	3.38788	0.000193267
AT2G29350	452.267	659.054	63.9236	38.7222	3.38472	8.99478e-29
AT1G30814	7.41421	10.8219	0	0	3.38417	0.00539367
AT2G26440	17752.6	18980.5	1851.36	1657.46	3.38378	0
AT5G52760	266.912	461.013	42.8854	22.7778	3.38339	2.22635e-18
AT2G35730	206.115	303.013	25.8931	20.5	3.38187	4.05704e-21
AT4G37430	2938.99	3017.15	286.442	282.445	3.38149	7.41415e-218
AT2G42760	6382.15	4755.14	633.572	321.926	3.3802	1.71228e-11
AT1G72120	1444.29	1534.55	146.458	137.426	3.38012	1.39592e-122
AT5G47730	9754.14	10369.5	956.426	972.612	3.37914	0
AT4G24660	4328.42	4442.39	436.137	403.926	3.37909	1.32442e-261
AT5G48380	42047.5	42102.6	4117	3966.37	3.37758	0
AT3G13620	2003.32	2338.61	200.671	214.111	3.37664	2.86097e-128
AT3G61250	2067.08	1975	206.336	180.704	3.37465	2.25906e-145
AT1G20510	8321.71	9302.51	852.045	844.297	3.37226	3.8958e-287
AT2G44890	17.7941	18.3972	0	1.51852	3.36839	0.00119799
AT5G44390	3720.45	3671.87	357.648	355.334	3.36802	1.52312e-254
AT1G72940	3656.69	4751.9	461.221	320.408	3.36655	9.79013e-27
AT1G70960	11.8627	6.49314	0	0	3.36602	0.00571267
AT1G05675	1284.14	1072.45	91.435	132.87	3.36299	4.3654e-59
AT2G47550	1272.28	1339.75	123.801	128.315	3.35967	5.20858e-112
AT1G78710	10.3799	7.57533	0	0	3.35966	0.00580593
AT2G13350	10.3799	7.57533	0	0	3.35966	0.00580593
AT3G05960	10.3799	7.57533	0	0	3.35966	0.00580593
AT4G21760	406.299	402.575	47.7404	28.8519	3.35486	8.26033e-32
AT5G66590	729.558	801.903	72.0152	75.926	3.35022	1.15041e-68
AT4G23250	4601.26	5043.01	453.129	494.278	3.34099	1.6316e-223
AT1G15620	11.8627	24.8904	0	1.51852	3.33948	0.00159418
AT2G46130	94.9019	124.452	11.3282	8.35186	3.33587	5.47977e-12
AT5G51680	521.96	888.478	59.0686	75.926	3.33352	1.07034e-29
AT1G66870	10.3799	27.0548	0	1.51852	3.3331	0.00177191
AT3G46680	29.6568	36.7945	2.42748	2.27778	3.33217	3.10709e-05
AT3G62100	194.252	261.89	18.6107	24.2963	3.33151	1.67443e-20
AT2G04400	21484.9	23794.1	2299.63	2192.74	3.32939	0
AT3G13610	7369.73	10384.7	888.457	864.038	3.32692	9.81463e-104
AT2G26710	2921.2	2902.43	308.29	269.537	3.32618	1.5848e-182
AT2G17720	16431.4	16709	1733.22	1576.98	3.32018	0
AT3G27880	1656.33	1810.5	178.015	167.037	3.31887	5.9207e-128
AT1G73805	1036.51	1497.75	141.603	107.815	3.31707	2.01428e-48
AT1G30420	6867.04	8788.47	701.541	855.686	3.31686	6.85357e-115
AT4G16920	1460.6	2363.5	190.152	186.778	3.31442	4.68177e-50
AT1G10040	1298.97	1413.34	139.175	131.352	3.31373	5.30556e-108
AT3G04320	502.683	863.588	61.4961	71.3704	3.3123	1.08535e-29
AT4G39950	19411.9	27914	2265.65	2367.37	3.31169	4.00378e-37
AT3G09010	1441.32	1705.53	165.068	149.574	3.30951	8.82686e-98
AT5G07460	10500	11273.2	1119.88	1073.59	3.30766	0
AT3G16530	37373.6	33146.4	3620.18	3489.56	3.30574	0
AT4G25390	3524.72	3810.39	367.358	372.037	3.30433	1.56013e-216
AT5G38540	354.399	564.903	42.0763	47.8334	3.30044	2.49548e-27
AT1G66880	15033.1	16123.6	1595.66	1561.8	3.29946	0
AT1G19380	10027	9505.96	1115.02	861.76	3.29574	2.55898e-152
AT4G16680	2563.83	2841.83	270.259	277.889	3.29396	2.2527e-166
AT2G39210	15129.4	16359.5	1573.01	1636.96	3.29051	0
AT5G54300	2204.99	2417.61	230.61	239.167	3.29007	8.98037e-155
AT2G18230	3130.28	3345.05	341.465	318.13	3.28928	1.84777e-197
AT4G32940	55143.9	52551.2	5748.27	5242.69	3.28909	0
AT5G39420	305.465	259.726	28.3206	27.3333	3.2866	1.56782e-27
AT1G78020	22932.2	22094	2207.39	2397.74	3.28564	0
AT5G24080	16.3113	24.8904	0.809159	1.51852	3.28194	0.000707162
AT3G51430	8121.53	8382.65	834.243	860.241	3.28011	0
AT2G18480	561.997	622.259	63.9236	56.1852	3.27681	1.60749e-52
AT5G17990	30674.1	34566.2	3394.42	3319.48	3.27652	0
AT2G38490	194.252	204.534	20.229	18.9815	3.27475	3.70833e-21
AT5G02570	118.627	151.507	19.4198	5.31482	3.2725	1.61886e-09
AT5G12030	121.593	163.411	12.1374	15.1852	3.27074	2.65575e-14
AT4G23230	1258.93	1232.61	118.137	137.426	3.26918	1.39611e-98
AT3G11010	2525.28	2544.23	267.832	255.871	3.26801	1.25608e-185
AT5G20480	2904.89	2898.11	301.007	300.667	3.26304	7.08584e-208
AT2G23340	4045.19	3952.16	374.641	453.278	3.26254	1.52038e-170
AT5G55460	87.4877	97.3971	9.70991	7.5926	3.26245	9.15383e-11
AT2G21490	41.5196	61.6849	5.66411	3.03704	3.2606	1.8802e-06
AT2G32460	37.0711	61.6849	0	6.83334	3.25512	0.000180541
AT5G52690	10.3799	6.49314	0	0	3.25297	0.00800744
AT3G12320	99.3504	86.5752	4.85495	12.1482	3.25048	2.56501e-09
AT3G12145	5252.23	5386.06	549.419	568.685	3.24545	1.212e-293
AT1G17380	538.272	521.616	63.9236	45.5556	3.24464	1.63789e-42
AT3G46110	1294.52	1249.93	119.756	145.778	3.24324	1.27428e-92
AT2G04025	201.667	195.876	17.8015	22.0185	3.24309	1.61664e-20
AT4G11070	84.522	101.726	12.1374	5.31482	3.24207	1.90215e-09
AT1G64380	1696.37	1423.08	193.389	131.352	3.24159	1.13537e-59
AT2G46680	3716	3333.15	393.251	348.5	3.24016	1.08929e-164
AT2G40116	5.93137	10.8219	0	0	3.237	0.00841762
AT5G09370	5.93137	10.8219	0	0	3.237	0.00841762
AT5G38120	5.93137	10.8219	0	0	3.237	0.00841762
AT5G24560	8.89705	7.57533	0	0	3.23669	0.00838209
AT3G56500	35.5882	58.4383	2.42748	5.31482	3.23635	7.88082e-06
AT1G55525	19.2769	66.0136	0	5.31482	3.2335	0.000685274
AT5G40690	5108.39	4617.71	530.808	498.834	3.23313	1.41257e-214
AT1G09932	1227.79	2043.18	137.557	187.537	3.23025	2.8095e-15
AT1G01010	4022.95	3774.68	390.015	436.574	3.2297	1.11078e-197
AT3G08640	9725.96	10697.5	1035.72	1140.41	3.22516	7.19288e-257
AT1G73010	151.25	230.507	19.4198	18.9815	3.22509	2.99408e-16
AT3G23000	16770.9	15646.3	1648.26	1810.83	3.22358	0
AT5G54810	102281	116061	11240.8	12078.3	3.22252	8.62195e-297
AT1G03170	158.664	132.027	12.1374	16.7037	3.22199	9.09522e-15
AT1G61260	7171.02	6184.72	735.526	689.408	3.22129	2.39664e-195
AT1G79630	8297.98	7381.62	864.182	814.686	3.21746	2.28513e-237
AT3G44870	13.3456	67.0958	4.0458	1.51852	3.21581	0.000396035
AT1G58420	699.901	635.246	84.9617	24.2963	3.21466	2.40372e-05
AT2G46650	3935.46	4411.01	470.931	425.185	3.21327	8.9652e-178
AT5G59190	29.6568	64.9314	2.42748	5.31482	3.21224	2.13066e-05
AT3G01970	4467.8	4473.77	534.854	425.945	3.21039	3.73081e-149
AT4G13180	14374.7	15002.4	1361.81	1791.09	3.21014	2.19381e-140
AT3G18530	158.664	116.877	14.5649	12.9074	3.20989	1.01672e-13
AT4G04220	2059.67	2000.97	232.229	205.759	3.20406	4.433e-140
AT1G10370	1671.16	1769.38	174.778	195.889	3.20327	1.77435e-122
AT1G28180	7.41421	8.65752	0	0	3.20169	0.00927552
AT1G75000	306.948	340.89	38.8396	29.6111	3.19915	3.33949e-29
AT2G28860	72.6593	130.945	12.1374	7.5926	3.1952	3.96301e-09
AT1G34420	719.178	849.519	81.7251	87.3149	3.19324	1.12762e-59
AT5G52450	7491.32	7193.32	728.243	870.871	3.19149	3.04887e-196
AT1G30990	277.291	369.027	42.8854	25.0556	3.19045	2.20061e-21
AT5G38320	179.424	199.123	23.4656	15.9445	3.18934	4.21859e-18
AT4G35630	24119.9	27250.6	2798.07	2819.89	3.18878	7.73416e-306
AT5G05390	158.664	280.287	10.5191	32.6482	3.18738	3.03182e-10
AT4G33467	126.042	170.986	14.5649	15.9445	3.18355	1.89025e-14
AT3G11080	1211.48	1318.11	148.076	128.315	3.18217	2.69952e-91
AT4G40070	1131.41	1192.57	129.465	124.519	3.18129	1.90826e-95
AT1G21230	56.348	75.7533	9.70991	2.27778	3.1785	2.39979e-06
AT5G54400	284.706	472.917	34.7938	45.5556	3.17341	3.18843e-21
AT4G24040	4249.83	3979.21	457.984	451.76	3.17108	2.71113e-226
AT2G38470	17212.8	17428.7	2199.29	1621.78	3.1704	2.27323e-123
AT3G28940	68671.9	58635.2	7301.04	6793.1	3.16975	1.13891e-237
AT1G03010	1137.34	1049.72	131.893	108.574	3.16925	9.32247e-78
AT4G38000	19.2769	27.0548	2.42748	0.75926	3.16894	0.000649218
AT1G74590	793.321	1141.71	105.191	106.296	3.16763	6.04179e-46
AT5G63130	1364.21	1052.97	157.786	46.3148	3.16737	3.70724e-05
AT2G17850	477.475	578.972	46.9312	67.5741	3.16715	1.79819e-35
AT3G07600	397.402	516.205	57.4503	41.7593	3.16535	4.10041e-31
AT2G18010	121.593	76.8355	11.3282	8.35186	3.16496	1.13166e-09
AT1G66390	34.1054	40.041	1.61832	4.55556	3.15705	4.59805e-05
AT1G74140	10.3799	12.9863	0	0.75926	3.15509	0.00587579
AT2G34700	45.9681	73.5889	2.42748	8.35186	3.15478	4.65253e-06
AT4G17785	100.833	126.616	10.5191	12.9074	3.15465	6.19116e-12
AT2G13640	4.44853	11.9041	0	0	3.15391	0.0107023
AT1G68880	1282.66	1406.85	147.267	152.611	3.15312	2.33034e-100
AT3G22275	20.7598	33.5479	3.23664	0.75926	3.15303	0.000447726
AT4G11230	1174.41	1719.6	161.023	159.445	3.15238	1.66371e-52
AT4G30530	31572.7	35722	3747.22	3811.48	3.15031	3.0968e-303
AT1G66700	329.191	406.904	40.458	40.2408	3.15002	2.89483e-31
AT4G29210	10938.9	11816.4	1307.6	1255.82	3.14665	0
AT5G44820	707.316	912.286	89.0075	91.1112	3.14615	1.65273e-51
AT5G54820	5.93137	9.73971	0	0	3.14591	0.01087
AT2G40113	1054.3	1502.08	118.137	164.759	3.14571	1.08659e-42
AT4G24170	80.0735	89.8218	8.09159	9.11112	3.14442	9.05443e-10
AT1G24100	24286	26641.4	2898.41	2879.87	3.13649	0
AT5G22260	10.3799	5.41095	0	0	3.13429	0.0112177
AT4G23310	32.6225	55.1917	2.42748	5.31482	3.13399	2.25119e-05
AT4G12720	11827.1	16145.2	1580.29	1587.61	3.1315	4.53677e-110
AT3G62590	768.112	706.67	72.0152	93.3889	3.12958	9.03652e-54
AT2G24000	8.89705	6.49314	0	0	3.12609	0.0114421
AT5G03820	8.89705	6.49314	0	0	3.12609	0.0114421
AT3G21720	215.012	540.013	16.9923	45.5556	3.12475	0.000144666
AT3G26210	20185.9	19398.3	2471.17	2067.46	3.11909	8.66509e-212
AT4G34810	616.862	433.958	50.977	66.0556	3.11903	2.41704e-30
AT5G01100	953.467	1258.59	114.901	135.907	3.11892	1.86679e-54
AT3G46880	298.051	297.602	40.458	25.8148	3.11821	3.08136e-24
AT5G05657	2.96568	14.0685	0	0	3.11549	0.0119808
AT3G12580	14322.8	20444.7	1484	2286.13	3.11491	3.11017e-15
AT3G18280	2623.15	3203.28	326.9	342.426	3.1122	2.55847e-114
AT1G17170	5861.67	6407.65	615.77	794.945	3.11026	4.08415e-123
AT1G74200	516.029	560.575	67.1602	55.426	3.10993	9.39748e-45
AT2G17630	5748.98	5388.23	635.19	650.686	3.10925	2.31064e-256
AT4G15530	45229.7	40287.8	5104.18	4786.37	3.1079	9.73949e-289
AT1G13210	28245.2	29671.5	3511.75	3207.87	3.10431	0
AT3G05660	1260.42	1128.72	120.565	154.13	3.10045	9.93971e-71
AT4G15563	492.304	511.876	56.6411	58.463	3.09825	1.5708e-45
AT4G39360	97.8676	113.63	10.5191	12.1482	3.09676	2.2965e-11
AT5G05460	5243.33	4949.94	605.251	582.352	3.09647	2.00171e-246
AT2G26150	1653.37	2366.75	165.068	273.333	3.09131	4.83847e-13
AT3G07380	74.1421	98.4793	5.66411	12.1482	3.08991	2.14341e-08
AT1G35290	148.284	129.863	12.9465	17.463	3.08915	7.05605e-14
AT5G39020	3684.86	3369.94	428.045	397.852	3.08763	4.22591e-176
AT3G61440	370350	353884	43530.3	41533	3.08747	0
AT3G22600	1733.44	2887.28	254.076	261.945	3.08591	5.07709e-17
AT1G73500	6294.66	5383.9	829.388	441.889	3.08446	4.96524e-12
AT5G01490	507.132	723.985	76.8701	65.2963	3.08245	5.14227e-34
AT2G38290	14954.5	14857.4	1602.94	1905.74	3.08103	2.29532e-213
AT3G09350	6723.21	8942.14	822.915	1012.09	3.08037	9.9701e-88
AT4G36610	713.247	996.697	90.6258	107.815	3.07956	1.1023e-41
AT1G17250	865.98	945.834	102.763	109.333	3.07869	1.47489e-71
AT2G14440	14.8284	15.1507	0	1.51852	3.07734	0.00440349
AT1G74100	17069	21140.6	2257.55	2250.45	3.07665	1.3852e-166
AT3G59740	41.5196	47.6164	4.0458	4.55556	3.07602	6.58174e-06
AT4G21410	43871.4	39717.5	4688.27	5198.65	3.07516	1.01913e-265
AT4G21400	8987.51	7997.39	983.128	1025	3.07463	1.61798e-230
AT3G22830	980.159	983.711	144.03	63.7778	3.07372	8.26913e-09
AT3G29590	29.6568	60.6027	0.809159	6.83334	3.07183	0.000220598
AT1G30620	7344.52	7238.77	867.419	864.797	3.07006	0
AT1G28370	2998.31	2351.6	381.923	109.333	3.06904	5.49068e-05
AT1G62380	196653	189272	22701	23294.8	3.06663	0
AT3G62960	533.823	454.52	69.5877	45.5556	3.06435	2.71866e-31
AT2G05910	535.306	588.712	59.0686	72.8889	3.06299	2.28069e-44
AT3G20180	16.3113	25.9726	1.61832	1.51852	3.06211	0.00109264
AT4G26270	2965.68	3744.38	403.77	397.852	3.05562	3.56789e-105
AT1G70720	13.3456	16.2329	0	1.51852	3.05462	0.00487353
AT4G35190	354.399	296.52	33.1755	42.5185	3.05335	1.47933e-26
AT5G48530	2024.08	2145.98	262.977	237.648	3.05109	9.08926e-132
AT4G38960	459.681	443.698	41.2671	64.5371	3.05071	9.77925e-31
AT1G57560	382.573	528.109	49.3587	57.7037	3.05014	1.22155e-29
AT4G23220	3828.7	3776.84	451.511	463.908	3.04916	8.5938e-225
AT5G53710	35.5882	32.4657	2.42748	3.7963	3.04747	7.40478e-05
AT2G03040	5.93137	8.65752	0	0	3.04646	0.0142006
AT4G22200	1978.11	2084.3	246.794	243.722	3.04264	7.24844e-140
AT1G55910	885.257	991.286	108.427	116.926	3.04216	1.36732e-69
AT5G25900	11502.4	11032.9	1324.59	1404.63	3.04179	0
AT5G03130	20.7598	9.73971	0	1.51852	3.04011	0.0055492
AT5G03620	53.3823	42.2054	2.42748	6.83334	3.03915	1.53954e-05
AT3G50190	496.752	518.369	59.8778	61.5	3.03863	6.47799e-45
AT3G14630	68.2107	86.5752	11.3282	5.31482	3.03577	9.30535e-08
AT2G25260	1401.29	1362.48	169.923	164.759	3.03502	5.7821e-106
AT2G30760	203.149	237	26.7023	25.0556	3.0317	1.78662e-20
AT4G32810	370.711	404.739	52.5953	40.2408	3.02913	1.17725e-31
AT5G11230	3047.24	3356.95	398.915	384.185	3.02612	1.71204e-164
AT4G09300	111.213	141.767	12.9465	15.9445	3.0256	2.71786e-12
AT5G59030	3346.77	3531.19	408.625	432.778	3.02538	7.68228e-190
AT2G40180	139.387	134.192	10.5191	20.5	3.02375	6.44998e-12
AT2G34360	80.0735	96.3149	11.3282	8.35186	3.0221	2.30377e-09
AT3G09940	4181.61	7592.65	631.953	721.297	3.02073	9.12329e-13
AT2G15390	4713.96	4118.82	588.259	494.278	3.01986	9.89632e-128
AT2G45900	2744.74	2602.67	344.702	312.056	3.01841	6.60735e-153
AT4G05020	4976.42	6204.2	612.533	757.741	3.01686	4.37551e-95
AT4G21990	32600.3	33755.7	3527.93	4664.89	3.00891	3.31976e-125
AT5G38800	10.3799	19.4794	1.61832	0	3.00644	0.0061169
AT3G46090	596.103	784.588	110.855	55.426	3.00492	3.40144e-22
AT3G55950	2230.19	2466.31	284.824	297.63	3.00395	4.32738e-134
AT2G41100	61954.6	68604.4	8672.57	7550.84	3.00371	5.82436e-218
AT3G47170	8.89705	5.41095	0	0	3.00297	0.0159082
AT4G21500	917.879	858.177	85.7709	131.352	3.00281	4.55517e-43
AT3G29575	1660.78	1772.63	203.908	221.704	3.00256	3.74302e-114
AT1G68600	1505.08	1455.55	192.58	174.63	3.00128	5.89957e-105
AT1G32950	111.213	192.63	18.6107	16.7037	3.00118	1.39962e-11
AT2G34340	782.941	708.835	84.9617	98.7038	2.99925	8.86615e-56
AT3G05030	2314.72	2241.22	275.114	291.556	2.99903	3.66825e-149
AT5G24110	155.698	136.356	16.1832	18.2222	2.99593	2.27936e-14
AT5G67140	115.662	207.781	25.0839	12.1482	2.99494	6.95905e-10
AT5G64800	191.287	148.26	23.4656	16.7037	2.99485	1.28599e-14
AT5G47370	6809.21	6087.32	791.358	822.278	2.99265	1.57292e-207
AT2G40170	10.3799	10.8219	0.809159	0	2.9923	0.0100424
AT3G02810	10.3799	10.8219	0.809159	0	2.9923	0.0100424
AT1G15630	29.6568	56.2739	4.0458	4.55556	2.99211	4.01078e-05
AT1G51890	2952.34	3975.97	491.969	369.759	2.99078	7.40175e-61
AT3G25250	1067.65	1247.77	153.74	135.148	2.98994	2.50667e-70
AT5G42800	96.3847	152.589	12.9465	15.9445	2.9899	1.17677e-10
AT5G26700	25.2083	28.1369	3.23664	1.51852	2.98955	0.000449335
AT2G44070	48.9338	73.5889	5.66411	7.5926	2.98942	9.92171e-07
AT3G09830	6336.18	6524.53	840.716	775.204	2.98898	1.90747e-253
AT1G72060	2697.29	2415.45	318	322.685	2.98746	1.23242e-137
AT1G02860	10944.9	9467	1314.07	1252.78	2.98561	4.92082e-197
AT5G28237	10.3799	27.0548	0	2.27778	2.98266	0.00507756
AT1G79120	772.561	744.547	99.5266	90.3519	2.98084	4.53938e-61
AT1G14260	268.394	396.082	41.2671	40.2408	2.97968	5.00277e-22
AT4G39210	3257.8	3284.45	434.518	392.537	2.97854	3.45596e-176
AT4G16620	277.291	228.342	32.3664	29.6111	2.97364	8.33143e-22
AT1G56430	2686.91	2465.23	326.9	325.722	2.97284	7.80312e-148
AT2G42430	492.304	527.027	54.2137	72.8889	2.97242	2.6312e-37
AT1G26790	11.8627	3.24657	0	0	2.97226	0.017321
AT4G24120	8426.99	8196.51	1058.38	1057.65	2.97041	0
AT1G24650	4.44853	9.73971	0	0	2.96927	0.0173997
AT1G20700	346.985	344.137	42.8854	43.2778	2.96823	2.92246e-31
AT5G27020	157.181	135.274	16.9923	18.2222	2.96612	3.35733e-14
AT2G38340	72.6593	117.959	7.28243	14.4259	2.9641	5.467e-08
AT1G77855	696.936	686.109	93.8625	81.2408	2.96329	7.30996e-55
AT2G36030	219.461	175.315	29.1297	18.9815	2.96282	9.24083e-16
AT5G16330	14.8284	12.9863	0	1.51852	2.95904	0.00702578
AT3G55090	191.287	320.328	24.2748	37.963	2.95871	2.05564e-14
AT4G01535	8.89705	11.9041	0.809159	0	2.95846	0.0112819
AT4G10530	17.7941	21.6438	0.809159	2.27778	2.956	0.00201459
AT2G21188	90.4534	148.26	16.1832	12.1482	2.95546	6.72859e-10
AT4G28930	102.316	200.205	18.6107	17.463	2.95432	2.36001e-10
AT2G38790	2501.55	2116.76	351.175	237.648	2.95301	3.07397e-55
AT2G23790	12881.4	11884.6	1556.82	1633.93	2.95228	6.68773e-281
AT1G75550	349.951	345.219	39.6488	47.8334	2.95177	6.37312e-30
AT1G01480	321.777	457.767	39.6488	57.7037	2.95146	5.11833e-22
AT2G23240	2.96568	11.9041	0	0	2.95051	0.0183527
AT5G27030	7924.31	8226.81	1057.57	1028.04	2.95013	3.07332e-304
AT2G21780	66.7279	70.3424	8.90075	6.83334	2.95004	1.0483e-07
AT1G22130	11.8627	8.65752	0	0.75926	2.94952	0.0117153
AT3G57100	19.2769	32.4657	2.42748	2.27778	2.94783	0.000657865
AT1G15580	91.9362	81.1643	9.70991	10.6296	2.94715	2.95432e-09
AT3G17790	1088.41	1286.72	133.511	170.833	2.94632	7.9211e-59
AT1G09950	170.527	175.315	26.7023	15.9445	2.94447	1.63568e-14
AT5G47960	1476.91	1393.86	235.465	130.593	2.94184	2.99214e-34
AT5G55250	790.355	820.3	101.954	105.537	2.94072	1.31096e-64
AT5G05300	63.7622	48.6986	6.47327	6.07408	2.93954	1.62238e-06
AT5G39080	6149.35	5924.99	774.365	794.945	2.93948	4.02251e-266
AT3G59750	532.34	535.684	69.5877	67.5741	2.93837	1.6673e-45
AT5G24655	75.6249	129.863	13.7557	10.6296	2.93722	9.61747e-09
AT1G68200	94.9019	107.137	13.7557	10.6296	2.93512	2.90117e-10
AT5G53680	1.48284	15.1507	0	0	2.92903	0.0195333
AT3G05550	57.8308	50.8629	8.90075	3.03704	2.92872	1.11778e-05
AT5G44575	573.86	578.972	87.3892	61.5	2.92809	1.09226e-37
AT2G01340	2897.47	3273.63	412.671	395.574	2.92678	1.13112e-140
AT5G01340	2457.07	2634.05	313.145	353.056	2.92617	5.4661e-132
AT5G40760	16609.3	17873.5	2374.07	2155.54	2.92491	5.47484e-256
AT3G55840	1840.21	2156.81	320.427	198.926	2.92239	1.86035e-43
AT2G41860	20.7598	20.5616	0	3.03704	2.92178	0.00372144
AT4G24380	711.764	884.15	126.229	80.4815	2.92075	8.60119e-33
AT2G43870	203.149	362.534	28.3206	42.5185	2.91946	3.35874e-14
AT2G04430	1666.71	2519.34	271.877	274.093	2.91923	1.10854e-48
AT1G61810	974.227	1240.19	156.977	132.87	2.91751	4.14019e-53
AT5G56300	243.186	224.013	38.0305	21.2593	2.91401	2.41946e-16
AT5G51830	11419.4	12344.5	1462.15	1682.52	2.91261	5.33097e-195
AT4G28380	34.1054	23.8082	4.0458	1.51852	2.9115	0.000527529
AT3G09440	85104.8	103570	11274.8	13665.2	2.91127	2.52769e-122
AT5G46520	937.156	1159.03	151.313	124.519	2.91011	4.42281e-53
AT2G31730	2998.31	2811.53	384.351	385.704	2.90872	1.16702e-163
AT1G30135	117.145	100.644	21.0381	3.7963	2.90705	4.48221e-06
AT4G01750	7463.14	6623.01	992.838	877.704	2.90665	4.80053e-163
AT3G29670	1521.4	2026.94	222.519	246.759	2.90365	1.49976e-61
AT1G64065	2804.05	2507.44	434.518	220.945	2.90018	5.3931e-10
AT5G65090	610.931	644.985	80.9159	85.7963	2.89383	2.095e-50
AT1G13310	32.6225	34.6301	2.42748	4.55556	2.89348	0.000160383
AT5G66620	1026.13	1261.83	132.702	171.593	2.89128	3.26226e-51
AT1G13480	351.434	471.835	67.9694	39.4815	2.89088	4.44504e-20
AT5G44380	32205.8	40562.7	4922.12	4861.54	2.88824	2.00192e-142
AT5G12930	803.7	941.506	105.191	127.556	2.88796	2.92954e-52
AT1G30755	3481.71	3858.01	513.816	475.297	2.88647	2.96428e-153
AT5G27760	4157.89	4513.82	560.747	608.926	2.88487	4.98983e-175
AT1G17480	803.7	774.848	101.145	110.093	2.88418	7.02678e-61
AT3G08636	8.89705	10.8219	0.809159	0	2.88128	0.0143278
AT5G62280	6625.34	4643.68	700.732	813.167	2.88019	2.61183e-65
AT2G35350	2382.93	2661.11	291.297	387.982	2.8792	2.83612e-76
AT4G34230	13553.2	15662.5	1821.42	2143.39	2.87479	1.38217e-143
AT3G54820	1223.34	1337.59	161.832	185.259	2.87119	2.28206e-79
AT1G60970	50.4166	86.5752	8.90075	7.5926	2.86779	1.17146e-06
AT1G72240	290.637	270.548	49.3587	24.2963	2.86666	8.35303e-16
AT1G07000	7074.64	7078.61	1040.58	895.167	2.86565	5.93449e-185
AT1G56650	10.3799	29.2191	2.42748	0.75926	2.86483	0.00435731
AT1G76750	4.44853	8.65752	0	0	2.86469	0.0224871
AT1G77160	8.89705	4.32876	0	0	2.86414	0.0224961
AT5G37970	8.89705	4.32876	0	0	2.86414	0.0224961
AT5G26140	22.2426	15.1507	0.809159	2.27778	2.85995	0.00333818
AT2G34810	2566.8	2532.33	347.938	351.537	2.85973	2.55446e-158
AT1G24540	72.6593	96.3149	11.3282	9.87038	2.85951	1.94737e-08
AT2G16060	5449.44	5552.72	783.266	731.926	2.85675	4.83678e-232
AT1G75170	4111.92	4323.35	568.03	592.982	2.85659	1.8798e-200
AT1G55920	10188.6	10336	1310.84	1517	2.85459	6.46046e-201
AT3G22650	7.41421	5.41095	0	0	2.8536	0.0230427
AT4G11350	250.6	361.452	40.458	41.7593	2.85039	3.18204e-20
AT2G31425	13.3456	6.49314	0.809159	0	2.84148	0.0164568
AT1G46768	717.696	639.575	99.5266	87.3149	2.84066	5.98777e-48
AT5G18910	60.7965	83.3287	9.70991	8.35186	2.83846	2.24338e-07
AT2G36770	1131.41	1074.62	179.633	125.278	2.83736	1.16683e-48
AT3G20300	3014.62	2652.45	395.679	393.297	2.83629	1.43026e-127
AT4G37640	12662	14887.7	1892.62	1961.17	2.8328	1.36775e-175
AT5G22570	105.282	121.205	15.374	14.4259	2.83036	5.86781e-11
AT5G02550	1290.07	1216.38	171.542	178.426	2.8286	1.29322e-86
AT4G31970	62.2794	86.5752	10.5191	8.35186	2.82664	1.97291e-07
AT2G23320	8277.22	8606.66	1094.79	1277.07	2.82616	4.78123e-178
AT1G15540	13.3456	23.8082	2.42748	0.75926	2.82582	0.00421463
AT3G18250	206.115	323.575	42.0763	29.6111	2.82561	3.10638e-15
AT2G37580	504.166	503.219	76.8701	63.0186	2.82552	3.4746e-38
AT2G20150	183.872	200.205	8.09159	0	2.82303	0.0240149
AT1G65690	1645.95	2390.56	281.587	282.445	2.82258	2.26097e-50
AT5G56250	6032.2	5838.42	857.709	816.204	2.82239	1.1058e-240
AT2G15042	926.776	814.889	117.328	126.037	2.82111	4.07892e-58
AT2G38500	444.853	482.657	60.6869	68.3334	2.82016	2.69005e-36
AT2G35950	99.3504	109.301	15.374	12.1482	2.81911	3.97178e-10
AT1G67920	427.059	570.314	69.5877	69.0926	2.81895	1.50608e-30
AT4G09030	7467.59	8951.88	1318.12	995.389	2.81679	7.32686e-81
AT4G19520	8926.71	9132.6	1329.45	1228.48	2.81674	8.27521e-262
AT4G22050	5.93137	6.49314	0	0	2.81628	0.0251695
AT1G15670	22041	21075.7	3031.11	3080.32	2.81611	0
AT3G06890	155.698	151.507	29.1297	11.3889	2.81519	1.21031e-09
AT2G04040	3772.35	4051.72	482.259	621.834	2.81507	1.89569e-95
AT5G67340	1439.84	2082.13	235.465	258.908	2.81471	2.97285e-47
AT4G27970	1358.28	1339.75	194.198	187.537	2.81189	1.30846e-94
AT2G02310	54.8652	126.616	13.7557	9.11112	2.81059	1.75756e-06
AT1G78460	37941.5	35658.2	5389	5083.24	2.81037	0
AT5G59530	1352.35	1721.76	203.908	231.574	2.80574	1.32009e-60
AT4G14740	10153	9523.28	1367.48	1441.83	2.80424	1.63242e-257
AT4G22620	29.6568	12.9863	1.61832	2.27778	2.80332	0.00298572
AT3G08630	3827.22	3932.68	550.228	558.815	2.80249	9.38105e-200
AT1G01590	86.0048	85.493	15.374	6.83334	2.80154	1.72128e-07
AT5G50270	16.3113	9.73971	1.61832	0	2.79995	0.0125272
AT1G52415	5.93137	12.9863	0	0.75926	2.79895	0.0190838
AT1G73120	240.22	267.301	40.458	30.3704	2.79768	5.27442e-20
AT3G49970	403.333	318.164	43.6946	56.9445	2.79699	1.00439e-23
AT4G28400	7458.7	7404.35	1121.49	1014.37	2.79536	2.72316e-225
AT3G06370	2224.26	2818.02	349.557	372.037	2.79477	4.10878e-79
AT1G49000	1410.18	1262.92	182.87	198.926	2.79454	1.0645e-79
AT1G05100	100.833	154.753	14.5649	19.7408	2.79448	5.44614e-10
AT4G27070	2529.73	3318	414.289	422.908	2.79376	1.55343e-75
AT4G33040	157.181	200.205	25.0839	24.2963	2.79367	6.34912e-15
AT1G12890	11.8627	2.16438	0	0	2.79278	0.0267569
AT4G36500	9261.83	9160.74	1498.56	1148.76	2.79111	5.9198e-107
AT5G50950	8551.55	7078.61	1166.81	1084.22	2.78854	3.19165e-129
AT1G28390	3483.2	3962.98	491.16	581.593	2.78714	4.7747e-108
AT1G63550	20.7598	19.4794	1.61832	2.27778	2.78379	0.00246935
AT2G22250	5980.3	7463.87	907.067	1034.11	2.78359	7.9474e-100
AT5G14470	736.973	714.246	110.855	97.9445	2.78107	6.20797e-53
AT1G04360	1312.32	1234.78	176.397	191.333	2.78015	3.30989e-83
AT1G30757	980.159	800.821	118.946	136.667	2.7792	2.10143e-48
AT5G64540	5.93137	12.9863	0.809159	0	2.77868	0.0199994
AT2G41380	2583.11	2324.54	358.457	353.056	2.77807	1.65998e-122
AT5G10410	1036.51	1327.85	149.694	190.574	2.77798	9.05624e-46
AT4G37530	6144.9	6433.62	1033.3	791.149	2.77745	6.3731e-99
AT3G11900	2526.76	2656.78	360.885	392.537	2.77605	3.70881e-136
AT5G25170	4644.26	4606.88	696.686	655.241	2.77083	7.43885e-208
AT5G67460	790.355	733.725	102.763	117.685	2.77059	1.05416e-52
AT5G62360	11815.3	10193.2	1322.98	1840.45	2.76485	8.78412e-27
AT3G53260	17229.1	22702.2	2806.16	3042.35	2.76292	2.67125e-98
AT5G47850	131.973	154.753	26.7023	12.9074	2.76256	4.13476e-10
AT2G41180	3127.31	2759.59	469.312	393.297	2.76201	2.30159e-97
AT1G23810	10.3799	14.0685	0	1.51852	2.76087	0.0144406
AT5G07200	13.3456	40.041	3.23664	2.27778	2.75828	0.00222255
AT4G20080	11.8627	12.9863	1.61832	0	2.75805	0.0141421
AT4G29580	2.96568	9.73971	0	0	2.75639	0.0290125
AT1G80520	427.059	389.589	63.9236	54.6667	2.75526	6.17153e-31
AT2G41470	31.1397	28.1369	5.66411	0	2.75463	0.00423132
AT5G61010	3395.71	3912.12	552.656	526.167	2.75461	2.0848e-127
AT5G01500	3545.48	3940.26	538.091	567.167	2.75461	4.00594e-147
AT5G10930	774.044	712.081	109.236	108.574	2.75323	1.1278e-53
AT5G11060	11045.7	11196.3	1694.38	1599.76	2.7528	4.38505e-296
AT3G28890	75.6249	88.7396	14.5649	7.5926	2.75137	2.13452e-07
AT1G56010	4685.78	5120.92	709.633	742.556	2.75128	5.01164e-178
AT1G64070	26.6912	32.4657	5.66411	0	2.75089	0.00438215
AT4G00970	4681.33	4205.39	759.8	550.463	2.75029	7.75871e-71
AT1G62570	4917.1	5642.54	691.831	870.112	2.74805	2.58364e-93
AT2G01300	834.84	497.808	117.328	74.4074	2.74769	9.9693e-19
AT1G51660	2526.76	2510.68	381.923	366.722	2.74489	5.1203e-146
AT4G00893	16.3113	20.5616	0	3.03704	2.7441	0.00827785
AT1G17830	636.139	726.15	119.756	80.4815	2.74315	2.74321e-32
AT5G24600	87.4877	99.5615	13.7557	12.1482	2.74286	4.61458e-09
AT1G71450	11.8627	6.49314	0.809159	0	2.74034	0.0218981
AT3G44880	11496.5	11544.8	1757.49	1686.32	2.73974	0
AT4G34131	3575.13	3509.54	499.251	557.297	2.73921	2.54375e-155
AT3G47570	7606.98	7286.39	1152.24	1074.35	2.73825	4.13012e-231
AT4G36600	14.8284	4.32876	0	0.75926	2.73751	0.0231241
AT5G54710	8203.08	7898.91	1229.92	1185.2	2.7339	1.94915e-263
AT5G03310	234.289	242.411	31.5572	37.963	2.73114	1.17302e-19
AT1G19550	32.6225	22.726	2.42748	3.7963	2.73024	0.000893636
AT5G51580	23.7255	36.7945	4.0458	3.03704	2.73017	0.000588857
AT2G34185	88.9705	90.904	11.3282	13.6667	2.73005	8.70497e-09
AT5G67350	2228.71	2073.48	318.809	326.482	2.7292	5.87194e-120
AT2G36026	567.929	568.15	83.3434	85.7963	2.72837	7.8906e-44
AT2G39050	1936.59	2233.64	286.442	338.63	2.72815	3.34419e-81
AT1G18980	605	799.739	105.191	104.019	2.72737	8.98803e-37
AT3G50900	2356.24	2524.75	372.213	362.167	2.72734	7.62026e-131
AT4G22960	142.353	188.301	23.4656	24.2963	2.72572	2.65242e-13
AT1G10690	140.87	108.219	13.7557	21.2593	2.72492	5.27035e-10
AT1G04100	1089.89	1143.88	191.771	143.5	2.72279	5.17863e-53
AT1G50420	4275.03	4293.05	644.091	653.723	2.71896	5.72491e-207
AT2G40805	20.7598	5.41095	0	1.51852	2.71777	0.018781
AT4G13420	375.159	698.013	64.7327	92.6297	2.71603	4.71624e-16
AT4G34390	8453.68	10707.2	1461.34	1444.87	2.71408	1.2849e-108
AT1G77450	1382.01	1322.44	193.389	215.63	2.71389	4.21149e-83
AT5G65200	2614.25	2254.2	364.931	373.556	2.71153	3.45992e-102
AT5G59540	10836.6	10090.3	1677.39	1509.41	2.71118	9.75865e-198
AT5G64120	44799.6	46780.9	7623.09	6342.86	2.7083	1.89406e-160
AT3G56891	75.6249	81.1643	11.3282	10.6296	2.70816	7.22677e-08
AT5G64530	286.189	437.205	59.0686	48.5926	2.70736	1.04412e-18
AT1G21520	1036.51	1315.94	173.16	183.741	2.70703	7.98123e-53
AT2G39330	91.9362	155.835	20.229	15.1852	2.70488	7.17884e-09
AT3G14610	5430.17	5356.84	846.38	807.852	2.70166	5.62418e-222
AT3G29970	75.6249	70.3424	10.5191	9.87038	2.70011	2.03425e-07
AT1G68390	145.319	215.356	26.7023	26.5741	2.69424	8.54089e-13
AT2G28350	3947.33	4023.58	606.869	621.834	2.69358	4.46895e-192
AT3G10420	3901.36	3761.69	609.297	573.241	2.69156	1.80619e-173
AT4G37320	1995.91	2189.27	352.793	292.315	2.69021	1.19932e-84
AT5G13400	5391.61	5019.2	763.037	846.575	2.68759	2.8022e-162
AT3G10930	1380.53	1109.25	240.32	104.778	2.68503	2.34353e-06
AT1G26730	591.654	823.547	106	110.852	2.68411	1.83303e-32
AT5G52810	2369.58	3372.11	467.694	417.593	2.68355	6.40712e-52
AT5G64660	2689.88	2511.76	484.686	290.796	2.68275	8.05756e-14
AT1G59500	5.93137	5.41095	0	0	2.68126	0.0342155
AT1G66770	5.93137	5.41095	0	0	2.68126	0.0342155
AT2G23321	5.93137	5.41095	0	0	2.68126	0.0342155
AT3G13820	5.93137	5.41095	0	0	2.68126	0.0342155
AT1G23070	8.89705	12.9863	0.809159	0.75926	2.6812	0.0164913
AT1G25220	5980.3	7117.57	1054.33	980.204	2.68116	1.10186e-123
AT4G22680	216.495	149.342	30.748	23.537	2.67878	1.5874e-12
AT5G19110	320.294	1002.11	63.1144	100.222	2.67758	0.000577033
AT1G48320	2420	2429.52	419.144	334.834	2.67754	1.65799e-87
AT1G62510	9712.62	8278.76	1423.31	1378.82	2.67709	9.06654e-149
AT1G07500	31.1397	43.2876	2.42748	6.83334	2.67667	0.000424044
AT1G08500	889.705	796.492	130.275	130.593	2.67653	3.27284e-55
AT4G30670	1330.11	1496.67	203.099	236.13	2.67532	2.75322e-70
AT5G01410	10762.5	11594.6	1721.89	1772.11	2.67492	2.54599e-246
AT5G13490	6901.15	6762.61	1038.96	1096.37	2.67419	5.28831e-237
AT1G72280	1000.92	1174.18	181.252	157.167	2.67297	7.43249e-56
AT4G26740	4.44853	100.644	0	0	2.67102	0.0353426
AT5G45110	6269.46	7475.77	1171.66	977.926	2.6697	2.31762e-96
AT3G26115	1645.95	1442.56	238.702	242.963	2.66964	9.95187e-81
AT5G58160	6604.58	6748.54	1063.24	1034.11	2.66779	8.7433e-247
AT2G43820	14963.4	14217.8	2223.57	2360.54	2.66715	7.69954e-268
AT1G69260	1097.3	986.958	150.504	174.63	2.66494	3.29739e-59
AT5G06750	2888.58	3091.82	441.801	497.315	2.66463	3.09776e-123
AT1G17020	658.382	744.547	118.946	100.222	2.6632	6.02231e-43
AT4G18280	6127.1	5617.65	805.113	1037.91	2.6626	2.65771e-90
AT3G28917	19.2769	22.726	2.42748	2.27778	2.66083	0.00289709
AT5G03204	1.48284	19.4794	0	0.75926	2.65876	0.0310057
AT2G44990	22.2426	24.8904	3.23664	2.27778	2.65746	0.00190424
AT3G20510	4880.03	5338.45	828.579	787.352	2.65716	1.10961e-168
AT5G47440	397.402	411.232	64.7327	61.5	2.65524	4.02389e-31
AT3G01900	41.5196	76.8355	8.09159	8.35186	2.6551	1.9035e-05
AT5G05900	130.49	170.986	26.7023	18.9815	2.6521	2.43584e-11
AT1G74205	53.3823	72.5068	8.90075	9.11112	2.64631	3.04534e-06
AT1G71400	3675.97	3684.86	642.472	529.204	2.64537	4.85366e-110
AT2G24130	133.456	175.315	25.8931	21.2593	2.64535	5.73667e-12
AT3G01327	2.96568	8.65752	0	0	2.64523	0.0370599
AT5G44120	4.44853	1164.44	4.0458	3.7963	2.64462	0.0374137
AT5G05840	203.149	196.959	27.5114	34.1667	2.64389	4.15878e-16
AT4G31020	553.1	622.259	97.0991	88.8334	2.64351	1.28569e-39
AT2G40750	492.304	596.287	106	64.5371	2.64305	2.43045e-22
AT3G23930	388.505	389.589	64.7327	57.7037	2.64269	1.70966e-29
AT3G22550	554.583	556.246	92.2441	83.5186	2.64196	2.66543e-40
AT2G41010	1917.31	1886.26	378.686	184.5	2.63874	6.24865e-08
AT1G67360	2503.04	2624.31	417.526	403.167	2.63861	5.18799e-134
AT1G14520	1058.75	976.136	148.076	175.389	2.63798	9.65724e-58
AT1G09440	4485.6	4053.89	715.297	652.204	2.63695	1.18696e-136
AT2G47950	83.0392	215.356	11.3282	31.1296	2.63621	8.42651e-06
AT1G55240	513.063	410.15	71.206	74.4074	2.63436	7.03842e-29
AT5G64770	3855.39	3480.32	634.381	542.871	2.63274	3.75588e-108
AT3G19970	772.561	917.697	151.313	118.445	2.63222	1.84481e-40
AT4G05540	11.8627	5.41095	0.809159	0	2.63158	0.0296605
AT3G59460	10.3799	6.49314	0.809159	0	2.62907	0.0295311
AT2G18210	372.193	587.629	80.9159	70.6111	2.62887	3.25957e-20
AT4G13820	148.284	194.794	29.1297	24.2963	2.62424	7.60555e-13
AT3G23790	4485.6	4492.17	715.297	737.241	2.62398	1.40858e-198
AT1G71150	4.44853	6.49314	0	0	2.62173	0.0389209
AT2G03030	4.44853	6.49314	0	0	2.62173	0.0389209
AT3G07250	4.44853	6.49314	0	0	2.62173	0.0389209
AT4G08760	4.44853	6.49314	0	0	2.62173	0.0389209
AT4G29620	4.44853	6.49314	0	0	2.62173	0.0389209
AT4G00770	332.157	271.63	42.8854	52.3889	2.62105	1.85445e-20
AT5G54860	2986.44	2889.45	445.038	505.667	2.62081	7.06317e-123
AT1G48260	661.348	625.506	105.191	101.741	2.61972	1.84178e-45
AT5G53110	965.33	1059.46	170.733	157.167	2.61654	2.01875e-61
AT3G22890	63022.3	66972.4	10125.8	11031.3	2.61644	4.96137e-255
AT4G28405	41.5196	33.5479	4.85495	5.31482	2.61514	0.000196141
AT1G78050	2194.61	2178.45	364.122	347.741	2.61337	2.14926e-122
AT2G02147	20.7598	25.9726	4.0458	1.51852	2.61311	0.00302804
AT1G78120	3148.07	3174.06	567.221	461.63	2.61298	1.02234e-97
AT1G13245	9163.96	7954.1	1208.07	1573.19	2.61207	5.25076e-80
AT3G18360	8.89705	7.57533	0.809159	0	2.61165	0.0307628
AT1G62710	622.794	706.67	103.572	111.611	2.61124	1.1243e-42
AT1G03106	20.7598	24.8904	3.23664	2.27778	2.61048	0.00253523
AT3G10985	46851.9	46858.8	7381.96	7945.65	2.60974	0
AT3G50140	784.423	1060.55	172.351	126.037	2.60742	1.75667e-30
AT3G44610	1330.11	1273.74	232.229	192.093	2.60738	1.89585e-66
AT5G65300	1552.54	1222.88	278.351	143.5	2.60575	6.00645e-08
AT5G64850	1997.39	1877.6	326.091	307.5	2.60538	5.27409e-104
AT5G38530	11653.7	12288.3	1973.54	1961.17	2.60292	6.96523e-273
AT2G01180	2878.2	2447.91	484.686	385.704	2.60271	1.21035e-67
AT3G48450	332.157	593.04	68.7785	78.963	2.60232	2.39616e-16
AT2G37720	16.3113	24.8904	3.23664	1.51852	2.60176	0.00466714
AT1G72416	9378.98	7538.54	1231.54	1539.02	2.60002	1.95175e-74
AT1G02880	1613.33	1548.61	261.358	257.389	2.59978	7.13028e-95
AT4G21320	794.803	827.876	120.565	144.259	2.59977	3.27837e-49
AT3G25900	1368.66	1972.83	251.648	293.074	2.59967	2.72709e-39
AT2G45685	370.711	345.219	53.4045	62.2593	2.59859	5.7807e-26
AT1G18830	106.765	107.137	20.229	12.9074	2.59761	6.60587e-09
AT3G01990	250.6	360.369	54.2137	44.0371	2.5972	4.09661e-17
AT5G17970	19.2769	27.0548	4.0458	1.51852	2.59673	0.0034464
AT5G66640	284.706	363.616	48.5495	56.1852	2.59598	8.04276e-21
AT2G29990	1887.66	2010.71	300.198	342.426	2.59302	4.21169e-92
AT5G06490	13.3456	7.57533	0.809159	0.75926	2.59224	0.0220103
AT4G34120	9588.06	9175.89	1572.2	1533.7	2.59199	5.52104e-255
AT4G30490	6640.17	6170.65	1053.53	1066	2.59149	2.7254e-198
AT3G26590	3202.94	3403.49	541.327	551.982	2.59101	2.53047e-149
AT4G29190	6517.09	6213.94	982.319	1122.95	2.591	9.9285e-153
AT2G39420	4396.63	4683.72	764.655	739.519	2.59049	2.2251e-173
AT4G03320	1543.64	1760.72	236.274	307.5	2.59026	1.44342e-55
AT4G28330	235.772	229.424	32.3664	42.5185	2.58796	2.88398e-17
AT1G54200	1647.44	1482.6	243.557	273.333	2.58713	1.62374e-76
AT3G08970	842.254	963.149	159.404	138.945	2.5857	1.0659e-49
AT1G16130	1764.58	1822.41	305.862	289.278	2.58551	6.62764e-102
AT5G06530	2339.92	2586.43	417.526	402.408	2.58194	2.25717e-110
AT4G03330	330.674	321.411	56.6411	50.1111	2.5814	2.01941e-24
AT1G54860	1.48284	10.8219	0	0	2.5807	0.0425292
AT4G37790	5513.21	5190.18	864.182	920.982	2.57932	2.42087e-177
AT1G67270	10.3799	25.9726	2.42748	1.51852	2.57923	0.00881201
AT2G24735	7.41421	8.65752	0.809159	0	2.57885	0.0335663
AT3G45290	2445.21	2263.94	412.671	373.556	2.57573	3.51596e-105
AT3G48020	111.213	129.863	18.6107	19.7408	2.57515	2.8561e-10
AT5G33290	5350.09	4798.43	870.655	828.352	2.57337	2.49131e-147
AT2G46150	1153.65	1225.04	204.717	192.852	2.57265	5.57368e-72
AT5G60180	7.41421	12.9863	0.809159	0.75926	2.57195	0.0236454
AT3G02140	7176.96	6065.68	1184.61	1032.59	2.57147	9.15327e-103
AT4G10040	1490.26	1651.42	291.297	234.611	2.56978	9.69535e-63
AT1G49470	2037.43	2031.27	329.328	353.056	2.56918	2.13939e-110
AT1G60190	120.11	127.698	27.5114	11.3889	2.56625	1.02632e-07
AT1G51913	48.9338	56.2739	8.90075	6.83334	2.56558	2.0169e-05
AT4G10507	22.2426	7.57533	2.42748	0	2.56442	0.0226082
AT3G05327	237.255	216.438	37.2213	37.2037	2.56437	1.04123e-17
AT2G14960	99.3504	89.8218	16.1832	13.6667	2.56424	1.8802e-08
AT1G27130	10299.8	10541.6	1734.03	1786.54	2.56315	5.76812e-274
AT5G53820	28.174	30.3013	4.85495	3.03704	2.56212	0.0010338
AT3G02840	1390.91	1146.04	237.084	34.9259	2.56125	0.0109824
AT5G66670	77.1078	111.466	13.7557	15.9445	2.56062	9.87884e-08
AT1G16490	137.904	169.904	21.0381	28.8519	2.55749	2.0419e-11
AT4G18950	7867.96	7800.43	1393.37	1263.41	2.55701	5.66491e-196
AT3G44720	3296.36	3911.04	632.762	587.667	2.55644	1.0592e-96
AT5G21900	1083.96	1062.71	181.252	181.463	2.55509	3.28118e-69
AT3G03240	69.6936	63.8492	5.66411	14.4259	2.54891	1.90436e-05
AT5G55530	8222.36	8237.63	1392.56	1415.26	2.54884	2.49805e-260
AT2G35658	200.184	185.055	35.603	28.0926	2.54657	1.25054e-14
AT1G05820	1067.65	1043.23	179.633	179.185	2.54629	7.79739e-68
AT3G08810	44.4853	32.4657	6.47327	4.55556	2.54522	0.000288024
AT1G13910	1012.78	1261.83	186.107	200.445	2.54484	5.3943e-49
AT4G22690	19603.2	21373.3	3613.7	3396.17	2.54461	3.48314e-217
AT5G35735	8682.04	9650.97	1810.09	1314.28	2.54333	7.38981e-67
AT5G04220	2789.23	2532.33	455.557	453.278	2.54307	2.16377e-115
AT5G64510	118.627	168.822	24.2748	22.7778	2.54241	1.89985e-10
AT4G32870	1675.61	1750.98	303.435	282.445	2.54212	2.58602e-93
AT1G61930	174.975	165.575	27.5114	28.8519	2.53977	8.5789e-14
AT3G08770	2204.99	2261.78	394.87	371.278	2.5386	1.75338e-115
AT2G02850	1617.78	1781.29	291.297	291.556	2.53758	2.17997e-87
AT4G38340	152.733	177.479	28.3206	26.5741	2.53486	5.10108e-13
AT5G19230	10078.9	11650.9	2004.29	1734.91	2.53378	1.93741e-115
AT5G51070	65989.4	60314.8	10706.8	11068.5	2.53348	4.17156e-253
AT3G19010	12860.7	12879.1	2303.68	2135.8	2.53311	1.2276e-244
AT2G44840	418.161	519.451	94.6716	17.463	2.53304	0.00719532
AT3G30842	31.1397	40.041	3.23664	6.83334	2.53192	0.000625382
AT5G14640	5820.16	5868.72	1021.97	996.149	2.53127	1.94995e-216
AT1G12540	5.93137	4.32876	0	0	2.52877	0.0472042
AT1G21990	5.93137	4.32876	0	0	2.52877	0.0472042
AT2G17295	5.93137	4.32876	0	0	2.52877	0.0472042
AT4G25433	32.6225	12.9863	1.61832	3.7963	2.52813	0.00658012
AT2G38600	130.49	221.849	33.1755	25.0556	2.52685	7.02854e-10
AT1G17230	4243.89	3928.35	748.472	665.871	2.52541	1.78172e-125
AT5G57910	2485.24	2560.46	445.038	428.982	2.52487	2.94612e-127
AT2G20900	7234.79	7865.36	1255.01	1365.91	2.52269	1.52081e-165
AT5G66816	2.96568	7.57533	0	0	2.52229	0.0478682
AT1G10700	4157.89	4706.45	779.22	760.778	2.52109	4.3965e-130
AT1G32940	1396.84	1959.85	284.824	294.593	2.52066	1.30981e-42
AT5G18130	9333.01	8519	1657.16	1445.63	2.51978	2.80212e-137
AT2G34140	507.132	672.04	88.1983	113.889	2.51974	8.82345e-26
AT1G15640	100.833	132.027	21.0381	17.463	2.51799	3.6088e-09
AT3G57740	376.642	367.945	65.5419	62.2593	2.51767	4.52817e-27
AT2G26530	6238.32	5736.69	1300.32	627.908	2.51707	4.91897e-07
AT1G53170	1063.2	1077.86	182.061	189.815	2.51567	4.44326e-67
AT4G14368	37.0711	117.959	12.9465	10.6296	2.5148	0.000127347
AT5G42720	1269.31	1490.18	204.717	273.333	2.51426	3.33963e-44
AT5G40220	8.89705	2.16438	0	0	2.51408	0.0486951
AT1G08800	10655.7	12151.9	2081.97	1900.43	2.51389	1.28733e-142
AT5G54720	2617.22	2478.22	466.885	422.148	2.51315	2.81473e-110
AT2G39435	1543.64	1324.6	267.832	230.815	2.51254	2.25236e-59
AT1G43910	1763.1	2416.53	385.969	340.908	2.51151	2.45179e-46
AT3G26470	922.328	1517.23	210.381	211.074	2.50986	3.75783e-26
AT1G53910	25650.2	26888.1	4579.84	4636.04	2.50927	0
AT4G36150	2468.93	2569.12	464.457	417.593	2.50926	1.79734e-110
AT2G30870	160171	160429	28211.3	28092.6	2.50804	0
AT2G27500	7687.05	7059.13	1408.75	1175.33	2.50704	3.55434e-111
AT4G18430	750.318	981.547	154.549	147.296	2.50583	4.21755e-37
AT4G20840	4337.31	3849.35	739.571	696.241	2.50566	3.15965e-122
AT5G59490	169.044	283.534	33.9847	42.5185	2.50521	1.68519e-11
AT5G67060	778.492	664.465	113.282	137.426	2.50406	5.17166e-37
AT5G62150	473.027	529.191	96.2899	78.2037	2.50329	5.03871e-30
AT2G28490	2.96568	75.7533	0.809159	6.83334	2.50273	0.0217892
AT5G67280	4080.78	4166.43	752.518	699.278	2.50272	4.64106e-159
AT1G25370	1644.47	1516.15	289.679	264.982	2.50216	1.86672e-79
AT5G47070	4421.84	4573.34	826.151	758.5	2.5017	5.24836e-157
AT2G26010	78.5906	145.014	16.1832	20.5	2.50146	3.29059e-07
AT5G46230	576.826	673.122	108.427	110.093	2.50084	2.29835e-37
AT5G26340	5596.25	6443.36	1038.96	1083.46	2.49973	2.64873e-129
AT5G01225	20.7598	21.6438	1.61832	3.7963	2.49686	0.0053329
AT1G06520	2145.67	1834.31	389.206	310.537	2.49679	6.36974e-58
AT3G48090	6021.82	7250.68	1267.14	1074.35	2.49642	3.38049e-85
AT1G74310	4383.28	6654.39	886.838	1012.85	2.49503	1.0035e-15
AT5G02430	1162.55	1077.86	186.916	208.037	2.49195	1.23442e-61
AT4G12400	2133.81	3027.97	401.343	506.426	2.4918	3.76522e-39
AT5G42530	22930.7	19854.9	4032.04	3553.34	2.49089	2.10903e-127
AT4G39580	659.865	723.985	114.901	129.074	2.48914	8.48322e-42
AT1G79450	1003.88	1273.74	202.29	200.445	2.48827	3.9373e-46
AT5G05290	11.8627	36.7945	2.42748	3.7963	2.48706	0.00669178
AT3G60200	2161.98	2218.49	383.541	395.574	2.48587	7.88639e-114
AT4G33050	15620.3	15045.7	2806.97	2667.28	2.48352	1.8394e-258
AT1G22210	10.3799	8.65752	0.809159	0.75926	2.48345	0.0299171
AT1G76130	1751.24	1854.87	325.282	317.371	2.4828	3.96135e-95
AT3G18830	22726	21913.3	3871.83	4100.76	2.48273	7.86359e-270
AT1G30320	4494.49	4262.75	767.892	794.186	2.48261	4.43174e-164
AT3G19430	837.806	1032.41	168.305	164	2.48088	6.38236e-44
AT5G66740	54.8652	49.7808	4.85495	11.3889	2.47998	0.000105358
AT2G31990	418.161	441.534	85.7709	66.0556	2.47948	4.83764e-26
AT1G55265	908.982	833.287	158.595	151.093	2.47918	3.84971e-52
AT4G16600	120.11	153.671	24.2748	22.7778	2.47649	2.09251e-10
AT2G26190	12854.8	13229.8	2467.94	2210.2	2.47632	4.96302e-189
AT1G12200	4576.05	5166.38	842.335	905.038	2.47465	7.45386e-124
AT5G21960	69.6936	8.65752	7.28243	2.27778	2.47301	0.010041
AT3G48890	13121.7	15586.8	2558.56	2605.78	2.47054	4.25842e-131
AT1G20490	708.799	730.478	118.137	138.945	2.46969	1.0459e-42
AT3G46600	19318.5	19074.7	4008.57	2781.17	2.46889	3.90185e-21
AT4G08770	1653.37	2346.19	362.503	353.815	2.46832	2.24719e-42
AT5G04340	4104.51	3830.95	877.938	476.056	2.46819	7.9952e-09
AT1G53610	81.5563	132.027	20.229	15.9445	2.46769	1.84293e-07
AT5G01380	158.664	181.808	17.8015	40.2408	2.46451	1.12846e-08
AT1G08315	2325.1	2212	408.625	410.759	2.46314	2.38942e-112
AT5G45720	793.321	662.301	125.42	135.148	2.46288	2.06663e-38
AT1G16300	1773.48	1822.41	330.137	319.648	2.46275	3.33745e-97
AT1G34180	710.281	887.396	139.985	148.056	2.45762	8.1836e-38
AT4G33290	14.8284	2.16438	0	0.75926	2.45716	0.0482928
AT5G62770	919.362	1214.22	214.427	170.074	2.45702	9.36693e-34
AT1G29020	321.777	457.767	78.4884	60.7408	2.45433	7.05187e-18
AT1G02920	19911.6	18952.4	3756.93	3324.8	2.45295	5.52349e-175
AT2G20560	1181.83	1466.37	233.847	246.759	2.45205	3.51432e-51
AT2G42530	1941.04	1958.76	373.022	337.111	2.45175	1.80426e-94
AT1G56130	1384.97	2017.2	305.862	309.778	2.45169	4.38745e-37
AT1G62200	3526.2	4116.65	689.404	703.074	2.45163	6.7511e-103
AT3G60580	290.637	316	56.6411	52.3889	2.44867	2.69204e-21
AT4G21440	23.7255	38.9589	4.0458	5.31482	2.4473	0.00144864
AT3G21320	81.5563	96.3149	12.9465	17.463	2.44663	2.32368e-07
AT1G11950	3321.57	3090.74	592.304	580.074	2.44625	1.32943e-129
AT2G16630	2193.12	2197.93	375.45	426.704	2.44567	3.29984e-95
AT1G18970	668.762	903.629	152.122	133.63	2.44357	1.85425e-30
AT5G61570	2747.71	2433.85	473.358	474.537	2.44345	1.71261e-98
AT5G38450	177.941	178.561	26.7023	36.4445	2.4422	1.06723e-12
AT3G59700	1642.99	1783.45	322.854	305.222	2.44207	1.54626e-83
AT4G00820	4734.71	4775.71	866.609	880.741	2.44119	5.81855e-185
AT1G33110	4278	4609.05	714.488	916.426	2.43787	7.48692e-75
AT3G27330	1159.58	1281.31	210.381	237.648	2.43632	1.12261e-59
AT1G72660	45.9681	62.767	8.09159	9.87038	2.43569	4.21007e-05
AT1G19570	37765	36396.2	6996.8	6697.43	2.43514	1.35398e-295
AT5G60270	3426.85	3242.24	658.656	570.963	2.43396	7.19936e-105
AT5G03630	34404.9	33837.9	6300.11	6335.26	2.43153	0
AT3G23030	14396.9	13863.9	2519.72	2710.56	2.43094	5.05834e-221
AT2G31865	1298.97	1486.93	265.404	249.037	2.42993	8.35858e-64
AT4G37670	3466.88	3735.72	627.098	705.352	2.42935	5.25289e-112
AT4G09900	1764.58	1598.4	296.961	323.445	2.42916	2.26176e-76
AT2G21510	87.4877	126.616	16.1832	21.2593	2.42579	1.0333e-07
AT1G80450	693.97	831.122	145.649	135.907	2.42509	6.58386e-39
AT2G45680	3515.82	3090.74	723.388	469.982	2.42456	2.40375e-14
AT3G16570	10350.2	10097.9	1778.53	2021.91	2.42375	1.16209e-158
AT1G09930	19.2769	35.7123	1.61832	6.07408	2.42351	0.00548321
AT2G05940	4230.55	5076.55	1038.96	618.797	2.42314	3.77429e-10
AT5G53990	389.987	489.15	84.9617	76.6852	2.42234	2.46934e-24
AT5G59170	44.4853	77.9177	12.1374	8.35186	2.42068	5.87227e-05
AT3G26440	3229.63	3576.64	650.564	617.278	2.42068	3.63558e-115
AT1G13609	88.9705	70.3424	15.374	12.1482	2.41903	1.1536e-06
AT5G13550	8260.91	8524.41	1543.07	1591.41	2.41847	9.68659e-224
AT2G14750	7635.15	7884.84	1393.37	1507.13	2.41664	4.13248e-186
AT1G79420	739.938	677.451	119.756	142.741	2.41521	1.46509e-38
AT1G01700	293.603	261.89	49.3587	52.3889	2.41434	3.75076e-19
AT4G04920	8929.68	8962.7	1653.92	1705.3	2.41071	1.09261e-238
AT4G40020	169.044	190.466	42.0763	22.7778	2.41032	4.72336e-10
AT1G72070	1430.94	1325.68	278.351	237.648	2.40837	8.53903e-62
AT3G53230	3807.94	4904.49	825.342	809.371	2.40693	1.95311e-69
AT5G51030	11.8627	15.1507	0.809159	2.27778	2.40544	0.0213455
AT1G73750	1319.73	1244.52	263.786	217.148	2.40502	5.2248e-56
AT5G41170	326.225	339.808	57.4503	66.0556	2.40395	2.39032e-22
AT1G78860	1767.55	1913.31	350.366	343.185	2.40276	5.20275e-88
AT3G44400	1156.62	1604.89	274.305	243.722	2.40097	4.51499e-36
AT3G55430	11796	12339.1	2230.04	2333.96	2.40042	1.56278e-227
AT5G20150	1330.11	1179.59	213.618	257.389	2.40035	1.97187e-51
AT4G21120	745.87	815.972	163.45	129.833	2.40034	1.08381e-37
AT4G25350	745.87	722.903	138.366	138.185	2.39614	8.19333e-46
AT3G03310	2701.74	2781.23	525.144	514.778	2.39458	1.24017e-125
AT3G48640	149.767	206.698	38.0305	27.3333	2.39405	1.08694e-10
AT4G15550	6009.96	5453.16	904.64	1260.37	2.39365	8.16933e-55
AT5G26920	1988.49	2530.16	450.702	404.685	2.39297	3.39918e-55
AT5G65040	1970.7	1969.59	360.076	387.222	2.39231	2.8208e-96
AT4G17695	968.296	959.903	192.58	172.352	2.39199	2.6723e-54
AT3G46230	90.4534	203.452	22.6565	29.6111	2.39133	9.6404e-07
AT2G45930	102.316	81.1643	21.0381	11.3889	2.39047	1.62639e-06
AT4G21250	63.7622	91.9862	15.374	12.1482	2.38999	3.42457e-06
AT2G42990	103.799	125.534	23.4656	18.2222	2.38813	1.23151e-08
AT5G12050	3953.26	3261.72	695.877	678.019	2.38503	4.84185e-82
AT1G02470	459.681	412.315	85.7709	78.963	2.38215	2.80809e-27
AT5G08250	157.181	188.301	27.5114	36.4445	2.38037	1.42576e-11
AT3G02875	2661.7	2868.89	519.48	539.834	2.38003	1.62715e-111
AT5G17650	987.573	1246.68	227.374	198.926	2.37891	2.76156e-40
AT2G28780	1660.78	1877.6	352.793	324.963	2.37849	4.65764e-72
AT5G45090	83.0392	138.52	22.6565	17.463	2.37712	4.16369e-07
AT4G23100	82788.6	91776.2	16570.8	16976.3	2.37701	1.44199e-210
AT2G28340	5.93137	11.9041	0.809159	0.75926	2.37621	0.0417458
AT4G30910	10575.6	11506.9	2105.43	2150.22	2.37296	1.21444e-189
AT5G17860	1239.66	1152.53	222.519	236.889	2.37036	8.45696e-63
AT5G46050	4151.96	3885.06	775.984	775.204	2.36892	2.81585e-142
AT4G04510	28.174	47.6164	5.66411	6.83334	2.36819	0.000841474
AT3G17120	3219.25	2895.94	601.205	578.556	2.36807	9.83046e-106
AT2G28570	2126.4	2742.27	430.473	506.426	2.36743	1.32952e-49
AT4G39270	6736.55	6815.63	1351.3	1273.28	2.36591	1.47482e-189
AT5G17220	44.4853	81.1643	8.09159	13.6667	2.36496	0.00010587
AT2G15480	3920.63	4479.19	758.991	865.556	2.36475	1.6219e-90
AT3G55130	7658.88	6793.99	1398.23	1406.91	2.36083	3.94673e-140
AT3G52520	848.186	891.725	191.771	144.259	2.35958	2.44858e-36
AT5G58670	1141.79	1379.79	237.084	251.315	2.35916	3.83183e-50
AT5G02020	1232.24	1200.15	241.129	230.815	2.35771	3.17737e-67
AT3G50910	5784.57	6264.8	1166.81	1182.93	2.35562	7.85522e-160
AT5G26790	129.007	108.219	15.374	28.0926	2.35457	1.39901e-07
AT5G43420	1207.03	1394.94	292.916	211.833	2.35339	3.16144e-36
AT4G38940	1432.43	1772.63	334.992	288.519	2.3531	3.56818e-48
AT4G15130	3567.72	3730.31	665.129	760.019	2.3513	2.38888e-107
AT1G43040	17.7941	8.65752	1.61832	1.51852	2.35016	0.0253604
AT5G52750	1113.61	1522.64	309.099	179.945	2.34972	6.5999e-08
AT5G57920	68.2107	58.4383	10.5191	12.1482	2.34931	1.28522e-05
AT4G27300	17785.2	15771.8	3570.01	2995.28	2.3485	9.81417e-101
AT3G53180	11693.7	13072.9	2387.83	2476.71	2.34509	1.1137e-159
AT2G46495	99.3504	119.041	14.5649	25.8148	2.34343	2.91681e-07
AT5G05600	3093.21	3918.61	649.755	725.093	2.34282	1.2359e-61
AT5G17760	4120.82	4732.42	833.434	906.556	2.34245	3.38817e-99
AT1G79410	3197.01	2890.53	554.274	641.574	2.34035	2.64611e-84
AT4G22530	1358.28	1384.12	228.183	309.019	2.33842	8.58135e-43
AT4G26560	7.41421	28.1369	0	3.7963	2.33779	0.0368659
AT2G27310	3044.27	3052.86	665.938	536.037	2.33663	1.03363e-74
AT1G23840	1211.48	1133.05	240.32	220.945	2.33661	6.69593e-60
AT3G27150	753.284	916.615	152.931	175.389	2.3334	6.04432e-36
AT1G67910	1462.08	1507.49	265.404	321.167	2.33045	2.43925e-59
AT2G45040	91.9362	91.9862	13.7557	20.5	2.32906	4.87e-07
AT3G50180	5.93137	16.2329	1.61832	0.75926	2.32847	0.0383708
AT1G80120	395.919	517.287	86.58	92.6297	2.32838	1.82357e-22
AT1G03905	956.433	1070.29	207.954	193.611	2.32728	2.11157e-50
AT5G40240	1978.11	2158.97	417.526	404.685	2.32649	6.29964e-88
AT5G20960	22414.6	26511.5	5128.45	4597.32	2.32626	3.70562e-107
AT4G21865	473.027	530.273	107.618	90.3519	2.32531	1.24139e-27
AT4G16380	17123.9	17984.9	3485.86	3512.34	2.32494	5.41822e-250
AT3G47720	66.7279	169.904	26.7023	16.7037	2.32189	2.87542e-05
AT3G19390	5728.22	6018.06	1129.59	1214.82	2.32173	5.06883e-154
AT5G64170	146.801	161.246	30.748	28.8519	2.32047	3.34541e-11
AT4G11300	2384.41	2249.87	464.457	460.111	2.31991	3.9559e-102
AT2G32240	51067.6	56672.1	11096	10452.7	2.31921	4.99791e-179
AT3G62130	9817.9	9411.81	1946.84	1901.19	2.31864	3.33409e-213
AT1G72470	2350.3	2321.3	468.503	465.426	2.31784	2.32012e-109
AT4G16760	18474.7	19929.6	3682.48	4007.37	2.31743	2.57703e-173
AT1G59620	3584.03	3632.91	775.984	668.149	2.31695	6.6658e-101
AT4G24160	3331.95	3938.09	698.304	756.982	2.31528	7.15742e-82
AT5G07100	7409.76	6891.39	1510.7	1359.07	2.31336	5.80372e-134
AT2G18170	4283.93	4588.49	906.258	875.426	2.31329	2.52592e-139
AT1G58320	142.353	196.959	35.603	30.3704	2.31322	2.01337e-10
AT4G15440	74.1421	80.0821	14.5649	14.4259	2.31229	1.79669e-06
AT4G30060	3105.07	2882.96	623.862	578.556	2.31109	2.82073e-105
AT1G55850	29585.7	29310	5638.22	6213.02	2.31056	1.05633e-201
AT2G25190	3245.94	3244.41	687.785	617.278	2.3103	4.55281e-112
AT5G65685	3330.46	3289.86	654.61	676.5	2.31026	1.55876e-134
AT1G11700	1263.38	1182.83	233.038	257.389	2.30844	1.36766e-59
AT5G11670	98660.9	99639.4	19275	20720.2	2.30785	5.16916e-255
AT5G49330	861.531	877.656	195.817	153.37	2.30487	2.76328e-38
AT2G18620	139.387	141.767	25.8931	28.8519	2.30449	2.34187e-10
AT2G36695	5.93137	20.5616	0.809159	2.27778	2.30231	0.0359595
AT1G21550	176.458	214.274	47.7404	28.8519	2.30173	2.22601e-10
AT2G41178	243.186	234.835	55.832	38.7222	2.30082	6.50175e-14
AT2G38360	2197.57	2443.59	441.801	496.556	2.30034	2.24569e-77
AT1G13540	121.593	175.315	29.1297	28.8519	2.29956	2.6572e-09
AT2G18950	3687.83	3619.93	736.335	744.834	2.29903	1.64895e-143
AT2G19410	43.0024	54.1095	12.1374	5.31482	2.29417	0.000457105
AT4G09170	16.3113	17.315	0.809159	3.7963	2.2938	0.0208328
AT2G21550	385.539	509.712	93.0533	87.3149	2.29118	2.75331e-21
AT5G65510	268.394	271.63	56.6411	51.6297	2.29018	6.88259e-18
AT3G11820	11007.1	11791.5	2347.37	2314.22	2.28798	3.54584e-196
AT4G18250	957.916	1173.09	224.137	209.556	2.28761	8.23749e-42
AT4G11360	3671.52	3878.57	770.319	772.926	2.28751	7.26701e-135
AT1G07690	8.89705	11.9041	1.61832	0.75926	2.28617	0.039922
AT4G02810	240.22	176.397	46.1221	36.4445	2.2851	1.25274e-11
AT3G05937	879.325	1096.26	218.473	183.741	2.28508	6.93117e-35
AT3G61680	873.394	880.903	182.061	176.148	2.28265	9.33197e-50
AT5G58620	5508.76	5233.47	1148.2	1054.61	2.28239	6.13576e-138
AT4G12070	3082.83	2884.04	598.778	624.871	2.28053	1.20599e-110
AT1G27980	12386.2	11650.9	2471.17	2469.11	2.28002	3.26998e-207
AT5G01370	636.139	604.944	104.382	147.296	2.27978	1.74129e-25
AT2G36950	8464.06	8555.8	1670.91	1826.78	2.27972	1.81204e-168
AT3G03660	93.4191	136.356	14.5649	29.6111	2.27901	2.93602e-06
AT1G64820	22.2426	29.2191	4.0458	4.55556	2.27799	0.00441009
AT1G55690	6309.49	5906.59	1246.11	1267.2	2.27762	1.57478e-160
AT5G05340	210.564	336.561	26.7023	78.963	2.27684	1.71081e-06
AT1G54095	206.115	271.63	49.3587	47.0741	2.27502	8.7986e-14
AT5G43180	1453.19	1494.5	274.305	331.796	2.27277	1.09572e-56
AT1G32900	760.698	785.67	144.839	172.352	2.27226	6.72533e-39
AT4G27790	14.8284	9.73971	1.61832	1.51852	2.27211	0.0312522
AT4G17670	628.725	749.958	151.313	132.111	2.27008	1.01154e-31
AT5G05350	299.534	376.602	71.206	66.8149	2.26905	1.63247e-18
AT2G20610	11254.8	12105.4	2359.51	2483.54	2.26761	2.37538e-176
AT3G53590	25.2083	29.2191	7.28243	1.51852	2.26608	0.00895924
AT5G07220	11558.8	11066.5	2421.81	2273.98	2.266	1.31332e-189
AT5G46370	43.0024	22.726	2.42748	8.35186	2.26595	0.00582495
AT3G61900	68.2107	88.7396	13.7557	16.7037	2.26592	4.48674e-06
AT1G33612	51.8995	71.4246	12.9465	10.6296	2.26344	4.45669e-05
AT1G24580	43.0024	38.9589	4.85495	9.87038	2.26307	0.000870709
AT2G39650	1594.06	2052.92	466.885	243.722	2.26297	2.71271e-06
AT2G19590	1472.46	1608.13	335.801	303.704	2.26262	1.03428e-64
AT5G49200	28.174	20.5616	5.66411	2.27778	2.2618	0.007894
AT1G05200	5191.43	5333.03	1034.11	1155.59	2.26109	1.23816e-127
AT1G28380	6349.53	6603.53	1362.62	1338.57	2.25943	9.88643e-179
AT5G01850	1082.47	1147.12	216.855	246	2.25915	1.62477e-52
AT2G22470	2016.67	2529.08	463.648	481.371	2.25906	1.53578e-55
AT5G44430	37.0711	110.383	11.3282	15.9445	2.25869	0.00050497
AT4G23070	72.6593	64.9314	11.3282	15.1852	2.25787	1.2981e-05
AT5G61210	11586.9	12101.1	2558.56	2391.67	2.25649	1.33544e-186
AT3G07570	2114.53	2438.17	501.679	447.963	2.25607	2.21825e-67
AT5G53290	794.803	677.451	172.351	132.87	2.25307	1.04127e-28
AT1G14480	968.296	1377.63	277.542	208.796	2.25302	2.54263e-24
AT1G27770	8999.37	10158.5	2039.89	1973.32	2.25225	4.03245e-134
AT5G51770	3468.37	3364.53	695.877	734.204	2.25211	1.18266e-124
AT2G40095	993.504	1067.04	219.282	211.074	2.25199	6.80091e-53
AT1G62580	133.456	109.301	26.7023	22.0185	2.24891	2.03007e-08
AT1G13990	3674.48	3959.73	781.648	821.519	2.24815	1.82844e-118
AT4G27310	464.13	399.328	97.9083	81.2408	2.24652	1.83498e-22
AT3G12820	363.296	330.068	78.4884	65.2963	2.2451	5.99791e-20
AT4G04955	4739.16	4689.13	1023.59	962.741	2.24401	5.10933e-147
AT3G53720	3480.23	3343.97	691.022	747.871	2.24097	1.1381e-114
AT4G28720	484.889	308.424	79.2976	84.2778	2.23912	1.20746e-14
AT3G22810	2199.05	2295.33	443.419	504.908	2.23878	4.63205e-80
AT5G11870	143.836	158	25.0839	36.4445	2.23712	1.71255e-09
AT5G27380	31206.4	31480.9	6610.02	6686.04	2.23569	2.34567e-299
AT5G01542	922.328	812.725	167.496	198.167	2.23146	2.14027e-37
AT5G43910	1834.28	2655.7	512.198	435.815	2.23108	4.96424e-32
AT3G43190	1057.27	1393.86	270.259	248.278	2.23053	2.5787e-35
AT5G24160	4171.23	4174.01	920.823	855.686	2.22892	1.05257e-132
AT5G63270	60.7965	112.548	16.1832	18.2222	2.22835	1.85381e-05
AT4G17490	4082.26	3833.12	1076.99	457.834	2.22834	0.000105358
AT1G70630	1036.51	1218.55	226.565	252.074	2.22715	3.94121e-44
AT3G22460	2658.74	2419.78	556.701	523.889	2.22686	7.73504e-88
AT1G48745	492.304	390.671	83.3434	101.741	2.2264	3.4161e-20
AT5G66730	9340.42	8668.34	1877.25	1964.2	2.22572	4.70163e-161
AT5G11650	1807.58	1953.35	393.251	408.482	2.225	1.05778e-78
AT1G71770	11.8627	11.9041	0.809159	2.27778	2.22498	0.0381485
AT5G26600	8206.05	8269.02	1723.51	1796.41	2.22432	1.12587e-194
AT2G41550	2298.41	2212	518.671	443.408	2.22338	1.55018e-73
AT5G54500	36128	36894	7835.09	7800.63	2.22206	4.08499e-296
AT1G72930	5074.29	5218.32	1272	921.741	2.22186	1.26248e-50
AT5G62070	3207.39	3088.57	588.259	754.704	2.22063	9.20186e-60
AT3G13760	825.943	774.848	190.962	149.574	2.21998	1.94206e-33
AT3G05930	50.4166	60.6027	4.85495	15.9445	2.21908	0.000884278
AT1G66940	6079.65	5301.65	1176.52	1261.13	2.21784	2.80015e-100
AT4G23600	3770.87	4181.58	929.724	775.204	2.21677	1.66154e-73
AT5G20400	6195.31	6035.38	1330.26	1297.57	2.21593	8.39058e-173
AT3G47580	771.078	657.972	149.694	154.889	2.21441	3.96793e-34
AT5G23870	3370.5	2700.06	635.19	665.111	2.21423	5.37371e-60
AT3G14620	10406.6	10798.1	2398.35	2165.41	2.2136	6.47907e-151
AT1G71100	3529.16	3784.42	760.61	813.167	2.21276	4.71667e-111
AT2G20835	118.627	85.493	21.0381	20.5	2.21224	5.47982e-07
AT4G12120	1779.41	1997.72	407.816	404.685	2.21211	1.2355e-71
AT2G46720	873.394	775.93	182.061	170.833	2.2121	4.92452e-40
AT5G23510	6557.13	6502.88	1398.23	1416.78	2.21148	1.05534e-184
AT2G40200	90.4534	69.2602	17.8015	14.4259	2.2084	6.16963e-06
AT1G03740	15719.6	16251.3	3601.57	3309.61	2.20761	6.3973e-179
AT3G13330	11256.3	12587	2614.39	2542	2.20658	4.32235e-143
AT2G25470	1134.37	1213.14	263.786	242.963	2.20536	6.46383e-55
AT2G43140	2044.84	1605.97	392.442	393.297	2.20489	9.22612e-47
AT4G18195	109.73	133.109	29.9389	20.5	2.20487	9.4609e-08
AT5G54020	241.703	230.507	58.2595	41.7593	2.20448	3.0011e-13
AT4G03420	4288.38	4129.64	913.541	910.352	2.20305	9.51653e-141
AT2G02300	37.0711	59.5205	9.70991	9.11112	2.20253	0.000437184
AT3G52400	6362.88	7276.65	1737.26	1155.59	2.20015	7.06824e-13
AT4G40080	1023.16	923.108	207.145	213.352	2.19947	1.04836e-46
AT5G17980	840.771	765.109	150.504	195.13	2.1993	3.15676e-31
AT4G24970	1872.83	1960.93	384.351	447.204	2.19816	5.26181e-67
AT3G26320	345.502	397.164	79.2976	80.4815	2.1974	4.33317e-21
AT3G16030	2040.39	1946.86	438.564	428.222	2.1962	4.30217e-86
AT3G50780	3303.77	3197.87	662.701	751.667	2.19529	2.47045e-94
AT1G68620	714.73	715.328	143.221	166.278	2.19492	3.46702e-36
AT5G56050	421.127	371.191	92.2441	78.2037	2.19456	3.60567e-21
AT3G23250	1208.52	1455.55	360.885	186.778	2.19326	3.3415e-06
AT1G16150	293.603	325.739	87.3892	44.0371	2.19281	2.41498e-10
AT1G01250	31.1397	38.9589	5.66411	7.5926	2.19245	0.00171078
AT5G46871	13.3456	9.73971	1.61832	1.51852	2.19143	0.0399224
AT1G58225	131.973	101.726	31.5572	16.7037	2.19131	1.81731e-06
AT4G35590	59.3137	57.3561	11.3282	12.1482	2.19007	5.81454e-05
AT1G01300	12269	11784	2590.93	2676.39	2.18873	2.22539e-203
AT3G12040	548.652	573.561	120.565	123.759	2.18635	1.0108e-31
AT2G02810	2458.55	2421.94	544.564	524.648	2.18634	9.66401e-101
AT4G35380	2139.74	2811.53	544.564	537.556	2.18627	1.76557e-46
AT5G15870	5032.77	4517.06	1064.04	1028.8	2.1856	4.60249e-111
AT3G13380	2743.26	3325.57	665.129	664.352	2.18549	1.00326e-66
AT5G24150	38.5539	91.9862	13.7557	12.1482	2.18442	0.000425798
AT3G44220	354.399	412.315	76.8701	89.5926	2.18268	3.57535e-20
AT3G04630	4587.91	4622.04	1038.15	987.038	2.18253	7.18224e-143
AT4G22753	1982.56	1889.5	417.526	432.019	2.18241	8.20194e-83
AT4G29140	3618.13	3412.15	737.953	806.334	2.18169	7.01138e-104
AT5G05490	157.181	172.068	29.1297	41	2.18088	6.46618e-10
AT4G21550	422.61	371.191	87.3892	85.0371	2.18083	3.51051e-22
AT2G30020	5869.09	4334.17	1450.01	413.797	2.17734	0.00564732
AT1G73190	1.48284	56.2739	3.23664	4.55556	2.17444	0.0472227
AT1G76600	2127.88	2294.24	606.869	322.685	2.17308	8.70816e-07
AT3G59530	594.62	667.711	140.794	137.426	2.17072	2.2356e-32
AT1G74210	3969.57	3987.87	928.915	835.186	2.17015	1.85663e-110
AT1G68340	974.227	957.738	220.091	207.278	2.16819	4.19565e-49
AT3G54340	22.2426	11.9041	2.42748	3.03704	2.16688	0.022849
AT4G22840	544.203	548.671	106.809	133.63	2.16678	2.04505e-26
AT5G13800	9545.05	9381.51	2064.16	2145.67	2.16626	2.3779e-194
AT2G33310	8016.24	7612.13	1697.62	1779.7	2.16512	3.89831e-161
AT3G16180	7406.8	6882.73	1585.14	1594.45	2.16487	1.25717e-151
AT2G42540	284.706	601.698	88.1983	103.259	2.16483	1.26925e-09
AT3G51895	554.583	540.013	139.175	102.5	2.1623	2.98634e-23
AT1G12110	17039.3	16103	3617.75	3779.59	2.16122	7.27018e-192
AT5G18180	26.6912	49.7808	7.28243	7.5926	2.16059	0.00215094
AT1G27020	41666.4	34886.6	8875.67	8216.71	2.15888	4.1831e-98
AT2G43040	947.536	960.985	210.381	214.87	2.15781	3.11362e-49
AT1G72450	5972.89	5749.68	1376.38	1245.19	2.15764	1.11354e-124
AT1G53440	24822.8	25414.2	5753.93	5499.32	2.15682	3.78893e-232
AT3G26020	3373.47	3626.42	805.113	761.537	2.15678	1.16869e-105
AT4G24260	182.39	182.89	37.2213	42.5185	2.15555	1.02266e-11
AT4G15070	966.813	953.41	239.511	189.056	2.15357	1.22663e-36
AT2G16760	627.242	766.191	140.794	169.315	2.15353	7.25282e-27
AT5G23360	800.735	599.533	158.595	151.852	2.15341	7.50027e-25
AT5G05790	1374.59	1266.16	275.923	314.334	2.15193	4.19953e-52
AT4G34180	10974.5	11929	2563.42	2585.28	2.15118	1.82962e-162
AT5G17630	3858.36	4261.67	927.296	900.482	2.14855	1.62286e-105
AT4G05010	771.078	753.204	196.626	144.259	2.14701	1.83468e-27
AT3G27170	2517.87	2458.74	509.77	608.926	2.14651	5.30405e-68
AT5G19380	1616.3	1739.08	383.541	372.037	2.14629	5.60617e-70
AT3G45330	102.316	128.781	24.2748	25.8148	2.14602	1.08487e-07
AT3G60450	3446.13	4270.32	843.144	893.649	2.14597	3.70591e-62
AT5G24030	6005.51	5305.98	1349.68	1199.63	2.14478	9.15686e-88
AT3G23175	563.48	794.328	161.023	142.741	2.14414	3.40822e-21
AT5G01810	20405.4	19138.5	4502.16	4453.06	2.14052	1.20991e-200
AT5G50260	133.456	104.972	23.4656	28.0926	2.14019	1.13702e-07
AT4G16146	1484.32	1588.66	364.931	330.278	2.1391	3.46466e-61
AT2G13665	851.151	826.793	189.343	189.056	2.13901	1.47818e-43
AT2G42150	63.7622	59.5205	14.5649	11.3889	2.13532	6.33603e-05
AT1G16370	1533.26	1602.72	348.748	363.685	2.13276	7.85359e-69
AT1G58360	8429.96	8298.24	1879.68	1929.28	2.13254	2.85206e-187
AT3G57550	13192.8	12407.3	2989.84	2839.63	2.13228	3.40014e-169
AT5G49760	24056.1	23365.6	5901.2	4901.02	2.13032	1.88977e-97
AT5G39970	1126.96	1275.9	279.969	267.259	2.12842	6.60146e-49
AT1G80160	341.054	330.068	76.061	75.1667	2.12833	9.94405e-20
AT5G58900	8959.33	7906.48	1899.91	1947.5	2.12822	4.24869e-116
AT5G65500	103.799	154.753	33.1755	23.537	2.12733	5.08281e-07
AT2G22860	1322.7	1952.27	347.129	396.334	2.12535	2.58096e-26
AT1G68440	16410.6	15646.3	3622.61	3714.3	2.12527	1.49397e-203
AT1G19190	246.152	281.369	66.351	52.3889	2.12512	4.0622e-14
AT1G50740	1276.73	1327.85	328.519	265.741	2.1245	3.29427e-44
AT1G31173	197.218	208.863	49.3587	41.7593	2.12316	2.62643e-12
AT2G41835	1057.27	1087.6	257.313	233.093	2.12202	2.83383e-49
AT4G35783	37.0711	43.2876	6.47327	9.87038	2.11952	0.00128711
AT2G29950	65.2451	76.8355	16.9923	13.6667	2.11871	2.43696e-05
AT5G24570	683.59	731.561	164.259	159.445	2.1187	3.9981e-36
AT2G27580	2121.95	2318.05	479.022	539.834	2.11829	3.40493e-68
AT5G57123	41.5196	68.178	14.5649	8.35186	2.11671	0.000618078
AT3G21780	1177.38	1155.78	250.03	284.722	2.11649	6.93279e-50
AT1G08630	13943.2	12905.1	3240.68	2942.89	2.11533	1.47902e-130
AT1G08940	2250.95	2464.15	562.366	523.13	2.1153	6.22463e-77
AT2G36840	1307.87	1376.55	305.053	312.815	2.11353	1.24449e-60
AT3G10370	4682.82	4659.91	1055.14	1099.41	2.1135	2.65438e-139
AT1G75370	10762.5	10987.5	2530.24	2492.65	2.11275	4.62219e-204
AT1G11125	182.39	189.383	42.8854	41	2.11245	9.73341e-12
AT2G17770	90.4534	111.466	20.229	24.2963	2.11243	8.92567e-07
AT5G59450	4409.97	4114.49	1069.71	895.167	2.11215	2.79805e-74
AT5G17680	341.054	332.232	75.2518	78.2037	2.11187	1.53214e-19
AT3G50470	621.311	597.369	151.313	128.315	2.11088	2.3265e-29
AT1G77370	3450.57	3748.71	773.556	889.093	2.10969	4.4758e-79
AT1G21320	263.946	219.685	51.7862	57.7037	2.10783	2.08836e-13
AT5G67620	355.882	529.191	102.763	99.463	2.10763	1.70088e-15
AT3G11420	3407.57	3825.54	847.999	826.834	2.10752	3.51207e-91
AT2G36610	37.0711	56.2739	8.90075	10.6296	2.10584	0.000762945
AT2G24860	926.776	1002.11	203.908	241.445	2.10487	9.29507e-39
AT5G51630	2262.82	3014.98	595.541	624.871	2.10472	7.57184e-42
AT4G13000	87.4877	93.0684	17.8015	22.0185	2.10441	2.21e-06
AT1G15890	1838.72	1590.82	415.099	378.111	2.10412	1.37424e-53
AT4G35500	2249.47	2126.5	528.381	487.445	2.10191	6.14265e-78
AT2G24600	3539.54	3578.8	818.06	837.463	2.1012	9.47224e-122
AT1G59870	214934	222415	52033.8	49837	2.10056	3.70907e-245
AT1G77360	766.629	820.3	174.778	192.852	2.1001	1.8685e-37
AT2G22500	7264.44	6918.44	2126.47	891.371	2.0985	0.000328605
AT3G23410	3391.26	3109.13	802.686	712.186	2.09641	2.32591e-79
AT5G63980	6131.55	7037.48	1489.66	1583.06	2.09616	6.83742e-95
AT5G67430	94.9019	139.603	28.3206	24.2963	2.09506	7.51067e-07
AT4G39350	34238.8	32118.3	7878.78	7634.36	2.09482	2.35371e-198
AT1G65240	206.115	178.561	51.7862	35.6852	2.09424	4.9674e-10
AT3G18690	1014.26	951.245	243.557	214.111	2.09348	3.8274e-42
AT1G71880	12676.8	12186.5	2875.75	2944.41	2.09274	1.08054e-193
AT5G51260	922.328	922.026	215.236	214.87	2.09219	6.31466e-46
AT1G09650	103.799	57.3561	9.70991	24.2963	2.0911	0.00049944
AT5G25450	182.39	206.698	38.8396	50.1111	2.09084	6.19174e-11
AT2G33380	88.9705	119.041	14.5649	31.1296	2.09067	2.70096e-05
AT1G80530	5846.85	6131.69	1341.59	1467.65	2.0892	7.84965e-121
AT1G68795	154.216	167.74	37.2213	36.4445	2.08795	3.54488e-10
AT4G34150	6445.91	6785.33	1687.1	1420.57	2.08629	1.00787e-84
AT3G24090	1118.06	1160.11	267.023	267.259	2.08588	1.8488e-53
AT3G26910	3112.49	3102.64	728.243	732.686	2.08558	2.96074e-112
AT2G41700	16262.3	15045.7	3748.83	3615.59	2.08545	4.91651e-162
AT5G66400	339.571	387.424	84.1525	85.0371	2.08545	2.20252e-19
AT1G53490	1537.71	1503.16	334.183	379.63	2.08349	5.84626e-58
AT3G47640	1380.53	1503.16	347.938	330.278	2.08324	7.13593e-58
AT5G54700	34.1054	44.3698	12.1374	3.7963	2.08285	0.00492508
AT5G26030	8183.81	8465.98	2065.78	1858.67	2.0825	4.52558e-126
AT4G34200	39611.2	43209.7	9579.63	9947.82	2.08245	9.48257e-170
AT2G32150	10414	11562.1	2594.97	2586.8	2.08215	3.25862e-134
AT2G38610	3545.48	3567.98	816.442	861	2.08093	2.23415e-114
AT1G65250	391.47	373.356	97.9083	80.4815	2.08083	1.78002e-19
AT3G28480	4175.68	4422.91	1005.78	1023.48	2.08064	2.71638e-121
AT1G14370	3440.19	3446.78	881.174	742.556	2.08028	1.46927e-74
AT4G11530	1613.33	1576.75	411.862	339.389	2.07957	5.47766e-50
AT5G22250	2551.97	2274.76	745.236	252.833	2.07932	0.00274615
AT3G06760	2396.27	2426.27	568.03	570.204	2.07931	2.60327e-94
AT3G57640	507.132	437.205	131.084	88.8334	2.07887	1.72731e-16
AT5G64310	5588.83	5092.79	1435.45	1081.19	2.07818	1.06114e-48
AT3G20600	1604.44	1256.42	410.244	236.889	2.07752	8.20112e-07
AT4G27450	15734.4	15778.3	3805.48	3656.59	2.07668	9.82749e-210
AT2G39400	14250.1	11735.3	3184.04	2967.19	2.07386	2.23193e-78
AT1G02440	11.8627	19.4794	2.42748	3.03704	2.07382	0.0316144
AT2G45290	4346.21	5188.02	1093.98	1165.46	2.07283	1.4182e-71
AT1G19200	131.973	143.931	33.1755	30.3704	2.07254	7.79897e-09
AT5G04840	367.745	362.534	81.7251	89.5926	2.07184	4.14316e-20
AT1G78850	58077	59873.3	14816.5	13202	2.07135	1.56661e-145
AT2G23600	18023.9	14923.4	4023.95	3792.5	2.07104	1.24942e-83
AT5G03230	2322.13	1954.44	470.931	541.352	2.06966	3.93894e-49
AT3G19210	1936.59	2217.41	487.923	498.834	2.06937	2.06123e-63
AT3G09540	949.019	1051.89	246.794	227.778	2.0693	4.93241e-42
AT5G59920	1321.21	1197.98	313.954	283.204	2.06858	3.74805e-48
AT1G15180	6196.8	5585.18	1397.42	1406.91	2.06702	1.3357e-112
AT3G61760	372.193	403.657	100.336	82.7593	2.06618	3.07242e-19
AT4G01110	149.767	177.479	41.2671	34.9259	2.06387	1.38274e-09
AT5G10210	1516.95	1557.27	381.923	352.296	2.06114	1.57059e-62
AT5G27520	2194.61	2477.13	565.602	551.223	2.06088	4.07881e-70
AT4G33300	11425.3	13626.9	3014.93	2976.3	2.06051	1.47044e-89
AT2G47750	378.125	378.767	80.9159	97.9445	2.06038	2.90485e-19
AT3G18560	1693.41	2019.37	459.602	427.463	2.06019	3.37732e-50
AT5G63490	4033.33	3971.64	940.243	977.926	2.05796	2.1055e-122
AT3G08720	2163.47	2174.12	511.389	529.204	2.05523	7.35377e-85
AT1G60960	5894.3	5838.42	1493.71	1329.46	2.05226	4.28663e-109
AT5G46295	80.0735	42.2054	18.6107	7.5926	2.05197	0.00164789
AT4G30960	43995.9	43496.5	10505.3	10589.4	2.05095	1.07625e-265
AT5G45000	280.257	351.712	62.3053	87.3149	2.04963	6.79042e-13
AT4G16960	1439.84	1546.45	370.595	348.5	2.04951	9.7153e-59
AT2G17700	3585.51	3743.3	870.655	896.686	2.04924	3.86086e-112
AT3G53235	561.997	574.643	131.893	140.463	2.04879	4.44032e-29
AT5G23160	16.3113	31.3835	0.809159	7.5926	2.04796	0.0354241
AT3G26120	14.8284	25.9726	4.0458	3.7963	2.04739	0.0198304
AT1G21400	16432.9	14699.4	3883.15	3633.06	2.04725	2.29923e-119
AT3G50280	272.843	290.027	85.7709	47.0741	2.04575	7.97435e-10
AT3G63440	2107.12	2097.28	501.679	514.019	2.04507	4.50115e-83
AT5G40040	51.8995	41.1232	10.5191	9.87038	2.04447	0.000718318
AT3G56200	1911.38	2009.63	496.824	451.76	2.04346	2.20039e-68
AT1G75960	1177.38	1018.34	225.755	301.426	2.0433	2.97131e-28
AT3G12740	16357.2	16837.8	4017.48	4041.54	2.04081	2.75233e-212
AT5G13330	1075.06	1288.89	292.916	279.408	2.03974	2.65846e-39
AT5G18480	6567.51	6664.13	1590.81	1625.57	2.03839	1.04954e-158
AT2G35390	6979.74	6941.17	1578.67	1801.72	2.03837	3.50924e-104
AT5G54490	710.281	846.273	245.984	93.3889	2.0381	0.00151578
AT3G46668	1230.76	1143.88	246.794	326.482	2.03765	3.41e-32
AT5G45070	846.703	1209.89	248.412	248.278	2.03736	1.37939e-23
AT1G52200	11194	9907.45	2631.39	2497.96	2.03705	2.06675e-109
AT1G51950	5056.49	4797.35	1308.41	1085.74	2.03655	3.70396e-71
AT5G42050	15956.9	17064	4486.79	3538.15	2.0358	4.79491e-65
AT1G50360	7703.36	7800.43	1948.46	1828.3	2.03542	3.84642e-149
AT4G20860	17503.5	16649.5	4607.35	3699.11	2.03507	4.04562e-72
AT1G29690	2764.02	3102.64	735.526	695.482	2.0323	1.14568e-75
AT5G10650	3941.39	3606.94	945.907	894.408	2.03204	3.17118e-93
AT1G11330	7119.13	6686.85	1634.5	1734.91	2.03151	1.38164e-127
AT4G01840	1033.54	1023.75	233.847	266.5	2.03075	8.82182e-43
AT1G69270	1425.01	1350.57	330.137	346.222	2.0299	2.44585e-57
AT2G18100	425.576	405.821	84.9617	115.407	2.02967	1.54807e-17
AT5G53700	93.4191	74.6711	24.2748	14.4259	2.02827	3.86387e-05
AT5G17770	11035.3	11697.4	2800.5	2769.02	2.02747	1.496e-166
AT1G53080	23.7255	25.9726	5.66411	4.55556	2.02697	0.0102805
AT4G18422	28.174	16.2329	2.42748	6.07408	2.02353	0.0222826
AT4G13345	3078.38	2604.83	681.312	709.908	2.02351	7.33323e-62
AT5G20790	158.664	93.0684	28.3206	30.3704	2.02346	3.18078e-06
AT5G01560	599.068	650.396	165.068	140.463	2.02153	3.05476e-27
AT1G78030	50.4166	47.6164	12.9465	9.11112	2.02073	0.000639433
AT1G08090	354.399	387.424	89.8167	91.1112	2.01905	1.87501e-19
AT3G20520	29.6568	38.9589	5.66411	9.11112	2.01898	0.00432629
AT1G35190	5117.29	5865.47	1329.45	1382.61	2.01467	1.68529e-87
AT3G05970	19343.7	19899.3	4956.91	4746.89	2.01431	6.63297e-195
AT5G48657	1579.23	1638.44	423.999	370.519	2.01301	5.02352e-55
AT3G29810	1168.48	1217.46	291.297	297.63	2.01254	4.4282e-52
AT3G05190	428.541	461.013	118.946	99.463	2.0118	8.04023e-21
AT5G10600	719.178	781.341	178.015	192.093	2.01027	1.27006e-33
AT5G06090	78.5906	136.356	22.6565	28.0926	2.00925	1.65744e-05
AT5G62330	50.4166	75.7533	16.9923	12.1482	2.00924	0.000288394
AT1G67940	926.776	979.382	234.656	236.889	2.00834	4.73339e-43
AT1G53430	17760	19858.2	4922.12	4415.1	2.00746	4.23284e-101
AT1G72500	3395.71	3454.35	814.823	885.297	2.00692	1.18728e-96
AT2G37040	11366	17357.3	3246.35	3724.93	2.0061	3.38257e-10
AT1G68585	926.776	813.807	220.091	210.315	2.00474	2.34232e-35
AT5G12010	5050.56	5080.88	1141.72	1378.82	2.00207	3.46218e-71
AT3G14470	1080.99	1308.37	332.564	260.426	2.00137	1.13627e-28
AT3G56620	473.027	452.356	114.091	114.648	2.0012	9.79923e-24
AT4G23010	4251.31	4249.76	1060	1059.93	2.00109	2.24952e-126
AT1G05990	1.48284	4.32876	13.7557	19.7408	-2.00069	0.0431548
AT1G32090	427.059	442.616	1805.23	1693.91	-2.00155	9.88838e-61
AT1G11450	65.2451	81.1643	327.709	274.093	-2.00177	4.32794e-13
AT3G14770	155.698	195.876	695.068	734.963	-2.00218	1.35333e-26
AT3G01490	582.757	496.725	2149.94	2176.04	-2.00256	3.95269e-60
AT2G14095	5.93137	12.9863	47.7404	40.2408	-2.0037	0.00297822
AT4G18210	72.6593	49.7808	276.732	221.704	-2.00381	3.3752e-10
AT4G12900	57.8308	51.9451	228.183	220.185	-2.0042	1.09833e-11
AT1G65900	66.7279	54.1095	239.511	252.074	-2.00499	3.39369e-12
AT3G55630	303.983	363.616	1402.27	1306.69	-2.0063	2.45021e-42
AT2G20670	2523.8	1745.57	8844.11	8619.88	-2.00766	3.9498e-14
AT5G15180	35.5882	63.8492	196.626	223.222	-2.00976	1.75252e-08
AT4G24050	57.8308	78.9999	290.488	277.13	-2.00997	6.39983e-13
AT3G27310	321.777	324.657	1392.56	1226.2	-2.01016	8.13393e-44
AT5G54148	22.2426	14.0685	88.1983	66.8149	-2.01369	0.000113639
AT1G75500	1344.94	1308.37	5187.52	5546.39	-2.01426	6.51923e-115
AT1G49750	754.767	705.588	3074.8	2838.11	-2.01538	1.71168e-78
AT5G20830	269.877	379.849	1315.69	1348.45	-2.01541	4.65801e-30
AT5G59470	22.2426	22.726	100.336	91.1112	-2.01572	5.91867e-06
AT3G13560	131.973	149.342	576.93	576.278	-2.01614	8.13294e-26
AT4G16140	151.25	180.726	673.22	688.649	-2.01631	4.62694e-28
AT5G22740	759.215	716.41	2980.13	3001.35	-2.01772	2.0728e-92
AT2G04680	11.8627	12.9863	52.5953	57.7037	-2.01871	0.00047855
AT5G51720	32.6225	54.1095	181.252	187.537	-2.01995	1.53078e-08
AT3G16340	406.299	535.684	1869.97	1993.06	-2.02068	6.1212e-40
AT5G08260	658.382	693.684	2769.75	2743.96	-2.02213	9.89806e-89
AT5G15330	134.939	111.466	534.854	473.019	-2.02329	1.04701e-20
AT5G50915	44.4853	41.1232	210.381	148.815	-2.0233	2.77265e-08
AT3G18400	19.2769	38.9589	116.519	137.426	-2.02366	5.43649e-06
AT3G42660	306.948	265.137	1133.63	1197.35	-2.02464	3.43722e-42
AT3G63210	581.274	523.78	2232.47	2267.91	-2.02512	1.38571e-71
AT1G29465	40.0367	43.2876	161.832	188.296	-2.0254	2.50737e-09
AT1G68700	4.44853	8.65752	37.2213	27.3333	-2.02561	0.00812566
AT5G48500	201.667	165.575	762.228	737.241	-2.02638	1.39528e-29
AT2G22970	536.789	544.342	2277.78	2143.39	-2.02668	1.5816e-73
AT3G61820	177.941	194.794	730.671	806.334	-2.02896	3.13499e-31
AT1G65970	367.745	300.849	1397.42	1334.02	-2.02957	1.11404e-42
AT1G49975	223.909	227.26	894.121	960.463	-2.02988	1.67261e-38
AT1G53830	51.8995	93.0684	305.053	310.537	-2.03016	8.18745e-11
AT5G54230	20.7598	24.8904	102.763	94.9075	-2.03236	4.21861e-06
AT1G23530	22.2426	21.6438	94.6716	94.1482	-2.03256	5.33674e-06
AT4G19050	13.3456	17.315	60.6869	75.926	-2.03388	0.000152152
AT3G20440	349.951	314.917	1346.44	1380.33	-2.0339	1.98374e-51
AT1G22590	191.287	187.219	816.442	745.593	-2.0352	6.53909e-33
AT2G42360	11.8627	12.9863	50.977	60.7408	-2.03538	0.000447163
AT4G17280	31.1397	64.9314	207.145	208.796	-2.03581	7.9026e-08
AT5G57560	1484.32	876.574	7290.52	3457.67	-2.03706	0.00110184
AT2G39360	252.083	219.685	1007.4	933.889	-2.03713	4.96787e-37
AT4G24140	45.9681	48.6986	175.588	224.741	-2.03758	8.61045e-10
AT4G24810	126.042	138.52	564.793	536.037	-2.03808	3.30529e-25
AT4G03140	26.6912	29.2191	109.236	131.352	-2.03955	5.82546e-07
AT1G20050	418.161	476.164	1847.31	1857.91	-2.04016	2.53282e-61
AT2G28660	69.6936	76.8355	295.343	319.648	-2.04034	2.4151e-15
AT4G07820	93.4191	78.9999	386.778	331.037	-2.04186	4.90773e-16
AT3G44310	2556.42	2591.85	10609.7	10626.6	-2.04226	1.74953e-187
AT3G09260	38708.1	45726.9	181926	166899	-2.04284	1.9162e-94
AT5G20470	1.48284	10.8219	29.9389	35.6852	-2.04378	0.015141
AT3G62760	4.44853	3.24657	17.8015	22.7778	-2.04411	0.0231716
AT2G28460	25.2083	45.452	166.687	142.741	-2.04644	3.12144e-07
AT5G52280	447.818	432.876	1950.07	1703.78	-2.04718	9.83565e-54
AT5G22870	16.3113	6.49314	50.977	51.6297	-2.04727	0.00151318
AT3G11600	145.319	158	698.304	572.482	-2.04766	1.52782e-23
AT5G47040	1298.97	1326.77	5458.59	5421.11	-2.04772	3.03572e-139
AT1G69295	373.676	338.726	1340.78	1616.46	-2.04784	1.54636e-39
AT2G24300	99.3504	137.438	522.717	479.093	-2.04831	4.87208e-19
AT3G13790	1620.75	2151.39	8064.08	7637.39	-2.04837	6.48927e-53
AT1G14350	229.841	215.356	928.915	920.223	-2.04859	3.47249e-40
AT2G22650	142.353	98.4793	501.679	498.834	-2.04902	1.86632e-18
[truncated: 1,540 more rows]

## Sheet: NTT
Genes differentially expressed (dEGs) in Dex:NTT compared to Dex:GR control lines after 8h induction with 1µM Dexamethasone (FDR < 0.05; Log2FC > 2 or Log2FC < -2).
Gene ID	Dex:NTT (1)	Dex:NTT (2)	Dex:GR (1)	Dex:GR (2)	log2FC	FDR
AT3G57670	401585	412524	279.494	799.557	8.58852	1.06725e-41	NO TRANSMITTING TRACT (NTT)
AT2G03740	2290	2418.77	4.60704	6.77591	8.41597	1.81197e-112
AT4G29570	1177	1247.07	1.53568	3.87195	8.29895	1.49496e-65
AT2G31610	3390	3569.3	9.21408	12.5838	8.17148	9.2235e-172
AT2G39030	2518	1635.87	2.30352	6.77591	8.09347	1.57499e-44
AT1G09500	7968	8585.36	28.4101	36.7835	7.93746	0
AT5G22460	268	261.846	0	0	7.79653	6.89821e-23
AT5G24860	574	740.573	0.76784	2.90396	7.79574	1.28475e-44
AT1G13490	216	263.168	0	0	7.65843	8.49386e-22
AT2G31580	585	560.72	0.76784	2.90396	7.61907	1.44029e-42
AT2G44460	585	493.275	0.76784	2.90396	7.53161	4.0408e-41
AT1G53700	3381	3442.34	17.6603	19.3597	7.43162	1.92498e-210
AT2G24850	227	156.049	0	0	7.35936	1.4975e-19
AT2G31600	301	283.005	0.76784	0.967986	7.18528	1.83305e-27
AT4G30110	1011	872.819	5.37488	6.77591	7.0314	3.28041e-75
AT2G11810	207	198.368	0.76784	0	7.02345	1.46612e-21
AT3G44860	396	231.429	0.76784	1.93597	6.9776	1.01761e-28
AT1G02220	11501	10215.9	56.8201	94.8627	6.97493	4.75609e-92
AT4G24000	251	242.009	0.76784	0.967986	6.95305	3.406e-25
AT5G03204	151	124.311	0	0	6.93715	8.89143e-17
AT5G56960	228	297.552	1.53568	0.967986	6.75802	5.5832e-27
AT3G05950	136	195.723	0.76784	0	6.7312	3.8471e-19
AT3G52780	533	633.455	5.37488	3.87195	6.63338	4.99268e-54
AT2G42980	317	203.658	1.53568	1.93597	6.50227	2.6255e-27
AT3G23120	354	228.784	3.07136	0.967986	6.46784	6.45085e-30
AT5G03210	2037	2339.42	21.4995	26.1356	6.45381	3.63564e-172
AT3G22275	138	55.543	0	0	6.39502	2.19578e-13
AT3G48850	420	333.258	3.8392	2.90396	6.36831	7.14638e-39
AT5G65510	578	714.124	6.91056	6.77591	6.3272	5.524e-62
AT2G46650	2340	2024.67	25.3387	28.0716	6.28792	1.34338e-175
AT4G32810	3918	4510.89	52.2131	54.2072	6.26575	2.30782e-284
AT2G43740	113	177.209	0.76784	0.967986	6.18916	2.92992e-18
AT1G05675	755	830.5	10.7498	8.71188	6.16908	6.62393e-78
AT1G23510	217	245.976	3.8392	0	6.16098	7.55474e-27
AT1G05100	749	585.846	7.6784	8.71188	6.15941	7.08483e-65
AT1G20310	187	142.825	1.53568	0.967986	6.11197	1.22571e-20
AT1G18870	1780	2146.34	23.0352	33.8795	6.05973	8.5478e-159
AT1G01560	351	309.454	3.8392	3.87195	6.05347	5.22453e-37
AT4G21780	169	170.596	3.07136	0	5.9271	1.30227e-21
AT5G19880	107	74.0573	0	0.967986	5.89263	1.41544e-13
AT1G11925	389	259.201	3.07136	5.80792	5.88395	3.54641e-35
AT3G49570	1293	1368.74	20.7317	22.2637	5.8745	1.11199e-127
AT4G01430	585	654.614	10.7498	7.74389	5.87385	2.57081e-65
AT4G18425	360	372.932	4.60704	5.80792	5.8684	1.06256e-41
AT3G19615	345	279.037	5.37488	2.90396	5.85523	1.11097e-35
AT4G01630	186	137.535	2.30352	0.967986	5.84788	9.80281e-21
AT5G38610	796	1020.93	13.8211	15.4878	5.83823	1.13112e-86
AT4G21440	1904	1826.31	29.1779	33.8795	5.83677	2.45628e-169
AT5G46370	134	134.89	2.30352	0	5.83296	3.27249e-18
AT4G04490	336	224.817	4.60704	2.90396	5.80945	1.2683e-31
AT1G02230	921	887.366	14.589	15.4878	5.80362	7.96613e-93
AT1G19670	2004	1510.24	28.4101	31.9436	5.80076	7.06919e-140
AT1G56250	667	559.397	9.98192	9.67986	5.79837	1.36726e-64
AT4G37420	75	88.6043	0.76784	0	5.76853	7.769e-13
AT2G42530	1606	1273.52	18.4282	32.9115	5.76463	8.54658e-122
AT5G36970	103	58.1879	0	0.967986	5.71098	1.9264e-12
AT1G32350	196	177.209	0.76784	4.83993	5.64965	9.69169e-24
AT4G09130	256	279.037	3.07136	5.80792	5.62252	1.88134e-32
AT1G19630	63	85.9594	0	0.967986	5.61328	5.24633e-12
AT4G36950	77	60.8328	0.76784	0	5.5279	1.75486e-11
AT1G73700	69	68.7675	0	0.967986	5.51522	1.6359e-11
AT3G09950	485	599.071	9.98192	11.6158	5.50401	6.21987e-59
AT3G53235	620	470.793	7.6784	14.5198	5.50329	3.3989e-57
AT3G04430	55	38.3511	0	0	5.45834	4.04919e-09
AT3G23230	682	694.288	9.98192	20.3277	5.43447	1.19252e-73
AT5G46350	412	310.776	6.91056	7.74389	5.41699	2.38271e-41
AT5G52670	85	44.9634	0.76784	0	5.41624	8.92782e-11
AT3G23220	51	38.3511	0	0	5.40029	6.82699e-09
AT1G80120	2518	2491.5	55.2845	61.9511	5.38763	8.59362e-217
AT4G37710	84	78.0247	0	1.93597	5.37144	9.35979e-13
AT2G32960	1658	1418.99	29.9458	42.5914	5.37124	2.6367e-138
AT1G68880	1139	1305.26	29.1779	28.0716	5.34734	6.50166e-120
AT4G25433	49	37.0287	0	0	5.34694	1.10498e-08
AT1G17020	4026	4722.48	93.6765	122.934	5.31807	6.29974e-259
AT3G52820	587	566.01	9.98192	17.4238	5.30706	2.43083e-64
AT2G23270	98	85.9594	0.76784	1.93597	5.27186	5.33611e-14
AT2G15780	183	125.633	3.8392	1.93597	5.23079	2.55376e-20
AT5G65550	654	687.675	16.1246	17.4238	5.2259	1.00733e-74
AT3G62990	240	174.564	1.53568	7.74389	5.22528	2.51428e-25
AT4G37390	21203	20150.2	552.845	562.4	5.20114	0
AT3G60120	133	100.506	3.8392	0	5.17916	2.56348e-16
AT3G01080	172	158.694	2.30352	4.83993	5.1786	3.60053e-22
AT1G78410	170	189.111	2.30352	5.80792	5.1593	1.34082e-23
AT1G78120	1061	925.717	26.8744	26.1356	5.15834	8.45183e-102
AT2G03020	122	136.213	1.53568	3.87195	5.12177	4.24858e-18
AT5G37600	56917	60961.1	1622.45	1751.09	5.11695	0
AT1G59940	110	115.053	1.53568	2.90396	5.11157	2.51327e-16
AT2G31585	57	44.9634	0.76784	0	5.09602	2.42103e-09
AT4G32870	22181	26376.3	721.002	687.27	5.09228	0
AT3G60090	30	42.3185	0	0	5.08989	9.95119e-08
AT3G48240	278	390.123	2.30352	9.67986	5.08571	5.789e-13
AT5G67350	1248	1270.88	42.2312	28.0716	5.0855	3.52912e-123
AT3G15356	38055	46714.3	1362.15	1118.02	5.07586	0
AT5G06760	1488	1256.33	37.6241	41.6234	5.06926	7.32281e-128
AT1G80820	1234	1053.99	37.6241	27.1036	5.06621	3.33608e-110
AT1G78860	622	663.871	18.4282	17.4238	5.06605	3.91876e-72
AT1G19050	675	489.307	17.6603	14.5198	5.05465	4.7475e-60
AT5G50260	4463	3501.85	99.8192	138.422	5.04375	1.80527e-201
AT5G57123	55	17.1919	0	0	5.01283	2.1914e-07
AT5G07510	132	191.756	3.8392	3.87195	5.00848	4.22377e-21
AT3G09520	149	115.053	3.07136	2.90396	5.0053	2.57222e-18
AT3G23000	18960	22255.6	684.145	596.28	4.99097	0
AT4G39950	3221	1840.85	82.9267	51.3033	4.95012	1.41417e-24
AT1G17420	1327	993.162	34.5528	37.7515	4.9499	6.97643e-102
AT4G22710	1130	900.59	37.6241	24.1997	4.94984	4.98992e-94
AT1G73880	13230	13118.7	426.151	423.978	4.94177	0
AT2G43580	49	42.3185	0	0.967986	4.91699	1.26193e-08
AT5G47220	17979	17057	583.558	579.824	4.90112	0
AT3G04370	258	350.45	10.7498	6.77591	4.90093	1.9554e-35
AT5G64890	187	161.339	4.60704	4.83993	4.89893	3.54091e-23
AT4G37370	5772	5496.11	159.711	215.861	4.89653	5.97336e-279
AT3G04320	2979	2472.99	104.426	61.9511	4.87505	2.01432e-40
AT2G29470	1143	1002.42	29.9458	41.6234	4.86912	6.36236e-105
AT3G02242	38	50.2532	0	0.967986	4.85683	2.31718e-08
AT4G14690	181	203.658	5.37488	5.80792	4.83957	3.36364e-25
AT1G74150	1848	1983.68	68.3377	62.9191	4.82967	7.5349e-171
AT3G61930	357	361.03	13.0533	9.67986	4.82221	2.36884e-43
AT1G79680	571	465.503	15.3568	19.3597	4.81296	2.92438e-57
AT3G23240	3665	4001.74	160.479	104.543	4.81204	8.66859e-204
AT1G02470	2374	2636.97	80.6232	96.7986	4.79958	3.45264e-195
AT1G73000	689	802.729	19.9638	31.9436	4.79522	2.09571e-76
AT4G11000	193	175.886	8.44624	1.93597	4.79462	1.6603e-23
AT4G39030	2182	1858.05	76.784	64.8551	4.79307	1.31414e-162
AT5G46890	90	85.9594	1.53568	2.90396	4.75183	2.41606e-13
AT1G07900	96	78.0247	2.30352	1.93597	4.74572	3.5221e-13
AT5G28650	166	145.47	5.37488	3.87195	4.74189	5.34131e-21
AT2G23170	48297	57873.2	1840.51	2119.89	4.7314	0
AT4G39210	358	550.14	18.4282	12.5838	4.72336	2.84362e-45
AT5G20790	191	261.846	5.37488	9.67986	4.72025	2.00561e-27
AT2G15220	4606	4342.93	102.891	193.597	4.71714	8.66098e-29
AT4G24150	348	293.584	14.589	6.77591	4.71388	1.85973e-37
AT4G29930	679	448.311	18.4282	22.2637	4.70361	5.65864e-54
AT4G34210	43	35.7062	0	0.967986	4.69635	1.0294e-07
AT4G31500	61093	59450.8	2533.87	2092.79	4.69036	0
AT3G14380	40	37.0287	0.76784	0	4.68963	1.25206e-07
AT2G43620	2192	1296	64.4985	55.1752	4.67942	1.5358e-30
AT1G03220	159755	224088	7167.78	7743.89	4.6674	1.4867e-269
AT4G39800	8859	9308.74	393.134	311.692	4.66654	0
AT3G55580	58	62.1553	1.53568	0.967986	4.66169	4.6355e-10
AT5G39110	40	59.5104	0.76784	0.967986	4.6603	9.06539e-09
AT1G13420	156	120.343	3.07136	5.80792	4.65774	1.32133e-18
AT1G79400	115	95.2166	1.53568	4.83993	4.65047	5.84352e-15
AT1G03050	24	27.7715	0	0	4.61518	3.33381e-06
AT4G35590	37	37.0287	0	0.967986	4.60596	2.26745e-07
AT5G02570	33	40.996	0	0.967986	4.5989	2.44147e-07
AT2G45570	1217	1157.15	59.8915	33.8795	4.58837	1.03384e-103
AT1G62760	2292	2323.55	85.2302	104.543	4.58768	5.34267e-186
AT3G56710	271	257.878	9.98192	9.67986	4.58582	5.32819e-33
AT4G04610	9038	8617.1	330.939	408.49	4.56794	0
AT5G42830	429	331.936	17.6603	11.6158	4.55927	2.63e-42
AT1G33590	57276	50217.5	2437.89	2082.14	4.55863	0
AT1G20490	1449	1130.7	49.9096	57.1112	4.55515	3.81897e-108
AT4G10500	591	502.532	23.0352	21.2957	4.54053	5.28302e-60
AT2G31180	88	80.6696	3.07136	1.93597	4.52145	1.08655e-12
AT3G18950	2510	2265.36	104.426	103.575	4.4969	4.15046e-186
AT4G36820	1155	1109.54	55.2845	41.6234	4.49034	5.58402e-109
AT4G29580	38	11.9021	0	0	4.48801	8.48766e-06
AT3G55120	634	657.259	24.5709	30.9756	4.48527	2.90676e-70
AT1G73050	21	26.449	0	0	4.48375	7.9316e-06
AT3G22550	38	29.094	0.76784	0	4.48294	7.64368e-07
AT5G04330	443	379.544	16.1246	18.3917	4.48253	4.50648e-47
AT2G29350	72	54.2205	1.53568	1.93597	4.47683	3.80525e-10
AT1G72940	3170	2716.32	150.497	88.0868	4.47426	5.6178e-33
AT1G10530	327	304.164	8.44624	18.3917	4.46529	2.86282e-36
AT1G21520	524	617.585	20.7317	29.0396	4.45989	1.88694e-60
AT5G47060	604	686.353	33.785	21.2957	4.4559	2.69291e-66
AT2G28850	19	27.7715	0	0	4.45462	9.59018e-06
AT5G63130	557	584.524	26.1066	23.2317	4.45294	1.77746e-63
AT2G37580	71	52.8981	1.53568	1.93597	4.44902	5.62906e-10
AT5G14200	1203	1001.1	51.4453	48.3993	4.4197	3.60324e-101
AT5G59220	2146	2294.45	67.5699	120.03	4.41798	9.51629e-31
AT5G54190	32	52.8981	0.76784	0.967986	4.41752	1.17133e-07
AT1G55210	1724	1731.09	85.2302	72.599	4.4161	4.76671e-151
AT1G02980	97	117.698	3.07136	4.83993	4.4115	4.9454e-15
AT1G68450	531	432.442	19.9638	23.2317	4.40401	2.97408e-52
AT4G28460	51	50.2532	0.76784	1.93597	4.39188	1.11938e-08
AT4G19460	997	729.994	49.1417	29.0396	4.38289	7.48731e-70
AT1G52890	1834	1343.61	62.9629	87.1188	4.37746	2.92293e-104
AT1G04360	535	511.789	24.5709	23.2317	4.37585	1.22545e-58
AT3G13950	85	68.7675	2.30352	2.90396	4.37385	1.30535e-11
AT4G32500	72	80.6696	3.07136	1.93597	4.37211	1.44342e-11
AT4G02940	11320	10373.3	557.452	485.929	4.36291	0
AT5G01550	396	390.123	11.5176	25.1676	4.35812	2.1619e-42
AT1G72920	879	569.977	42.2312	24.1997	4.35044	6.64618e-56
AT1G21110	2153	2077.57	101.355	105.511	4.33281	1.41896e-173
AT3G06490	2502	1756.22	91.3729	116.158	4.33251	5.40725e-115
AT5G40630	172	163.984	9.98192	3.87195	4.32597	3.63028e-21
AT4G28420	126	120.343	0	3.87195	4.30738	6.73633e-06
AT3G16330	309	183.821	11.5176	10.6479	4.30613	1.83605e-26
AT3G57140	731	778.924	35.3206	38.7195	4.30252	1.19083e-78
AT3G04210	2130	2182.05	70.6413	126.806	4.30145	1.74817e-28
AT1G26420	720	576.589	33.785	29.0396	4.29837	1.37569e-64
AT2G43120	3773	3911.81	185.817	202.309	4.29423	3.49272e-243
AT1G77450	3114	2815.5	145.89	152.942	4.29353	1.20523e-202
AT4G11370	505	468.148	22.2674	25.1676	4.29026	3.41895e-54
AT4G14680	6786	6814.6	341.689	351.379	4.28338	0
AT2G27505	397	391.446	15.3568	23.2317	4.28217	1.6131e-44
AT3G63110	547	617.585	30.7136	26.1356	4.28125	5.65512e-62
AT4G33040	106	154.727	7.6784	2.90396	4.27301	1.99625e-16
AT1G62540	168	235.397	6.14272	12.5838	4.27191	2.09042e-23
AT4G21680	9172	10793.9	509.846	524.649	4.25774	5.60892e-293
AT1G53620	91	120.343	3.07136	5.80792	4.2558	2.31526e-14
AT5G56970	65	60.8328	1.53568	2.90396	4.25537	6.7867e-10
AT4G29690	255	136.213	12.2854	4.83993	4.25507	2.35885e-20
AT1G02930	44907	46693.1	2739.65	1856.6	4.24246	3.6335e-53
AT5G01820	4681	4856.05	200.406	303.948	4.22816	2.41928e-170
AT2G02250	51	71.4124	3.07136	0.967986	4.22402	1.88015e-09
AT4G22530	746	579.234	31.4814	37.7515	4.2091	3.40919e-63
AT2G17710	18635	23628.3	1236.22	1037.68	4.19913	3.43525e-236
AT1G53625	638	768.345	44.5347	28.0716	4.19441	3.54548e-65
AT1G28360	318	279.037	13.0533	17.4238	4.19429	1.21272e-34
AT5G67310	407	387.479	22.2674	18.3917	4.19227	5.74121e-45
AT1G60190	236	197.045	12.2854	8.71188	4.19156	4.30187e-26
AT1G16160	84	101.829	2.30352	5.80792	4.18422	6.96958e-13
AT1G29230	210	211.592	7.6784	13.5518	4.18168	1.46454e-25
AT5G67140	213	191.756	7.6784	12.5838	4.18132	1.0614e-24
AT5G64905	167	136.213	9.21408	4.83993	4.17339	4.48211e-19
AT3G52540	285	277.715	9.98192	19.3597	4.17291	4.88321e-32
AT5G02780	420	355.74	26.1066	13.5518	4.16493	1.87953e-40
AT1G12940	220	230.107	7.6784	15.4878	4.16477	1.5593e-26
AT4G11350	329	337.225	18.4282	16.4558	4.15008	1.33639e-38
AT3G62590	2844	2799.63	162.014	154.878	4.13535	4.5807e-200
AT3G12145	399	363.674	22.2674	18.3917	4.1332	8.83169e-43
AT2G46830	502	486.662	26.1066	28.0716	4.12648	4.40804e-54
AT1G17745	3342	2864.43	153.568	203.277	4.10799	1.88099e-160
AT1G72910	525	302.842	26.8744	17.4238	4.10441	4.26747e-35
AT2G41225	18	18.5143	0	0	4.10022	7.55666e-05
AT2G43000	84	60.8328	1.53568	4.83993	4.09112	2.18412e-10
AT1G16510	177	182.498	11.5176	6.77591	4.09068	4.19517e-22
AT1G69260	2047	2119.89	105.194	137.454	4.08921	2.96388e-148
AT1G67360	1412	1560.49	69.1056	104.543	4.08103	3.00583e-107
AT3G16280	569	646.679	37.6241	30.9756	4.07978	1.02329e-61
AT1G28370	600	612.295	34.5528	34.8475	4.07253	8.13166e-64
AT1G17090	755	707.512	37.6241	47.4313	4.06866	1.58807e-72
AT5G19110	566	400.703	20.7317	34.8475	4.06529	2.11213e-43
AT5G38450	99	99.1839	3.8392	5.80792	4.06501	1.33828e-13
AT5G07200	47	84.637	0.76784	4.83993	4.06346	3.52256e-09
AT3G58450	159	129.6	4.60704	10.6479	4.06172	9.74425e-18
AT3G57700	327	330.613	17.6603	19.3597	4.06099	1.04871e-37
AT1G12480	359	349.127	23.0352	16.4558	4.05762	1.65516e-39
AT2G22320	21	14.547	0	0	4.05537	9.6929e-05
AT1G18590	1702	1469.24	95.2121	92.9267	4.04867	8.06802e-125
AT5G64800	37	42.3185	2.30352	0	4.04779	6.81752e-07
AT1G13520	1316	1247.07	66.0342	87.1188	4.04654	7.3694e-108
AT5G41590	118	91.2492	4.60704	5.80792	4.0435	5.62689e-14
AT2G42150	221	157.372	11.5176	8.71188	4.04347	5.32361e-22
AT1G21120	3480	2773.18	212.692	90.0227	4.03613	1.64189e-12
AT5G24380	1381	1543.3	79.8553	95.8307	4.03601	4.27752e-118
AT3G45950	22	13.2245	0	0	4.03536	0.000108256
AT1G68825	58	50.2532	1.53568	2.90396	4.03072	1.44901e-08
AT1G65730	3004	2910.72	181.978	178.11	4.0211	4.03138e-199
AT1G28480	933	659.904	28.4101	56.1432	4.01113	2.46678e-16
AT5G52810	1226	1011.68	66.8021	69.695	4.00392	1.30646e-93
AT1G70080	65	83.3145	3.07136	3.87195	4.00272	1.18298e-10
AT3G03450	209	170.596	12.2854	8.71188	4.00013	1.44145e-22
AT2G25680	710	675.773	40.6955	43.5594	3.99715	5.70756e-70
AT4G39670	2122	1903.01	102.123	148.102	3.99504	2.14899e-123
AT3G52310	158	112.408	7.6784	6.77591	3.99454	9.2906e-17
AT4G13180	12518	12243.3	829.267	712.438	3.99278	1.16578e-301
AT5G43650	37	27.7715	0	1.93597	3.99224	4.66745e-06
AT4G01870	42931	42099	3064.45	2232.18	3.98907	1.0149e-213
AT5G43590	595	478.728	32.2493	32.9115	3.98418	3.86188e-53
AT1G71770	24	23.8041	0.76784	0	3.97952	3.05256e-05
AT4G36220	2578	2642.26	173.532	152.942	3.97669	7.28724e-178
AT1G61810	655	585.846	36.0885	40.6554	3.97069	2.61957e-62
AT1G79330	524	517.079	27.6422	36.7835	3.96876	6.69378e-54
AT3G62040	870	876.786	47.6061	61.9511	3.96831	1.81419e-81
AT1G10540	915	868.851	57.588	53.2393	3.96826	4.4612e-85
AT5G67280	1741	1781.34	97.5157	125.838	3.9653	4.40298e-131
AT5G49600	25	37.0287	0.76784	0.967986	3.95899	6.29804e-06
AT1G34060	75	111.086	3.8392	5.80792	3.95481	2.97734e-12
AT5G40240	3620	4424.93	274.119	238.125	3.95129	3.85354e-174
AT5G49120	64	81.992	1.53568	5.80792	3.94248	4.17305e-10
AT3G14880	32	56.8655	2.30352	0.967986	3.94236	3.73195e-07
AT5G64780	381	441.699	31.4814	18.3917	3.93928	3.45114e-41
AT1G05530	24	22.4817	0.76784	0	3.93773	4.00308e-05
AT1G22130	9	25.1266	0	0	3.92965	0.000188917
AT4G21920	289	271.103	16.1246	18.3917	3.92594	6.27395e-32
AT1G73810	181	194.401	10.7498	11.6158	3.92198	1.24085e-22
AT5G40590	1383	2655.48	124.39	106.479	3.919	9.13329e-17
AT1G15550	2219	2229.65	140.515	151.974	3.91156	4.66537e-162
AT2G14290	28	18.5143	0	0.967986	3.89639	4.80962e-05
AT5G54165	781	981.26	34.5528	68.727	3.89591	7.55356e-17
AT2G40180	99	87.2819	7.6784	1.93597	3.89454	5.2303e-12
AT1G19200	737	687.675	57.588	33.8795	3.89062	9.83192e-62
AT2G41480	107	63.4777	1.53568	7.74389	3.88893	1.5967e-10
AT3G16530	31029	29120.4	2195.25	1838.21	3.88728	2.17562e-286
AT4G39230	1580	1519.5	112.105	92.9267	3.88674	4.73539e-122
AT2G34190	674	580.557	40.6955	41.6234	3.88329	5.51284e-61
AT2G35980	354	253.911	19.196	19.3597	3.88244	2.46357e-31
AT3G45010	8002	7659.64	486.81	573.048	3.8772	7.65273e-253
AT3G53450	225	160.017	15.3568	7.74389	3.87291	6.99352e-21
AT5G25890	1831	1610.75	111.337	120.998	3.87022	8.04073e-127
AT1G12030	126	134.89	7.6784	7.74389	3.87021	1.64897e-16
AT5G67620	308	202.335	11.5176	21.2957	3.86339	5.81267e-25
AT5G40690	7816	9017.8	576.648	572.08	3.86147	4.22946e-252
AT4G26950	192	242.009	13.8211	13.5518	3.85385	1.44779e-24
AT3G17150	15	15.8694	0	0	3.84784	0.000273378
AT5G19470	10	37.0287	0.76784	0	3.8472	8.58578e-05
AT2G21590	141	144.147	6.14272	11.6158	3.84374	2.7273e-17
AT5G57500	40	29.094	1.53568	0.967986	3.83882	3.7098e-06
AT5G10830	1055	883.398	61.4272	71.631	3.8376	4.21644e-81
AT1G48280	1112	1284.1	76.0161	89.0548	3.83533	4.05213e-96
AT5G08480	85	97.8615	3.8392	6.77591	3.83262	4.15604e-12
AT3G06035	398	339.87	29.9458	18.3917	3.83122	4.21756e-37
AT2G24010	138	124.311	10.7498	4.83993	3.82435	7.27501e-16
AT1G05560	25417	24165.2	1339.88	1998.89	3.82218	4.62423e-41
AT1G03106	133	160.017	6.91056	11.6158	3.82029	1.73114e-17
AT5G36960	29	26.449	1.53568	0	3.81695	2.17062e-05
AT3G44870	17	13.2245	0	0	3.81548	0.000320342
AT1G79420	315	355.74	27.6422	16.4558	3.81545	2.13758e-34
AT3G12220	336	267.135	19.196	21.2957	3.81181	5.70065e-32
AT5G56795	1662	2286.52	155.104	119.062	3.81073	2.53771e-96
AT5G56880	238	267.135	9.98192	24.1997	3.80473	1.86938e-25
AT5G61000	320	345.16	27.6422	16.4558	3.80452	2.25948e-34
AT3G45140	2907	2548.37	77.5518	217.797	3.80191	3.20327e-09
AT3G56620	196	183.821	13.0533	11.6158	3.80154	2.4748e-22
AT4G12290	4241	4957.87	328.635	328.147	3.7936	4.27937e-197
AT4G29190	7397	7764.12	552.077	535.297	3.79092	1.20494e-276
AT5G03140	691	659.904	36.8563	59.0472	3.78972	4.2325e-59
AT5G55120	4545	4479.15	330.171	317.5	3.78772	7.48615e-230
AT4G19370	1055	1170.37	80.6232	77.4389	3.78393	2.16137e-94
AT4G36500	8268	8859.11	631.164	604.024	3.78281	1.17251e-277
AT1G21970	40	50.2532	3.07136	0.967986	3.77889	4.14173e-07
AT2G04025	79	62.1553	2.30352	5.80792	3.77843	1.12955e-09
AT4G17670	87	112.408	4.60704	7.74389	3.76777	1.23451e-12
AT3G21680	62	39.6736	3.07136	1.93597	3.76637	1.22297e-07
AT1G24600	197	162.662	12.2854	11.6158	3.76635	7.55745e-21
AT5G53420	13356	13192.8	959.032	986.378	3.76292	0
AT1G02400	3248	3271.75	234.959	242.965	3.75749	2.10861e-194
AT2G02340	22	31.7389	1.53568	0	3.75644	3.44364e-05
AT2G18230	639	632.132	57.588	31.9436	3.75303	2.14608e-53
AT1G03890	6	25.1266	0	0	3.74583	0.000458388
AT3G09870	13	15.8694	0	0	3.74356	0.000445542
AT1G50590	455	531.626	29.9458	41.6234	3.74042	8.74385e-47
AT5G43450	15218	16895.7	1109.53	1287.42	3.73511	8.19202e-254
AT4G18195	121	150.76	9.98192	7.74389	3.73344	2.95435e-16
AT5G57220	16873	16538.6	1366.75	1125.77	3.73264	7.54997e-251
AT4G24890	42	23.8041	0.76784	1.93597	3.72877	9.57817e-06
AT4G39955	4924	4906.3	351.671	391.067	3.71767	3.72194e-223
AT1G59950	26	14.547	0.76784	0	3.71766	0.000160205
AT4G38560	335	275.07	20.7317	23.2317	3.71663	6.44144e-32
AT2G34960	364	296.229	13.8211	0.967986	3.71484	0.00025832
AT2G47190	556	472.116	23.0352	53.2393	3.71434	1.62087e-38
AT1G18970	1697	1815.73	130.533	133.582	3.71401	9.53661e-130
AT3G11660	3140	3497.89	231.12	271.036	3.71329	1.46975e-167
AT4G34410	339	288.295	23.0352	22.2637	3.70975	4.89331e-33
AT3G59750	451	407.315	30.7136	32.9115	3.69792	1.59565e-43
AT2G19500	48	59.5104	3.8392	1.93597	3.69105	6.91296e-08
AT2G45040	115	104.474	6.91056	7.74389	3.68865	8.98254e-14
AT3G27150	1060	1057.96	63.7307	98.7346	3.68796	2.81114e-77
AT4G19810	2240	1872.59	185.049	89.0548	3.68506	1.30326e-13
AT1G09510	13	14.547	0	0	3.67534	0.00060516
AT2G02580	38	46.2858	2.30352	1.93597	3.67043	1.01276e-06
AT5G49480	23604	22334.9	1748.37	1857.57	3.66432	0
AT5G13700	326	350.45	23.0352	28.0716	3.66134	3.32402e-35
AT1G05280	72	66.1226	4.60704	3.87195	3.66119	1.59658e-09
AT5G27420	3528	3484.66	267.208	284.588	3.65715	9.00807e-193
AT3G12820	55	48.9307	3.8392	1.93597	3.64751	1.1609e-07
AT1G76480	39	44.9634	1.53568	2.90396	3.64713	1.17982e-06
AT1G62570	11303	10204	735.591	968.954	3.64675	1.40091e-177
AT3G22370	3803	3638.07	284.869	305.884	3.64481	4.76483e-194
AT1G10010	9	18.5143	0	0	3.6406	0.000711058
AT1G15520	158	111.086	7.6784	11.6158	3.63872	2.88561e-15
AT2G38860	22873	22393.1	2000.99	1606.86	3.63742	1.14325e-227
AT3G62210	10	17.1919	0	0	3.6365	0.000720811
AT2G23790	27626	29948.3	2097.74	2518.7	3.63169	1.26371e-241
AT1G08250	884	908.525	68.3377	73.567	3.63127	6.73422e-79
AT1G15385	491	368.964	19.9638	47.4313	3.62514	1.93007e-31
AT1G80590	21	6.61226	0	0	3.6234	0.000780015
AT1G72125	673	778.924	55.2845	60.0152	3.61868	1.04762e-63
AT3G26830	1000	626.842	69.1056	59.0472	3.61585	2.29627e-50
AT5G05900	29	43.6409	0.76784	2.90396	3.60979	6.74963e-06
AT2G28410	51	39.6736	3.07136	1.93597	3.60391	6.57739e-07
AT5G01540	515	405.993	34.5528	38.7195	3.60197	2.81472e-42
AT1G69150	24	23.8041	1.53568	0	3.59272	0.000102201
AT1G74100	25234	23562.1	2361.11	1678.49	3.57864	1.58634e-156
AT5G55750	7	19.8368	0	0	3.57356	0.000954044
AT3G21240	1558	1124.08	104.426	117.126	3.57339	2.51027e-77
AT1G17750	259	150.76	16.1246	15.4878	3.56881	1.77691e-19
AT2G44840	34	34.3838	1.53568	1.93597	3.5671	8.96363e-06
AT1G70380	18	7.93471	0	0	3.55895	0.00101177
AT2G34180	2869	3627.49	255.691	291.364	3.55465	1.20607e-129
AT1G11300	2092	2301.07	160.479	211.989	3.54855	1.35222e-117
AT2G03370	21	15.8694	0	0.967986	3.54619	0.000362359
AT1G78050	1312	1380.64	141.283	82.2789	3.54399	5.09191e-73
AT5G36220	3796	3665.84	281.797	354.283	3.54393	8.39271e-159
AT4G02650	116	117.698	5.37488	12.5838	3.53918	2.2761e-13
AT2G28420	32	34.3838	2.30352	0.967986	3.53635	1.36632e-05
AT1G75170	4290	4062.57	400.045	310.724	3.53562	3.26006e-156
AT2G28400	4804	4563.78	387.759	416.234	3.53369	1.00105e-203
AT5G61160	5475	4500.31	479.132	371.707	3.53189	7.28711e-137
AT5G01100	1148	1211.37	87.5337	114.222	3.53161	1.13616e-86
AT2G47770	199	259.201	16.8925	20.3277	3.52443	2.25467e-23
AT4G35630	11245	10407.7	985.906	886.676	3.52128	2.45487e-241
AT1G77530	817	870.174	65.2664	80.3429	3.51096	6.15442e-70
AT5G52320	126	91.2492	6.14272	10.6479	3.51015	1.72931e-12
AT5G38710	1710	1425.6	125.926	147.134	3.50575	8.32305e-98
AT1G10040	730	770.99	66.0342	62.9191	3.50522	6.28134e-66
AT2G45760	141	72.7349	9.98192	5.80792	3.50392	2.41519e-11
AT2G37980	3742	3996.45	342.457	335.891	3.4997	3.38396e-186
AT1G67820	553	600.393	39.1598	60.9831	3.49668	7.5118e-48
AT5G21100	194	206.303	9.21408	24.1997	3.4947	4.86037e-19
AT5G52400	175	132.245	5.37488	0	3.49338	0.00111479
AT4G37290	30	17.1919	0	1.93597	3.49202	0.000174328
AT5G57380	56	54.2205	0.76784	6.77591	3.49024	3.52448e-07
AT1G26380	806	735.284	69.1056	64.8551	3.48999	4.46668e-66
AT3G61250	123	128.278	8.44624	11.6158	3.48906	1.37775e-14
AT1G24100	13888	13278.7	1227.78	1179.98	3.4882	1.44887e-279
AT4G05020	1062	974.647	90.6051	88.0868	3.48436	8.61004e-82
AT3G48840	11	13.2245	0	0	3.47995	0.0013779
AT1G72120	2975	3130.24	216.531	327.179	3.4771	1.06738e-105
AT5G62920	244	218.205	20.7317	18.3917	3.46475	3.52933e-24
AT1G69790	500	505.177	33.0171	56.1432	3.46399	1.24332e-41
AT3G61760	212	201.013	17.6603	17.4238	3.45485	4.03747e-22
AT2G19810	5175	5344.03	509.846	440.434	3.45475	4.15295e-192
AT2G32050	23	30.4164	2.30352	0	3.44787	0.000100477
AT1G12600	117	132.245	13.8211	5.80792	3.44712	1.46971e-13
AT2G10450	16	7.93471	0	0	3.44668	0.00158768
AT1G79520	1459	1538.01	128.229	144.23	3.44382	2.10493e-105
AT1G17380	264	173.241	20.7317	16.4558	3.44084	1.39092e-20
AT4G00900	4004	3861.56	350.135	369.771	3.44039	2.31279e-185
AT1G79450	2576	2574.81	224.209	246.837	3.44021	1.07643e-148
AT1G68795	175	148.115	15.3568	11.6158	3.43954	1.6589e-17
AT3G05390	626	646.679	56.0523	59.0472	3.43245	9.34483e-57
AT4G17695	188	198.368	18.4282	14.5198	3.43102	1.42007e-20
AT2G42760	2069	2011.45	184.282	190.693	3.42997	1.47455e-131
AT4G31730	1093	1199.46	95.2121	115.19	3.42761	1.58189e-83
AT1G80840	8233	7441.44	768.608	676.623	3.42751	4.91522e-201
AT4G37560	1721	1671.58	148.193	164.558	3.42572	7.56852e-115
AT1G04490	31	14.547	0	1.93597	3.42385	0.000274579
AT5G24030	5864	6195.69	481.436	636.935	3.42139	3.53129e-150
AT4G00893	22	30.4164	1.53568	0.967986	3.4187	9.75514e-05
AT1G51170	268	286.972	28.4101	20.3277	3.41563	2.2919e-27
AT4G15150	30	13.2245	0.76784	0.967986	3.40403	0.000314221
AT3G23170	175	208.947	14.589	19.3597	3.39994	7.15592e-20
AT2G46770	15	18.5143	0	0.967986	3.39695	0.000769557
AT1G66880	2107	1588.27	155.871	191.661	3.39416	1.50236e-85
AT4G04955	5313	5817.47	542.095	509.161	3.39286	2.24917e-195
AT4G22620	22	19.8368	1.53568	0	3.39184	0.000351871
AT2G43590	951	1023.58	92.9086	91.9587	3.39067	5.99307e-78
AT5G24760	2110	2166.18	188.889	215.861	3.39009	4.07391e-128
AT4G12520	40	48.9307	2.30352	3.87195	3.38447	1.94766e-06
AT5G37490	33	46.2858	2.30352	2.90396	3.38024	5.98252e-06
AT1G17710	541	482.695	50.6774	44.5274	3.37884	1.80532e-45
AT2G22470	2504	2536.46	208.852	272.972	3.37791	1.20096e-120
AT3G42180	235	312.099	28.4101	21.2957	3.3633	4.06902e-25
AT1G06180	4550	4270.2	445.347	404.618	3.36295	9.78139e-179
AT4G37430	569	464.181	46.0704	52.2713	3.3557	1.5939e-43
AT4G39980	18392	18415.1	1919.6	1654.29	3.35523	2.75196e-231
AT1G02450	16	6.61226	0	0	3.35019	0.00231311
AT2G47800	2041	2000.87	202.71	189.725	3.3477	5.8765e-126
AT2G34185	92	117.698	8.44624	9.67986	3.3431	6.24711e-12
AT1G67810	4113	3456.89	386.223	354.283	3.33964	2.47769e-142
AT5G50950	2296	2560.27	225.745	250.708	3.33731	2.03437e-128
AT3G03530	38	29.094	2.30352	1.93597	3.33563	2.47661e-05
AT3G03470	15435	14992.6	1348.33	1667.84	3.32655	2.16699e-188
AT5G20480	1395	1430.89	160.479	115.19	3.32546	4.19431e-84
AT4G37310	1469	1244.43	120.551	148.102	3.32186	6.41999e-83
AT1G18980	411	468.148	35.3206	50.3353	3.32139	1.88464e-37
AT3G08630	1759	1936.07	172.764	194.565	3.31699	1.43206e-110
AT3G62960	686	640.067	72.1769	57.1112	3.31565	5.66378e-54
AT2G29370	19	11.9021	0.76784	0	3.31551	0.00124412
AT4G39360	253	236.719	15.3568	31.9436	3.31018	1.03737e-21
AT1G12630	60	56.8655	5.37488	3.87195	3.30716	1.18074e-07
AT4G23100	166506	152251	17002.3	15130.6	3.30299	5.62734e-245
AT1G77525	19	22.4817	0	1.93597	3.30295	0.000498702
AT1G71015	80	78.0247	9.21408	3.87195	3.30202	2.82522e-09
AT5G12340	7493	6912.46	643.45	812.141	3.29865	5.82861e-156
AT5G19650	24	23.8041	1.53568	0.967986	3.29144	0.000223231
AT1G74930	100	92.5717	7.6784	9.67986	3.28576	3.94108e-11
AT3G27880	934	866.206	91.3729	90.0227	3.28563	4.83028e-70
AT1G62981	192	165.307	18.4282	15.4878	3.28322	2.66641e-18
AT5G62360	4779	4153.82	535.952	318.468	3.27943	1.76243e-18
AT5G53760	700	620.23	62.9629	70.663	3.27687	1.64271e-53
AT5G64190	2908	3147.44	249.548	370.739	3.27543	2.94671e-95
AT1G67100	39	25.1266	3.07136	0.967986	3.27194	5.50537e-05
AT4G24310	412	395.413	36.8563	44.5274	3.26911	1.83218e-36
AT4G27300	3575	3536.24	370.867	362.027	3.26754	4.66459e-167
AT4G29700	1422	1196.82	122.087	147.134	3.26724	1.23312e-79
AT5G45340	1519	1828.95	165.853	178.11	3.26523	4.8346e-94
AT1G66600	91	93.8941	5.37488	11.6158	3.26421	2.40615e-10
AT3G44326	409	361.03	30.7136	47.4313	3.26286	2.29585e-32
AT4G27190	4	18.5143	0	0	3.26259	0.00321629
AT5G53990	636	424.507	58.3558	48.3993	3.25988	2.93638e-36
AT3G49620	61408	49582.7	6336.98	5166.14	3.25866	2.38078e-150
AT2G28570	4197	5024	407.723	547.88	3.25851	4.44604e-111
AT1G62710	398	327.968	33.785	39.6874	3.25689	5.28944e-32
AT5G07310	597	354.417	38.392	58.0792	3.25513	6.09405e-29
AT1G74080	352	249.944	26.8744	33.8795	3.24927	1.90128e-25
AT1G31820	1357	1588.27	117.479	188.757	3.2492	7.37494e-65
AT2G29100	21	17.1919	0.76784	0.967986	3.24585	0.00068903
AT5G54400	49	17.1919	1.53568	2.90396	3.24554	7.95876e-05
AT5G66620	1173	1449.41	116.712	156.814	3.24354	2.7839e-70
AT4G12500	12	18.5143	0	0.967986	3.24333	0.00159468
AT5G27630	710	789.504	92.1408	60.9831	3.24309	1.67685e-51
AT1G20290	17	13.2245	0	0.967986	3.2429	0.00159465
AT1G70900	939	1011.68	86.7659	117.126	3.24157	5.14388e-66
AT3G59140	255	189.111	23.803	20.3277	3.23794	1.2425e-20
AT5G02550	741	837.112	93.6765	68.727	3.23779	5.22848e-56
AT2G30400	2208	1683.48	228.048	178.11	3.23481	7.10821e-80
AT1G04295	48	75.3798	3.8392	6.77591	3.23477	1.81048e-07
AT5G41460	90	109.764	10.7498	7.74389	3.22819	4.5083e-11
AT1G18570	5320	4733.06	580.487	484.961	3.2242	1.73231e-146
AT4G11170	591	450.956	52.9809	56.1432	3.21724	4.97362e-40
AT5G25930	3437	3392.09	363.188	366.867	3.21567	3.07029e-160
AT2G17890	20	26.449	0.76784	1.93597	3.2104	0.000352522
AT5G11110	4647	4428.89	496.025	483.993	3.20168	1.10547e-176
AT5G58670	319	286.972	26.8744	36.7835	3.20113	3.04947e-27
AT1G11125	16	21.1592	0.76784	0.967986	3.1971	0.00089155
AT1G04570	68	63.4777	7.6784	3.87195	3.19655	6.25528e-08
AT3G14620	7641	9015.16	698.734	1040.59	3.19281	1.11064e-25
AT3G50910	10603	10984.3	1172.49	1178.04	3.19222	1.92434e-233
AT2G30010	6503	7216.62	773.215	718.246	3.19117	6.93549e-182
AT4G38960	216	198.368	21.4995	21.2957	3.18889	2.21494e-20
AT2G37040	5631	3657.9	565.13	358.155	3.18866	2.63001e-13
AT1G12420	530	466.826	50.6774	56.1432	3.18759	1.42397e-41
AT3G01900	60	42.3185	3.07136	5.80792	3.18714	1.4609e-06
AT3G44990	664	543.528	57.588	72.599	3.1869	6.4761e-45
AT4G32940	51555	56508.4	5586.8	6268.68	3.18134	7.64711e-222
AT5G51050	637	669.161	73.7126	67.7591	3.172	1.42032e-52
AT1G58420	82	71.4124	7.6784	6.77591	3.17194	5.45822e-09
AT1G10560	402	343.838	36.0885	44.5274	3.16783	6.62562e-32
AT4G23810	323	298.874	35.3206	30.9756	3.16591	2.44463e-28
AT5G54530	243	370.287	23.803	41.6234	3.16555	4.73597e-22
AT2G38490	73	64.8002	6.14272	6.77591	3.16375	2.77396e-08
AT3G01260	34	19.8368	0.76784	2.90396	3.16205	0.000234963
AT4G30530	13735	11080.8	1399	1358.09	3.1603	6.51923e-159
AT2G39050	1257	1232.53	115.176	161.654	3.15683	1.59142e-71
AT4G28560	24	27.7715	3.07136	0	3.15557	0.000328669
AT3G18010	81	80.6696	6.14272	9.67986	3.15357	3.08947e-09
AT1G24530	2987	3694.93	422.312	317.5	3.15325	1.32385e-94
AT5G19380	791	797.439	95.98	78.4069	3.15293	4.40916e-59
AT1G19450	3857	3958.1	322.493	514.001	3.14943	3.67511e-22
AT1G76610	24	27.7715	1.53568	1.93597	3.14858	0.000230765
AT5G06200	133	146.792	15.3568	13.5518	3.14326	2.16115e-14
AT3G45110	17	18.5143	1.53568	0	3.14293	0.00133905
AT5G65890	801	890.01	95.2121	92.9267	3.14087	2.94636e-62
AT3G10420	8339	8122.5	906.051	953.467	3.1396	8.85028e-209
AT1G09370	10	9.25717	0	0	3.13914	0.0048914
AT3G12830	288	314.744	35.3206	30.0076	3.13755	3.56617e-27
AT1G65840	17571	18158.6	1984.87	2072.46	3.13258	3.10278e-243
AT2G03760	2987	2906.75	316.35	352.347	3.13144	1.98139e-136
AT1G17744	74	59.5104	6.91056	5.80792	3.12517	6.2946e-08
AT1G17480	122	120.343	9.98192	15.4878	3.12477	1.58296e-12
AT5G33290	2268	2264.04	259.53	255.548	3.12464	6.20578e-124
AT4G23250	710	722.059	63.7307	98.7346	3.12105	3.82171e-47
AT5G64790	19	15.8694	1.53568	0	3.11708	0.0015319
AT1G54000	528	449.634	60.6593	48.3993	3.11672	2.59102e-38
AT1G78460	45745	49375.1	5600.62	5369.42	3.10999	1.65188e-246
AT1G71870	505	495.92	62.195	50.3353	3.10699	1.18334e-40
AT2G38240	8588	7914.88	1010.48	894.42	3.10526	1.42582e-176
AT2G23970	44	75.3798	5.37488	5.80792	3.10472	5.49679e-07
AT2G22250	3089	2996.68	371.634	329.115	3.10471	9.39637e-135
AT4G22030	6	13.2245	0	0	3.10203	0.00555751
AT2G40750	118	115.053	15.3568	8.71188	3.10191	7.12686e-12
AT2G21620	16834	16357.4	1943.4	1907.9	3.10119	3.88569e-241
AT3G44830	27	22.4817	2.30352	0.967986	3.10109	0.000361119
AT5G09300	557	538.238	55.2845	70.663	3.09455	6.72404e-43
AT3G28570	7	11.9021	0	0	3.09365	0.00570461
AT4G29620	7	11.9021	0	0	3.09365	0.00570461
AT5G18670	18120	22957.8	2435.59	2348.34	3.09202	8.08114e-151
AT4G00970	275	306.809	25.3387	40.6554	3.09156	3.31374e-24
AT2G27820	1592	1797.21	193.496	200.373	3.08979	2.55889e-95
AT3G22890	72937	73889.4	9219.45	7982.02	3.08644	3.3468e-213
AT3G53720	2864	2590.68	374.706	257.484	3.08577	4.66818e-85
AT1G10640	64	37.0287	5.37488	3.87195	3.08361	3.35857e-06
AT1G68200	118	105.796	13.0533	10.6479	3.08195	1.03809e-11
AT3G15020	1618	1766.8	188.121	208.117	3.08169	5.63618e-96
AT1G76640	17	17.1919	0.76784	0.967986	3.08014	0.00160215
AT3G12230	8	10.5796	0	0	3.07937	0.00597463
AT4G39940	1371	1034.16	166.621	87.1188	3.07809	9.61872e-11
AT3G54600	111	125.633	16.1246	8.71188	3.0773	9.24928e-12
AT5G50200	15033	13933.4	1597.87	1828.53	3.07305	3.94173e-186
AT3G48320	462	528.981	61.4272	53.2393	3.06633	4.8012e-39
AT2G24700	203	195.723	26.8744	17.4238	3.06569	3.29625e-18
AT3G14610	12776	13499.6	1578.68	1545.87	3.06523	4.13274e-220
AT2G36790	490	614.94	70.6413	57.1112	3.0652	1.73638e-39
AT1G53860	60	52.8981	6.91056	3.87195	3.06259	7.96175e-07
AT1G11330	3114	3291.58	425.383	332.019	3.06243	5.58232e-112
AT3G22740	1474	1150.53	177.371	130.678	3.0612	5.40079e-61
AT4G15417	192	208.947	23.0352	22.2637	3.05994	6.21111e-19
AT1G15760	9	9.25717	0	0	3.05889	0.00638966
AT5G24120	630	763.055	76.0161	88.0868	3.05855	2.27869e-48
AT5G67160	854	841.08	94.4443	106.479	3.05749	3.45847e-61
AT3G43250	45	25.1266	4.60704	0.967986	3.05627	9.4247e-05
AT4G24110	4124	4227.88	508.31	489.801	3.05511	3.22251e-160
AT5G01500	2915	2982.13	410.026	292.332	3.04864	1.22632e-93
AT3G54510	388	433.764	44.5347	52.2713	3.04665	1.2128e-33
AT3G24840	981	1040.77	115.176	126.806	3.04471	7.50814e-69
AT2G31425	16	10.5796	0	0.967986	3.04333	0.00377182
AT1G22110	459	571.299	55.2845	66.7911	3.04294	1.16809e-37
AT1G23201	12	14.547	0	0.967986	3.04207	0.0037541
AT3G48020	172	161.339	17.6603	20.3277	3.04184	4.22071e-16
AT4G23600	329	272.425	29.1779	41.6234	3.04122	1.41565e-24
AT3G03240	137	95.2166	8.44624	17.4238	3.03982	8.29655e-11
AT3G50350	452	552.785	66.8021	51.3033	3.03762	1.52013e-36
AT1G70800	88	85.9594	11.5176	6.77591	3.03642	2.67192e-09
AT4G28330	194	177.209	16.8925	26.1356	3.03533	6.43793e-17
AT3G02410	47	44.9634	3.07136	5.80792	3.03286	6.86874e-06
AT5G60760	3398	3419.86	433.062	393.97	3.03133	1.68299e-140
AT2G34490	199	201.013	17.6603	29.0396	3.03121	8.8512e-18
AT4G21323	227	228.784	26.1066	27.1036	3.02813	5.84204e-21
AT4G27070	1710	1334.35	162.014	208.117	3.02642	1.22694e-66
AT2G34070	8514	9267.75	976.692	1200.3	3.02221	2.31249e-143
AT3G25597	403	460.213	55.2845	47.4313	3.02195	2.1966e-34
AT1G27045	20	14.547	0	1.93597	3.02195	0.00216258
AT5G04840	107	105.796	8.44624	15.4878	3.01994	1.09594e-10
AT5G17990	11112	10065.2	1381.34	1218.69	3.01693	2.14825e-169
AT1G02700	120	99.1839	15.3568	8.71188	3.0133	8.237e-11
AT2G35950	42	50.2532	2.30352	6.77591	3.00902	1.05854e-05
AT5G02490	5361	4772.73	640.378	613.703	3.00527	3.92532e-150
AT5G62020	4824	5513.3	670.324	608.863	3.00305	1.36566e-140
AT3G04420	15395	15765	2000.22	1882.73	2.9978	9.1037e-217
AT4G21550	287	255.233	38.392	26.1356	2.99384	1.59348e-22
AT1G07710	45	29.094	3.8392	2.90396	2.99351	5.12795e-05
AT3G25760	4431	3687	512.149	501.417	2.9912	3.92845e-122
AT1G11050	3939	4221.27	490.65	530.457	2.9905	1.58632e-144
AT4G20000	65	58.1879	5.37488	7.74389	2.98858	3.81051e-07
AT1G77520	113	64.8002	9.98192	9.67986	2.98791	8.58161e-09
AT2G03850	99	95.2166	7.6784	14.5198	2.98639	8.3056e-10
AT3G55090	90	34.3838	6.91056	5.80792	2.98638	2.42331e-06
AT2G46160	318	310.776	35.3206	41.6234	2.98495	9.16061e-27
AT5G41315	98	72.7349	8.44624	10.6479	2.98486	5.83568e-09
AT4G26120	992	800.084	114.408	108.414	2.98364	2.82053e-55
AT4G35783	37	58.1879	4.60704	4.83993	2.97875	7.91967e-06
AT5G48175	358	423.185	36.8563	60.0152	2.97599	1.21658e-27
AT1G03120	98	104.474	10.7498	12.5838	2.96954	1.97637e-10
AT5G04340	6514	6480.02	781.661	870.22	2.96952	2.23526e-167
AT5G45810	237	208.947	24.5709	30.0076	2.96766	1.17359e-19
AT1G15010	1866	1709.93	218.066	236.189	2.96588	1.55251e-94
AT5G01340	1129	1010.35	152.8	116.158	2.96315	7.15902e-61
AT1G61610	20	5.28981	0.76784	0	2.96198	0.0057771
AT2G33050	896	903.235	117.479	110.35	2.95806	5.55489e-62
AT2G21187	773	818.598	93.6765	108.414	2.95795	5.81097e-55
AT1G47890	156	109.764	11.5176	20.3277	2.95677	8.77762e-12
AT1G65390	11976	9910.46	1668.52	901.195	2.95413	3.15939e-11
AT1G77150	57	76.7022	6.91056	7.74389	2.95329	2.06722e-07
AT1G11440	869	938.941	116.712	113.254	2.95179	3.81319e-61
AT2G21200	21	23.8041	2.30352	0.967986	2.9513	0.000901848
AT3G21850	41	30.4164	4.60704	1.93597	2.95015	8.38708e-05
AT3G07600	94	91.2492	10.7498	10.6479	2.94915	1.106e-09
AT1G74870	258	359.707	35.3206	41.6234	2.94817	3.00269e-23
AT4G15120	102	88.6043	6.91056	15.4878	2.94748	2.96985e-09
AT5G67450	740	849.014	115.944	85.1828	2.94442	2.13047e-48
AT2G47200	57	97.8615	7.6784	9.67986	2.94284	7.84379e-08
AT1G51760	11129	10164.4	1398.24	1358.09	2.94268	2.27486e-184
AT1G18835	18	19.8368	1.53568	0.967986	2.94223	0.00169506
AT2G18860	3609	3475.4	426.919	491.737	2.94018	1.03285e-127
AT1G55525	25	13.2245	2.30352	0	2.94	0.00218853
AT1G55910	104	91.2492	7.6784	15.4878	2.93821	1.57576e-09
AT5G56270	3786	3422.51	492.953	440.434	2.93743	7.55735e-125
AT1G29290	462	419.217	56.0523	56.1432	2.93689	1.20976e-34
AT5G67060	915	1091.02	138.211	119.062	2.93521	7.81898e-59
AT3G09010	280	259.201	27.6422	40.6554	2.93467	5.33399e-22
AT4G19720	335	343.838	47.6061	37.7515	2.93405	1.51848e-27
AT1G15950	9329	9258.49	1168.65	1258.38	2.9313	5.24246e-187
AT1G02250	19	11.9021	1.53568	0	2.93045	0.00372867
AT5G02600	3633	2914.69	471.454	378.483	2.92888	2.19173e-88
AT1G56240	165	119.021	23.0352	10.6479	2.92807	7.91307e-12
AT1G78580	990	756.443	132.836	90.9907	2.92668	3.3215e-43
AT2G30395	863	763.055	111.337	98.7346	2.9261	1.11006e-53
AT4G17490	6494	7622.62	1018.92	824.724	2.92367	1.00124e-115
AT2G18660	40	30.4164	3.8392	2.90396	2.92296	8.63422e-05
AT4G15563	601	737.928	76.0161	97.7666	2.92137	3.87196e-42
AT1G73080	8498	7954.55	1079.58	1084.14	2.92015	2.85648e-180
AT5G16200	90	109.764	14.589	8.71188	2.91895	9.58764e-10
AT3G49580	174	154.727	9.98192	30.9756	2.91851	5.07642e-12
AT1G58340	1994	1633.23	277.958	193.597	2.91782	2.27653e-63
AT3G63060	108	79.3471	11.5176	10.6479	2.91524	2.26561e-09
AT5G06530	2602	2396.28	342.457	315.564	2.91268	4.16742e-110
AT4G32950	150	88.6043	16.1246	12.5838	2.91011	1.70867e-10
AT5G59820	1028	1057.96	131.301	143.262	2.90954	6.78797e-67
AT5G04500	4	13.2245	0	0	2.90797	0.0102912
AT1G09440	2474	2886.91	320.957	389.131	2.90625	1.22632e-93
AT2G04400	13908	12687.6	1801.35	1739.47	2.90243	7.426e-186
AT1G76680	7621	5694.48	948.282	818.917	2.9001	8.32038e-95
AT1G78950	163	198.368	21.4995	24.1997	2.89968	6.05686e-16
AT1G51920	6	10.5796	0	0	2.89809	0.0105599
AT3G53670	6	10.5796	0	0	2.89809	0.0105599
AT1G19890	3	14.547	0	0	2.89778	0.0106305
AT2G06050	4711	4144.57	537.488	647.583	2.89417	1.78905e-113
AT5G40760	7464	6540.85	980.531	891.516	2.89409	1.37575e-142
AT1G80130	41	48.9307	3.8392	5.80792	2.89406	1.54908e-05
AT4G28790	263	326.646	28.4101	48.3993	2.89405	4.20532e-21
AT3G22060	542	501.209	86.7659	48.3993	2.89134	8.63285e-31
AT2G37210	178	107.119	14.589	21.2957	2.88849	1.00176e-11
AT3G02500	44	25.1266	3.8392	2.90396	2.88771	0.00013672
AT3G56200	3710	4340.29	503.703	577.888	2.88674	4.29057e-112
AT4G28085	272	322.678	36.0885	41.6234	2.88536	8.10943e-24
AT1G73690	1026	1235.17	142.818	159.718	2.88398	5.63102e-62
AT1G16500	81	68.7675	12.2854	4.83993	2.88328	1.66542e-07
AT3G50060	1286	1680.84	179.675	217.797	2.88304	1.25172e-61
AT2G44578	7	9.25717	0	0	2.88161	0.0110822
AT1G05575	293	310.776	43.7669	34.8475	2.87978	2.13249e-24
AT5G15890	332	293.584	40.6955	41.6234	2.87859	2.42194e-25
AT1G58280	160	166.629	23.0352	18.3917	2.87822	9.22022e-15
AT1G63245	71	51.5756	4.60704	9.67986	2.87759	1.42635e-06
AT3G45070	81	34.3838	6.14272	6.77591	2.87605	6.05025e-06
AT3G08640	3965	4165.73	582.023	516.905	2.87598	5.07423e-132
AT1G25220	3986	3567.98	555.148	464.634	2.87592	2.18058e-111
AT5G01260	719	636.1	80.6232	101.639	2.87576	2.7316e-44
AT4G21740	260	285.65	33.0171	38.7195	2.87561	1.5158e-22
AT5G05730	27367	23259.3	3616.53	3249.53	2.87436	4.17221e-152
AT1G76690	818	651.969	91.3729	106.479	2.87304	1.3731e-44
AT3G20590	36	39.6736	3.07136	4.83993	2.8724	6.27323e-05
AT2G18420	33	83.3145	6.91056	5.80792	2.87219	7.61754e-06
AT5G16960	265	210.27	33.785	28.0716	2.8711	2.69226e-19
AT2G46495	99	101.829	12.2854	12.5838	2.86966	5.22204e-10
AT3G27415	25	1.32245	0.76784	0	2.86922	0.00880598
AT2G32510	223	208.947	29.1779	27.1036	2.86921	1.0103e-18
AT4G21990	7619	7007.68	884.551	1109.31	2.86763	1.16654e-120
AT5G13490	7490	7072.48	1037.35	946.691	2.8675	2.20828e-160
AT3G56920	20	15.8694	1.53568	0.967986	2.86546	0.00253309
AT5G67520	911	978.615	120.551	136.486	2.86138	2.05147e-59
AT5G01200	224	178.531	29.9458	22.2637	2.8607	1.21261e-16
AT4G17500	18156	18554	2641.37	2388.99	2.86069	2.25002e-189
AT3G21840	7	17.1919	0	0.967986	2.86022	0.00771103
AT5G17830	25	30.4164	4.60704	0	2.85986	0.000793514
AT2G26870	349	327.968	47.6061	42.5914	2.85904	5.11488e-27
AT3G13090	235	193.078	29.9458	26.1356	2.85834	5.99836e-18
AT1G56430	200	173.241	24.5709	24.1997	2.85803	2.45e-16
AT2G34080	194	300.197	34.5528	30.0076	2.85535	6.60367e-18
AT3G20860	648	473.438	73.7126	78.4069	2.85245	1.17684e-34
AT5G28510	15	15.8694	0	1.93597	2.85079	0.00463456
AT5G16080	119	119.021	22.2674	6.77591	2.85035	1.24543e-09
AT1G77240	708	682.385	90.6051	99.7026	2.84837	4.30868e-48
AT4G16820	16	13.2245	0.76784	0.967986	2.84821	0.00468412
AT5G14690	85	79.3471	13.0533	6.77591	2.84445	3.73269e-08
AT4G05010	778	686.353	96.7478	104.543	2.84266	2.89342e-48
AT4G09970	413	382.189	52.2131	56.1432	2.84021	1.29005e-30
AT3G01830	80	66.1226	9.98192	7.74389	2.83743	1.268e-07
AT1G76350	2200	2590.68	341.689	322.339	2.83657	6.36038e-94
AT1G69930	364	268.458	51.4453	16.4558	2.83445	7.13991e-05
AT5G58700	1907	1654.39	206.549	289.428	2.83396	5.26636e-65
AT1G17830	171	133.568	21.4995	18.3917	2.83234	2.51316e-13
AT2G35350	2554	2467.7	350.135	353.315	2.8261	6.41966e-112
AT1G03905	940	1149.21	143.586	147.134	2.8243	2.89488e-57
AT1G03445	118	121.666	13.0533	18.3917	2.82317	3.93817e-11
AT3G04380	372	424.507	56.0523	53.2393	2.82276	6.22476e-30
AT3G52470	2480	2114.6	343.224	300.076	2.8218	4.34753e-88
AT1G68765	22	48.9307	1.53568	5.80792	2.82179	0.000279816
AT1G31880	1212	1143.92	182.746	145.198	2.82107	2.00116e-63
AT5G64900	284	245.976	40.6955	30.9756	2.82046	7.49898e-21
AT5G52330	328	337.225	48.3739	42.5914	2.82025	3.19761e-26
AT4G23190	3460	3593.1	456.865	538.2	2.81849	8.18043e-115
AT5G55930	12749	13135.9	2105.42	1542.97	2.81456	1.91901e-103
AT3G12320	1591	1846.14	188.121	296.204	2.81305	2.14947e-53
AT5G27030	3613	4221.27	542.095	566.272	2.81174	2.07885e-114
AT3G47420	7313	8285.16	1038.89	1172.23	2.81131	1.62258e-135
AT4G11650	26307	22144.5	3059.84	3820.64	2.80707	4.60634e-114
AT2G17525	1900	2293.13	302.529	290.396	2.80687	6.20388e-84
AT4G31950	28	14.547	0.76784	2.90396	2.80534	0.00204618
AT4G35480	579	498.565	71.4091	80.3429	2.80306	5.89524e-37
AT1G67850	1846	1865.98	256.458	272.004	2.802	5.35515e-93
AT5G14640	5610	5828.05	842.32	789.877	2.80064	4.4495e-151
AT5G33340	12	23.8041	0.76784	1.93597	2.79896	0.00346496
AT4G24350	2436	2409.51	295.618	396.874	2.79875	4.33428e-81
AT5G17380	28920	29336	4338.29	4016.18	2.79603	6.74617e-199
AT3G13610	648	622.875	95.2121	84.2148	2.79502	1.86529e-43
AT2G21235	23	17.1919	2.30352	0.967986	2.79353	0.00222503
AT3G62090	1328	1494.37	193.496	210.053	2.79239	4.50536e-73
AT1G76600	4821	4796.53	708.716	672.751	2.7912	3.14491e-145
AT1G62200	2343	2322.23	369.331	297.172	2.79073	4.61895e-90
AT4G23560	15	40.996	1.53568	3.87195	2.78775	0.00093769
AT3G54520	10	5.28981	0	0	2.78572	0.0146459
AT5G46610	10	5.28981	0	0	2.78572	0.0146459
AT5G65300	1204	1084.41	185.817	140.358	2.78509	4.81915e-57
AT1G04180	15	14.547	0	1.93597	2.78509	0.0061092
AT2G17630	613	613.618	99.8192	73.567	2.78467	3.53079e-39
AT2G38790	1154	1116.15	128.997	198.437	2.78133	4.29345e-49
AT2G40670	373	359.707	47.6061	57.1112	2.77317	1.60946e-27
AT4G08300	377	341.193	47.6061	55.1752	2.76992	6.78661e-27
AT3G55840	1456	1540.66	210.388	225.541	2.76913	9.28879e-79
AT1G48605	223	236.719	36.0885	28.0716	2.76845	1.6182e-18
AT3G50850	156	156.049	18.4282	25.1676	2.76194	2.01313e-13
AT2G43040	454	452.279	49.1417	82.2789	2.76125	1.37197e-27
AT2G15340	7	7.93471	0	0	2.76092	0.0157058
AT2G45580	7	7.93471	0	0	2.76092	0.0157058
AT3G14362	122	145.47	13.8211	23.2317	2.75928	2.45752e-11
AT3G21420	1269	1007.71	159.711	173.27	2.75839	1.13307e-55
AT5G11590	62	105.796	13.8211	7.74389	2.74937	1.84823e-07
AT3G21150	30	26.449	3.8392	1.93597	2.74926	0.000606428
AT2G44280	621	507.822	84.4624	80.3429	2.74726	2.50388e-36
AT1G17400	188	140.18	23.803	22.2637	2.74684	1.72307e-13
AT1G29300	1577	1577.69	216.531	250.708	2.74584	5.40264e-78
AT5G40010	244	152.082	25.3387	30.9756	2.74468	2.91492e-14
AT3G23790	3602	3591.78	492.185	576.92	2.74399	3.6643e-112
AT4G09510	793	802.729	132.068	101.639	2.74118	6.76187e-47
AT3G55740	927	801.406	125.158	130.678	2.73858	4.87519e-51
AT1G33110	8164	8655.45	1293.81	1217.73	2.73625	5.56192e-158
AT2G32390	690	767.022	125.926	87.1188	2.73624	8.31925e-40
AT4G13770	44	25.1266	3.07136	4.83993	2.73285	0.000256767
AT5G11920	1153	1437.51	211.924	171.334	2.73191	1.05442e-55
AT1G53820	8	6.61226	0	0	2.73054	0.0171087
AT4G24130	216	169.274	29.1779	26.1356	2.72603	2.31974e-15
AT2G42430	245	215.56	27.6422	39.6874	2.72566	1.35514e-17
AT1G03230	2681	2179.4	400.812	326.211	2.7248	1.21969e-73
AT1G47510	239	182.498	36.0885	24.1997	2.7236	1.26736e-15
AT5G01880	877	887.366	120.551	144.23	2.72207	3.25457e-52
AT3G14060	572	645.357	81.391	100.671	2.71967	3.09768e-38
AT4G31620	139	85.9594	18.4282	12.5838	2.71896	2.68136e-09
AT1G09421	257	285.65	40.6955	38.7195	2.71809	4.90489e-21
AT4G37050	331	357.062	38.392	63.8871	2.71754	2.01019e-22
AT2G46400	142	84.637	16.1246	15.4878	2.71659	2.09714e-09
AT2G26310	275	286.972	38.392	44.5274	2.71618	1.11306e-21
AT1G62370	737	708.834	101.355	116.158	2.71535	7.98452e-46
AT3G16120	755	722.059	115.944	105.511	2.71353	5.4764e-47
AT2G21780	80	72.7349	9.21408	11.6158	2.71195	1.52667e-07
AT3G14225	81	100.506	11.5176	13.5518	2.71169	1.63207e-08
AT4G09460	1543	1535.37	248.78	215.861	2.71114	1.33985e-75
AT4G37400	93	104.474	13.0533	14.5198	2.70941	3.42753e-09
AT5G44380	52833	50663.2	7159.34	8613.14	2.70755	9.57721e-143
AT3G13620	994	915.137	148.193	140.358	2.70738	4.9408e-56
AT5G38540	119	89.9268	13.0533	16.4558	2.70628	2.49073e-09
AT2G23690	388	521.046	60.6593	75.5029	2.70494	1.65511e-27
AT1G07400	709	653.291	89.0694	118.094	2.70138	4.10452e-40
AT5G03530	2788	2666.06	407.723	426.882	2.70031	5.6713e-107
AT1G09650	56	60.8328	7.6784	7.74389	2.69678	3.42859e-06
AT1G35530	300	326.646	44.5347	49.3673	2.69667	1.84926e-23
AT2G20950	4750	4588.91	707.18	726.958	2.69654	9.38916e-136
AT1G33102	73	89.9268	9.98192	12.5838	2.6953	8.80264e-08
AT4G24960	1058	864.884	143.586	150.038	2.69478	1.06432e-50
AT1G32690	242	289.617	37.6241	41.6234	2.69442	5.67387e-20
AT5G54585	818	1092.35	150.497	139.39	2.69397	4.23166e-45
AT2G43500	793	834.467	138.979	107.446	2.69386	4.40452e-46
AT3G01450	135	144.147	27.6422	11.6158	2.69234	1.41535e-10
AT3G03310	3195	3349.77	496.792	510.129	2.69231	2.30778e-116
AT1G53035	390	514.434	61.4272	75.5029	2.69015	1.14299e-27
AT3G10750	12	15.8694	0	1.93597	2.6893	0.00898492
AT1G15190	18	19.8368	3.07136	0	2.68897	0.00454721
AT5G62170	642	556.752	121.319	58.0792	2.68493	9.36773e-25
AT4G10507	17	9.25717	1.53568	0	2.68467	0.0101867
AT2G19190	169	137.535	24.5709	20.3277	2.67975	1.32589e-12
AT4G03130	101	101.829	15.3568	13.5518	2.67909	2.68889e-09
AT3G24093	5	9.25717	0	0	2.67589	0.0198212
AT5G46140	5	9.25717	0	0	2.67589	0.0198212
AT1G29640	2536	2441.25	362.42	413.33	2.67468	5.01867e-95
AT3G26610	40	59.5104	6.14272	6.77591	2.67399	2.30736e-05
AT3G50390	40	30.4164	4.60704	3.87195	2.67233	0.000232822
AT4G00850	169	182.498	24.5709	28.0716	2.66891	2.23381e-14
AT1G04100	2680	3033.71	506.774	383.323	2.6651	5.72302e-75
AT1G74810	861	790.827	102.123	155.846	2.66508	5.2056e-39
AT2G47370	120	146.792	20.7317	18.3917	2.664	2.89701e-11
AT1G11170	715	665.194	89.8373	125.838	2.66289	3.48243e-38
AT3G51970	317	371.609	44.5347	61.9511	2.65857	5.24473e-23
AT3G25780	1565	1042.09	235.727	169.398	2.65752	3.33497e-38
AT4G24170	6	7.93471	0	0	2.65644	0.0208713
AT3G55780	18	18.5143	2.30352	0.967986	2.65314	0.00444094
AT1G73920	26812	25809	4158.62	4189.45	2.65134	6.15092e-189
AT1G31290	645	478.728	87.5337	88.0868	2.65068	8.0269e-32
AT3G07380	47	74.0573	6.91056	9.67986	2.65049	5.92016e-06
AT3G50900	1048	899.268	170.46	134.55	2.65013	4.43069e-48
AT2G42540	278	104.474	31.4814	25.1676	2.64678	4.96315e-10
AT5G57685	2707	2873.69	413.098	474.313	2.64546	5.63618e-96
AT1G80320	361	413.928	50.6774	70.663	2.64515	4.65188e-25
AT5G61890	501	306.809	59.8915	65.8231	2.64492	1.75748e-21
AT2G36792	177	234.074	25.3387	37.7515	2.64336	1.14762e-14
AT1G61340	771	617.585	117.479	100.671	2.6433	3.38246e-38
AT1G28180	10	3.96736	0	0	2.64131	0.0217771
AT2G44230	237	226.139	33.0171	38.7195	2.64081	8.29969e-18
AT5G27020	76	67.4451	11.5176	8.71188	2.64051	5.9782e-07
AT2G47140	153	113.731	21.4995	18.3917	2.64038	6.86373e-11
AT5G41740	2984	2449.18	483.739	379.451	2.63822	8.15489e-70
AT2G47950	16	38.3511	3.07136	2.90396	2.63816	0.00142276
AT5G65630	15959	17293.7	2632.15	2691	2.63764	2.41561e-165
AT1G61470	67	84.637	9.21408	12.5838	2.63716	3.81152e-07
AT1G24150	2097	2412.15	343.992	376.547	2.6356	9.9367e-83
AT3G28210	1751	1896.4	284.101	299.108	2.63412	5.01021e-81
AT5G28646	31	31.7389	5.37488	1.93597	2.63297	0.000611213
AT4G25110	1589	1955.91	294.083	271.036	2.63238	5.99585e-67
AT5G02580	826	888.688	111.337	162.622	2.63201	7.18471e-41
AT3G11150	210	195.723	29.9458	32.9115	2.63178	5.9489e-16
AT5G26600	7714	8076.22	1306.86	1235.15	2.62814	2.07692e-147
AT1G62560	16	9.25717	0.76784	0.967986	2.62802	0.011414
AT2G42560	190	165.307	33.0171	7.74389	2.6278	0.00121848
AT3G06840	396	456.246	66.0342	68.727	2.62741	1.25641e-28
AT4G26200	509	569.977	84.4624	87.1188	2.62557	8.14969e-35
AT4G10510	140	136.213	19.9638	22.2637	2.62382	1.28582e-11
AT4G34990	508	456.246	89.0694	62.9191	2.62378	5.54852e-29
AT3G57680	180	210.27	26.8744	33.8795	2.6224	5.96359e-15
AT3G52360	812	944.231	138.211	143.262	2.62196	3.11557e-48
AT3G11080	430	374.254	62.9629	64.8551	2.62191	2.44091e-27
AT1G61370	2205	2104.02	371.634	323.307	2.61915	1.09153e-84
AT4G27560	114	89.9268	17.6603	12.5838	2.61825	8.83972e-09
AT1G61820	13558	11690.5	2043.99	2051.16	2.61789	1.57461e-134
AT2G37440	95	101.829	12.2854	17.4238	2.61258	1.11522e-08
AT5G63980	2946	2512.66	448.418	438.498	2.61212	3.15933e-88
AT5G20280	13715	13251	2123.08	2274.77	2.61135	1.48485e-160
AT1G26200	87	63.4777	7.6784	14.5198	2.61134	9.13235e-07
AT1G70130	215	134.89	29.1779	25.1676	2.60518	2.67936e-12
AT1G80450	637	502.532	85.9981	98.7346	2.60345	1.73409e-32
AT3G19580	1570	1666.29	241.102	289.428	2.59985	5.80215e-69
AT1G30110	3065	3118.34	473.757	542.072	2.59931	1.38866e-99
AT1G68890	5178	6864.85	942.907	1029.94	2.59912	2.52637e-81
AT1G05562	1278	1200.79	174.3	232.317	2.59857	1.33411e-53
AT5G50560	303	330.613	51.4453	50.3353	2.5952	1.30382e-22
AT2G03250	47	39.6736	7.6784	3.87195	2.59117	0.000101315
AT3G15350	755	671.806	122.087	111.318	2.58915	1.37142e-41
AT3G61750	82	93.8941	8.44624	18.3917	2.58578	2.05636e-07
AT2G31945	1348	1651.74	250.316	243.933	2.58524	3.19586e-61
AT5G02270	1443	1262.94	227.281	219.733	2.58435	3.8427e-63
AT3G04000	2205	2449.18	363.956	407.522	2.58412	1.1885e-83
AT3G23570	1942	1729.77	337.082	268.132	2.58407	5.90686e-66
AT1G70170	158	186.466	29.1779	25.1676	2.58354	2.36553e-13
AT2G46150	244	165.307	26.1066	39.6874	2.58253	1.82486e-13
AT5G03310	341	460.213	71.4091	58.0792	2.58145	1.37474e-23
AT1G47480	1165	1077.8	188.121	182.949	2.58081	1.09592e-58
AT3G11870	80	108.441	19.196	8.71188	2.58047	1.41715e-07
AT1G49900	102	71.4124	14.589	11.6158	2.57746	1.50938e-07
AT1G09420	17398	18169.2	3046.79	2895.25	2.57605	5.74963e-165
AT2G36050	289	413.928	50.6774	63.8871	2.5756	1.63948e-20
AT2G23340	4534	4485.76	670.324	837.308	2.57455	2.23976e-94
AT5G13080	2923	2823.44	463.007	498.513	2.5725	3.44197e-100
AT1G48320	2356	2377.77	406.955	384.291	2.57037	8.58861e-93
AT5G44390	399	501.209	75.2483	72.599	2.57021	1.51785e-27
AT1G71520	234	161.339	36.0885	27.1036	2.57007	1.60469e-13
AT3G13784	11	13.2245	0.76784	0.967986	2.56968	0.0138639
AT5G66580	265	285.65	35.3206	55.1752	2.56796	3.75332e-18
AT1G56145	8067	7908.27	1353.7	1331.95	2.56676	1.80697e-148
AT3G21781	130	142.825	24.5709	18.3917	2.56505	5.9491e-11
AT5G66600	972	769.667	146.657	144.23	2.56366	8.32188e-43
AT1G17030	367	324.001	42.999	71.631	2.56344	2.73381e-20
AT1G68430	14	15.8694	0.76784	1.93597	2.55934	0.00956756
AT5G66890	4	9.25717	0	0	2.55932	0.0268649
AT1G23330	1057	1061.93	172.764	183.917	2.55749	1.12532e-56
AT1G02310	153	112.408	18.4282	24.1997	2.55607	2.71779e-10
AT3G08636	12	11.9021	1.53568	0	2.55575	0.015873
AT2G36220	9982	11912.7	2001.76	1715.27	2.54906	7.5282e-101
AT2G31560	932	952.166	139.747	180.045	2.5472	1.36596e-46
AT2G34060	673	667.838	101.355	125.838	2.5456	2.91859e-38
AT2G40004	5	7.93471	0	0	2.54337	0.0279196
AT1G08090	74	71.4124	10.7498	11.6158	2.54333	8.63859e-07
AT3G48350	256	242.009	29.9458	53.2393	2.54259	8.62622e-16
AT2G29990	892	945.553	155.104	156.814	2.54183	1.38166e-50
AT5G58620	2202	2118.57	406.187	328.147	2.54178	7.1418e-74
AT5G37980	9	9.25717	0.76784	0	2.54162	0.0226209
AT1G75780	574	715.447	99.0513	119.062	2.54156	5.77989e-34
AT4G01970	15	30.4164	4.60704	0	2.5413	0.00533925
AT3G20600	290	304.164	45.3025	54.2072	2.54102	1.17408e-20
AT5G58580	330	316.066	58.3558	49.3673	2.54004	3.94739e-22
AT4G25310	24	19.8368	3.8392	0.967986	2.5396	0.003847
AT3G63020	30	23.8041	4.60704	1.93597	2.53926	0.00167036
AT2G30550	9511	10034.8	1459.66	1888.54	2.53809	1.69448e-93
AT1G17310	67	103.151	14.589	11.6158	2.5368	3.55881e-07
AT5G47440	143	119.021	23.803	18.3917	2.53552	2.24347e-10
AT5G20940	207	197.045	39.1598	27.1036	2.53423	1.61427e-14
AT5G64690	20	17.1919	0	3.87195	2.53357	0.00806275
AT5G42330	497	506.499	79.8553	90.9907	2.5317	1.35491e-31
AT5G61290	65	66.1226	7.6784	12.5838	2.52976	3.88912e-06
AT5G13400	1242	1257.65	184.282	245.869	2.52952	5.94312e-52
AT5G47910	1972	1670.26	324.796	301.044	2.52865	7.8236e-68
AT3G45530	81	78.0247	11.5176	13.5518	2.52607	3.48212e-07
AT5G44720	2436	2589.36	446.115	420.106	2.52592	1.85812e-90
AT1G16150	175	175.886	27.6422	30.9756	2.5186	2.06692e-13
AT1G74360	1910	1616.04	327.1	282.652	2.51738	1.89923e-63
AT1G66560	6	6.61226	0	0	2.51717	0.0297997
AT4G34230	5208	4508.24	834.642	855.7	2.51634	1.10361e-103
AT1G09950	71	46.2858	9.98192	7.74389	2.51616	1.55412e-05
AT2G45290	1960	1914.91	323.261	351.379	2.51404	3.46599e-79
AT5G38530	6041	4819.02	945.979	945.723	2.513	2.18135e-88
AT5G25920	48	64.8002	4.60704	12.5838	2.51257	3.74423e-05
AT2G05910	453	444.344	89.8373	62.9191	2.51246	3.86442e-26
AT3G51450	219	148.115	31.4814	30.0076	2.51003	1.35867e-12
AT5G04730	22	37.0287	3.8392	3.87195	2.50984	0.00123147
AT2G23430	3175	3247.94	521.363	602.088	2.50918	1.25597e-93
AT1G53170	1010	1046.06	185.049	172.302	2.50726	1.7022e-53
AT4G10040	878	880.753	125.926	181.013	2.50668	3.18347e-39
AT5G01225	21	22.4817	2.30352	2.90396	2.5051	0.00368908
AT5G46960	21	22.4817	2.30352	2.90396	2.5051	0.00368908
AT1G49920	2009	2484.89	430.758	352.347	2.50365	1.74535e-61
AT5G49620	1431	1268.23	254.923	215.861	2.50276	4.77953e-57
AT3G21230	632	380.866	82.1589	92.9267	2.50156	5.04538e-22
AT5G35735	2925	2804.92	463.775	544.008	2.50131	1.60382e-86
AT1G20530	154	100.506	26.8744	14.5198	2.4996	7.28934e-09
AT3G09150	1853	1498.34	319.421	267.164	2.49833	5.64112e-56
AT3G61630	1186	1481.15	231.888	235.221	2.49725	4.54299e-53
AT3G12835	5	13.2245	0.76784	0	2.49723	0.0260525
AT2G29380	22	6.61226	1.53568	0.967986	2.49715	0.0139886
AT4G23920	1337	1235.17	197.335	255.548	2.49714	2.90114e-52
AT2G18170	4741	4746.28	819.285	855.7	2.49605	6.69758e-120
AT3G53260	6664	5896.82	1118.74	1099.63	2.49487	1.14459e-114
AT4G35160	425	368.964	68.3377	69.695	2.49436	2.94035e-25
AT5G26220	24	18.5143	3.07136	1.93597	2.49198	0.00431163
AT3G18250	132	136.213	19.196	26.1356	2.48839	1.9909e-10
AT1G09380	873	837.112	156.639	144.23	2.48812	2.80779e-46
AT3G09290	28	35.7062	3.07136	5.80792	2.48658	0.000902554
AT2G41550	1355	1417.67	262.601	226.509	2.48646	3.74195e-61
AT4G34131	5156	5211.78	932.158	911.843	2.4847	9.65325e-124
AT3G15990	195	182.498	29.1779	35.8155	2.48415	8.18347e-14
AT3G47040	462	453.601	82.1589	78.4069	2.48289	5.59717e-29
AT4G28640	685	691.643	128.997	113.254	2.48259	5.00656e-39
AT4G25000	199	232.752	25.3387	49.3673	2.48227	4.46355e-13
AT3G13100	2785	2553.66	414.633	537.232	2.48079	1.05909e-68
AT2G31590	7	5.28981	0	0	2.48066	0.032517
AT1G62240	15	13.2245	0.76784	1.93597	2.47992	0.0131179
AT5G19160	482	609.651	94.4443	97.7666	2.47774	7.45682e-30
AT5G44050	582	674.451	104.426	118.094	2.47672	1.20054e-34
AT5G23850	508	501.209	101.355	75.5029	2.47669	9.56477e-29
AT2G25420	901	938.941	182.746	142.294	2.4766	7.41828e-44
AT2G22930	29	9.25717	2.30352	1.93597	2.47494	0.0078691
AT3G17820	5563	4651.07	967.478	859.572	2.47381	2.76952e-88
AT5G12930	513	435.087	90.6051	76.4709	2.47287	1.48962e-27
AT1G63560	14	19.8368	0.76784	2.90396	2.47055	0.00959505
AT3G29000	226	212.915	36.8563	39.6874	2.47037	1.02166e-15
AT5G47960	660	618.908	120.551	106.479	2.46984	2.16742e-36
AT1G02880	1046	1104.25	174.3	211.021	2.46953	3.84851e-50
AT1G35515	166	162.662	27.6422	29.0396	2.46893	1.99312e-12
AT2G25737	1643	1691.42	283.333	315.564	2.46848	1.54464e-69
AT3G06020	29	13.2245	3.07136	1.93597	2.46716	0.00549634
AT1G07180	1198	1137.31	201.942	217.797	2.46519	2.2613e-56
AT4G37320	1373	1358.16	221.906	270.068	2.46449	1.04296e-57
AT1G08650	572	589.814	98.2835	109.382	2.46446	3.41339e-34
AT4G34400	52	46.2858	9.21408	5.80792	2.46299	6.86215e-05
AT2G26170	1527	1494.37	274.119	270.068	2.46186	7.61179e-68
AT3G10150	10	7.93471	0	0.967986	2.46045	0.0277837
AT4G24380	435	402.026	67.5699	82.2789	2.45855	1.4033e-25
AT3G54950	4396	3995.13	760.161	759.869	2.45817	2.22234e-104
AT1G76360	1393	1307.91	230.352	258.452	2.45707	6.31101e-60
AT2G18950	1459	1478.5	247.244	284.588	2.45693	6.88697e-63
AT3G04140	323	338.548	52.2131	65.8231	2.45632	3.37406e-21
AT1G22340	19	13.2245	1.53568	1.93597	2.45401	0.0103285
AT1G70920	254	232.752	45.3025	40.6554	2.45143	8.22384e-17
AT4G08250	123	111.086	20.7317	19.3597	2.45006	2.5761e-09
AT5G46060	636	729.994	112.872	134.55	2.44718	1.31903e-35
AT5G42810	1061	1179.63	194.263	212.957	2.44716	3.58523e-52
AT3G60690	1177	1272.2	233.423	211.989	2.44284	5.44354e-56
AT2G46420	563	685.03	95.98	130.678	2.44172	8.22962e-30
AT2G42320	1837	2152.95	390.063	336.859	2.44144	2.69143e-64
AT3G53600	36	19.8368	3.8392	3.87195	2.44137	0.00203247
AT5G62770	507	558.075	90.6051	102.607	2.44096	7.18222e-31
AT3G47820	496	493.275	94.4443	84.2148	2.4404	9.14817e-30
AT3G61950	16	15.8694	1.53568	1.93597	2.43877	0.0108063
AT2G35960	89	70.09	12.2854	14.5198	2.43874	8.70382e-07
AT2G22330	1083	916.46	216.531	146.166	2.43574	4.63322e-36
AT1G17235	23	9.25717	1.53568	1.93597	2.43572	0.0119461
AT4G22680	115	109.764	13.0533	26.1356	2.43451	2.9871e-08
AT2G18720	41	19.8368	3.8392	4.83993	2.43307	0.00162268
AT2G25460	6739	6608.29	1107.22	1355.18	2.43271	1.50137e-95
AT4G21490	92	72.7349	17.6603	9.67986	2.43259	1.14846e-06
AT4G34180	14018	14851.1	2541.55	2787.8	2.43255	1.01268e-132
AT4G34200	16484	16292.6	3199.59	2847.82	2.43235	1.30152e-132
AT2G46130	8	3.96736	0	0	2.43232	0.0364661
AT4G35170	8	3.96736	0	0	2.43232	0.0364661
AT3G30842	86	83.3145	11.5176	17.4238	2.43183	4.59915e-07
AT1G76290	79	103.151	14.589	16.4558	2.43007	1.97555e-07
AT2G05940	1628	1383.29	254.923	301.044	2.42879	7.06309e-55
AT1G19230	642	591.136	103.658	122.934	2.4283	8.81647e-34
AT5G54490	319	296.229	60.6593	50.3353	2.42712	8.06946e-20
AT1G78370	343	392.768	52.9809	81.3109	2.42673	3.06313e-20
AT1G07150	2263	1985	388.527	397.842	2.42513	5.95753e-73
AT1G28170	10	11.9021	0.76784	0.967986	2.42509	0.0227899
AT3G09350	4553	4635.2	759.394	944.755	2.42473	3.52501e-85
AT2G43730	2	10.5796	0	0	2.42379	0.0371916
AT5G45690	2	10.5796	0	0	2.42379	0.0371916
AT3G22750	4315	4152.5	826.963	743.414	2.42255	3.02247e-101
AT3G21780	2459	2316.94	453.025	432.69	2.42186	5.6589e-83
AT1G22120	4	7.93471	0	0	2.41985	0.0375238
AT1G66370	4	7.93471	0	0	2.41985	0.0375238
AT4G25434	14	3.96736	0	0.967986	2.41931	0.0317902
AT1G72930	824	625.52	130.533	137.454	2.41745	2.84161e-33
AT5G20150	542	666.516	125.158	95.8307	2.41726	2.74908e-29
AT4G28730	975	1116.15	166.621	221.669	2.41702	1.13948e-41
AT1G25422	19	7.93471	2.30352	0	2.41681	0.0201741
AT2G19570	5439	5574.14	995.888	1059.95	2.41609	3.3997e-116
AT1G53100	63	48.9307	6.91056	11.6158	2.41606	3.75915e-05
AT3G47960	2531	2290.49	475.293	423.978	2.41202	6.03587e-76
AT5G57770	237	223.494	37.6241	46.4634	2.41168	1.42726e-15
AT1G26800	3033	3882.72	558.22	731.798	2.41166	8.24622e-56
AT1G16130	3266	3165.95	664.181	538.2	2.40759	1.18717e-77
AT1G14870	25246	27582.4	5271.99	4645.37	2.40718	8.27377e-122
AT3G02875	4115	3516.4	676.467	756.965	2.4061	7.47967e-82
AT1G52760	4920	4357.48	850.766	894.42	2.40443	1.26133e-97
AT5G46050	1671	1233.85	305.6	237.157	2.40046	1.24791e-40
AT3G46660	1197	662.549	184.282	140.358	2.40008	2.07935e-07
AT5G53750	3018	3163.31	609.665	555.624	2.39772	1.50422e-89
AT3G01015	5	6.61226	0	0	2.39683	0.0395447
AT5G21960	5	6.61226	0	0	2.39683	0.0395447
AT5G39720	15	6.61226	0.76784	0.967986	2.39499	0.0257974
AT3G09920	6688	6383.48	1258.49	1216.76	2.39495	8.68739e-121
AT4G11280	1276	956.133	216.531	203.277	2.39445	7.37812e-41
AT5G41750	970	674.451	147.425	161.654	2.39385	2.1345e-31
AT5G48650	138	137.535	32.2493	16.4558	2.39239	2.47359e-09
AT1G13210	7189	6854.27	1440.47	1219.66	2.39222	5.85558e-100
AT3G21190	769	767.022	161.246	126.806	2.38991	1.88609e-37
AT5G07800	37	38.3511	7.6784	3.87195	2.388	0.000574193
AT4G34350	48909	55811.5	9658.66	10277.1	2.3878	3.72535e-126
AT2G27430	269	202.335	39.1598	48.3993	2.3873	1.2474e-14
AT3G60390	266	297.552	64.4985	38.7195	2.38676	5.88903e-16
AT1G64590	74	68.7675	8.44624	16.4558	2.38569	6.23713e-06
AT1G62790	1702	2023.35	364.724	341.699	2.38532	6.49536e-62
AT5G62070	2501	2330.16	422.312	498.513	2.38532	2.36443e-72
AT4G23060	3582	3312.74	708.716	603.056	2.38389	4.65379e-82
AT5G15853	6	15.8694	1.53568	0	2.38383	0.0285175
AT2G31420	6	15.8694	0.76784	0.967986	2.38334	0.0266947
AT2G45680	3028	2849.88	536.72	586.6	2.38161	3.95909e-86
AT2G46930	599	580.557	113.64	109.382	2.38141	2.65377e-33
AT2G45600	427	550.14	100.587	82.2789	2.38115	8.41668e-25
AT1G23040	7267	7672.87	1447.38	1415.2	2.37797	4.97868e-123
AT4G09120	9	7.93471	0	0.967986	2.37767	0.0349641
AT5G58650	6002	7240.43	1462.73	1066.72	2.37507	1.79674e-60
AT2G45310	309	271.103	52.9809	56.1432	2.37505	1.85e-18
AT1G49470	776	743.218	138.211	151.974	2.37421	1.59181e-39
AT1G51680	1797	1506.27	324.028	308.788	2.37283	5.912e-58
AT3G18830	13973	14449.1	2894.76	2581.62	2.36971	2.10962e-123
AT1G23710	4841	4611.39	910.658	910.875	2.36967	2.81133e-108
AT3G06420	4637	4505.6	889.926	873.124	2.36832	2.74895e-108
AT1G48315	369	322.678	50.6774	81.3109	2.36489	3.29625e-18
AT1G48750	209	194.401	42.2312	32.9115	2.36297	1.70899e-13
AT2G41590	6	5.28981	0	0	2.3623	0.0427785
AT4G28088	6	5.28981	0	0	2.3623	0.0427785
AT4G28811	6	5.28981	0	0	2.3623	0.0427785
AT4G32540	6	5.28981	0	0	2.3623	0.0427785
AT4G37140	6	5.28981	0	0	2.3623	0.0427785
AT3G55700	52	40.996	6.91056	8.71188	2.35897	0.000163434
AT4G34950	1374	1724.48	175.067	368.803	2.35864	7.66845e-06
AT2G31990	397	361.03	69.8734	75.5029	2.35594	8.97875e-23
AT2G30130	54	42.3185	8.44624	7.74389	2.35593	0.00012882
AT5G41550	65	56.8655	12.2854	8.71188	2.35503	2.18798e-05
AT5G48850	22	39.6736	5.37488	3.87195	2.35393	0.00193828
AT3G57530	9894	9775.57	1956.46	1882.73	2.35191	3.47186e-131
AT4G32920	6270	5617.78	1254.65	1060.91	2.35147	3.33094e-87
AT5G14700	120	113.731	26.1066	16.4558	2.35003	1.74069e-08
AT2G31730	1646	2142.37	318.654	418.17	2.34982	1.9977e-44
AT2G41990	65	84.637	13.0533	13.5518	2.34874	3.38649e-06
AT5G24770	52	31.7389	6.14272	7.74389	2.34858	0.000405447
AT5G63490	6919	6634.74	1314.54	1337.76	2.34834	3.71093e-119
AT1G32120	824	789.504	165.086	148.102	2.34634	2.5929e-40
AT1G01480	458	317.389	83.6945	64.8551	2.34461	8.46522e-19
AT5G14650	28	42.3185	5.37488	5.80792	2.34431	0.000958487
AT5G67080	1360	1440.15	336.314	205.213	2.34428	5.23029e-35
AT3G54640	6781	6042.29	1349.86	1166.42	2.34144	1.593e-90
AT2G04040	3123	2339.42	610.433	455.922	2.3408	8.56429e-46
AT1G32450	4279	3714.77	656.503	912.811	2.34048	3.18216e-56
AT5G13550	8572	9094.51	1723.8	1753.99	2.33962	1.59437e-123
AT2G21610	41	29.094	4.60704	6.77591	2.33809	0.000988478
AT1G71890	136	129.6	19.196	30.9756	2.33782	3.08678e-09
AT1G68600	91	66.1226	13.0533	15.4878	2.33704	2.59917e-06
AT4G25350	312	265.813	53.7488	58.0792	2.33539	8.9166e-18
AT1G78850	9324	9009.87	1828.23	1795.61	2.33393	2.13687e-127
AT3G12410	16	13.2245	2.30352	0.967986	2.33365	0.0177159
AT5G51810	152	214.237	40.6955	28.0716	2.33234	3.9413e-11
AT4G22840	190	171.919	30.7136	38.7195	2.33212	3.5037e-12
AT4G09750	309	283.005	52.2131	62.9191	2.33185	3.76335e-18
AT2G45220	4702	3310.1	699.502	879.9	2.33182	1.73971e-47
AT5G41620	341	272.425	54.5166	64.8551	2.33119	8.44546e-18
AT4G12350	25	26.449	3.8392	3.87195	2.32932	0.00348085
AT3G15510	6161	5791.02	1164.05	1206.11	2.32915	4.21607e-110
AT2G32930	368	353.095	75.2483	64.8551	2.32862	1.73628e-21
AT3G48700	337	376.899	62.195	77.4389	2.32672	1.3975e-20
AT4G25470	24	29.094	2.30352	5.80792	2.32627	0.00367127
AT5G66700	85	70.09	13.8211	14.5198	2.32553	2.42626e-06
AT2G44830	677	777.602	150.497	135.518	2.32393	3.06593e-35
AT3G03770	294	294.907	63.7307	50.3353	2.32316	6.77927e-18
AT4G01830	9	6.61226	0.76784	0	2.31847	0.0420283
AT1G18310	7	3.96736	0	0	2.3153	0.0474942
AT4G21870	23368	24587	5311.92	4279.47	2.31466	9.63535e-93
AT5G28237	98	55.543	15.3568	12.5838	2.31433	8.07696e-06
AT2G16190	30	33.0613	6.91056	2.90396	2.31384	0.00194731
AT3G19010	6348	5588.68	1134.87	1257.41	2.31358	2.5643e-91
AT4G40080	1168	1262.94	223.441	262.324	2.3134	4.35004e-49
AT1G66350	1301	1223.27	262.601	241.029	2.31227	4.55955e-53
AT1G73740	2659	2648.87	495.257	570.144	2.311	9.3334e-76
AT3G07960	109	109.764	14.589	27.1036	2.31053	1.12455e-07
AT5G59000	686	658.581	135.14	132.614	2.31021	3.55319e-35
AT4G31610	11	5.28981	0	0.967986	2.3094	0.042193
AT1G73500	5529	6202.3	1256.19	1096.73	2.30928	3.0287e-88
AT4G35270	574	499.887	94.4443	120.03	2.30815	8.74836e-27
AT1G16300	925	842.402	176.603	177.142	2.30707	7.54194e-42
AT5G27060	64	47.6083	8.44624	11.6158	2.30707	6.58321e-05
AT2G45685	424	392.768	69.8734	92.9267	2.30663	4.39045e-22
AT1G03920	319	283.005	50.6774	68.727	2.30635	2.43016e-17
AT4G15765	1000	1151.86	188.889	242.965	2.30557	3.74727e-40
AT5G66985	229	276.393	45.3025	54.2072	2.30384	2.46415e-15
AT4G39500	12	17.1919	1.53568	1.93597	2.30328	0.0187438
AT2G32160	69	76.7022	11.5176	15.4878	2.30204	5.73243e-06
AT3G28940	8235	8741.41	1675.43	1756.9	2.30132	1.72859e-116
AT3G63050	28	31.7389	3.8392	5.80792	2.29945	0.00222005
AT1G08140	4	11.9021	0.76784	0	2.29798	0.0445453
AT2G18730	5551	5759.28	1090.33	1204.18	2.29637	4.03236e-101
AT1G03850	10714	10983	2056.27	2346.4	2.29628	1.77342e-108
AT5G67300	10553	13261.6	2182.97	2640.67	2.29547	3.34348e-70
AT1G32940	885	649.324	145.89	163.59	2.29422	4.63834e-30
AT3G59010	13	15.8694	1.53568	1.93597	2.29283	0.0193843
AT4G21320	1531	1936.07	314.046	388.163	2.29236	7.73225e-46
AT1G74030	2359	2182.05	492.953	428.818	2.28975	2.08856e-67
AT5G45630	228	190.433	48.3739	33.8795	2.28576	1.18911e-12
AT5G11230	1060	982.582	188.889	227.477	2.2854	1.2077e-42
AT5G65030	55	50.2532	8.44624	10.6479	2.28473	9.49932e-05
AT4G11910	172	194.401	48.3739	22.2637	2.28424	5.27262e-10
AT5G43420	285	244.654	54.5166	51.3033	2.28364	3.82473e-16
AT3G47090	21	33.0613	6.91056	0.967986	2.28348	0.00588584
AT5G22540	28	17.1919	5.37488	0.967986	2.28238	0.00893325
AT1G78100	1419	1535.37	287.172	316.532	2.28171	5.05614e-56
AT4G38000	8	11.9021	1.53568	0	2.28162	0.0379128
AT3G48690	29208	31634.4	6118.92	6359.67	2.28117	6.45293e-131
AT5G05790	629	638.745	135.14	121.966	2.28012	1.21839e-32
AT3G19970	591	558.075	119.015	114.222	2.2801	1.85524e-30
AT1G28190	3272	3052.22	678.003	617.575	2.279	4.58825e-81
AT2G22560	1678	1465.28	319.421	324.275	2.2787	2.82344e-56
AT5G51830	5287	4656.35	1027.37	1013.48	2.27845	9.56589e-91
AT4G37680	905	871.496	181.21	181.981	2.27659	3.46314e-42
AT4G27654	6	9.25717	0.76784	0	2.27603	0.046816
AT5G03630	9009	8725.54	1844.35	1805.29	2.27582	8.24319e-121
AT1G66090	828	614.94	126.694	168.43	2.27519	8.91662e-27
AT5G59390	64	55.543	12.2854	9.67986	2.27389	3.97719e-05
AT4G00870	16	1.32245	0	0.967986	2.27383	0.04766
AT1G77885	769	871.496	163.55	172.302	2.27241	7.37616e-38
AT3G16210	59	42.3185	6.91056	11.6158	2.2711	0.00018459
AT5G60490	46	56.8655	10.7498	7.74389	2.26808	0.000139755
AT4G19980	9	10.5796	1.53568	0	2.26559	0.0395879
AT4G19390	5045	5210.46	1101.08	1023.16	2.26457	1.34102e-99
AT1G14260	75	60.8328	13.0533	12.5838	2.26397	1.41106e-05
AT5G48930	4969	5102.02	945.979	1145.13	2.26251	1.13508e-80
AT4G31970	38	27.7715	5.37488	5.80792	2.26168	0.00169547
AT2G25940	1637	2158.24	334.778	450.114	2.26116	1.39936e-39
AT1G50630	1132	1039.45	215.763	234.253	2.26078	4.90117e-46
AT2G04350	4871	4858.69	934.461	1088.98	2.26066	6.1103e-87
AT3G11640	21	11.9021	1.53568	2.90396	2.26055	0.0170079
AT5G58160	4223	4062.57	869.195	855.7	2.2581	1.34246e-95
AT1G03520	2518	2964.94	610.433	526.585	2.25762	1.0808e-62
AT5G48570	1459	2155.6	255.691	443.338	2.25695	1.63995e-06
AT2G42510	165	212.915	34.5528	41.6234	2.25682	1.18726e-11
AT1G70530	4402	4391.86	889.926	943.787	2.25662	1.32898e-96
AT1G75250	15	21.1592	0	4.83993	2.25536	0.0196835
AT2G34360	59	31.7389	7.6784	8.71188	2.25311	0.000463739
AT1G27020	18310	18912.4	4601.66	2926.22	2.253	3.45018e-12
AT5G51440	1079	1425.6	210.388	309.756	2.25261	5.93907e-31
AT1G74200	469	443.022	99.8192	88.0868	2.25201	1.16474e-24
AT3G56810	218	189.111	42.999	39.6874	2.24978	7.43816e-13
AT3G05330	562	532.948	106.73	120.998	2.24892	2.57756e-28
AT3G53960	270	224.817	53.7488	47.4313	2.24648	1.037e-14
AT3G50190	191	181.176	35.3206	40.6554	2.24469	4.88477e-12
AT5G01770	656	723.381	122.854	165.526	2.24432	1.71209e-29
AT2G36570	1094	1093.67	266.44	188.757	2.24258	8.66003e-37
AT5G52640	16340	19913.5	3074.43	4369.49	2.24207	1.14923e-14
AT1G06160	582	757.765	122.087	157.782	2.24025	2.22373e-26
AT3G49110	213	165.307	50.6774	25.1676	2.23803	6.35701e-10
AT3G20110	76	56.8655	13.8211	11.6158	2.2372	2.39389e-05
AT5G59480	785	678.418	148.193	159.718	2.23523	1.75808e-33
AT3G05030	1143	1225.91	246.477	252.644	2.23515	5.51797e-49
AT5G03320	3829	3554.75	818.517	745.35	2.23163	3.84845e-82
AT1G09400	13	40.996	4.60704	3.87195	2.22962	0.00679331
AT3G03760	14	5.28981	0.76784	0.967986	2.22933	0.0423843
AT4G37260	14680	14687.2	2976.15	3268.89	2.22919	1.31094e-116
AT4G27830	3322	3106.44	645.753	723.086	2.22637	1.00116e-76
AT1G21210	122	185.143	39.1598	22.2637	2.22498	1.42168e-08
AT3G23175	294	412.605	73.7126	73.567	2.22437	2.04223e-17
AT5G13420	8191	7350.19	1715.35	1597.18	2.22419	1.73677e-96
AT2G47750	29	34.3838	6.91056	3.87195	2.22336	0.00245836
AT1G16730	122	132.245	23.803	28.0716	2.22217	9.52189e-09
AT5G61560	1489	1569.75	347.831	302.012	2.22118	1.01077e-53
AT1G74205	32	44.9634	6.14272	7.74389	2.22096	0.000994582
AT1G48870	49	44.9634	6.14272	11.6158	2.21781	0.000362323
AT2G15042	58	44.9634	6.14272	13.5518	2.21705	0.000266836
AT1G76210	15	11.9021	2.30352	0.967986	2.2166	0.027272
AT4G11300	1198	1150.53	236.495	266.196	2.21548	5.19474e-47
AT5G61190	2651	2543.08	529.809	584.664	2.21495	2.12946e-72
AT3G02800	683	630.81	140.515	139.39	2.21414	4.52565e-32
AT3G11840	1025	952.166	212.692	210.053	2.21325	7.81718e-43
AT3G02840	88	89.9268	19.9638	15.4878	2.21277	1.34545e-06
AT5G27520	4327	4147.21	904.515	923.459	2.20754	3.23649e-92
AT1G07870	1286	1448.09	267.976	321.372	2.20468	6.31327e-46
AT5G41180	1195	1236.49	285.636	236.189	2.20379	5.6574e-45
AT2G20610	6157	5184.01	1356.01	1090.92	2.20298	3.45097e-63
AT1G18740	3789	4536.01	748.644	1049.3	2.20169	1.54298e-47
AT5G52410	1114	1050.03	223.441	243.933	2.20167	1.33526e-44
AT4G38060	6193	6856.92	1397.47	1431.65	2.19996	1.17609e-95
AT3G57780	1093	1132.02	256.458	222.637	2.19969	2.53845e-44
AT5G51330	7	13.2245	0	1.93597	2.19949	0.0455839
AT1G60590	12	10.5796	1.53568	0.967986	2.19939	0.0360669
AT4G36030	2000	2088.15	406.955	480.121	2.19794	1.79825e-59
AT3G05170	927	888.688	206.549	185.853	2.19436	1.80101e-39
AT2G22750	10	13.2245	0.76784	1.93597	2.19361	0.0357614
AT5G15870	3102	3672.45	767.072	704.694	2.19286	4.90201e-67
AT1G70230	1149	1293.36	228.816	302.98	2.18974	1.61023e-38
AT5G41170	222	223.494	55.2845	38.7195	2.18841	8.97768e-13
AT5G48485	509	511.789	122.854	96.7986	2.18787	1.09251e-24
AT5G22250	568	632.132	122.854	137.454	2.18769	1.36961e-28
AT5G17390	358	227.462	60.6593	64.8551	2.18653	9.02632e-14
AT1G66200	14750	16590.2	3227.23	3634.79	2.18606	1.28503e-93
AT5G59700	869	739.251	179.675	170.366	2.18472	4.16984e-34
AT1G14530	1492	1571.07	312.511	358.155	2.18366	1.60457e-52
AT5G13360	1237	1179.63	275.654	251.676	2.18352	2.5565e-47
AT4G36270	74	81.992	16.1246	15.4878	2.183	6.18388e-06
AT1G10220	206	222.172	33.785	58.0792	2.18279	1.90539e-11
AT1G76040	1022	810.663	187.353	213.925	2.18025	2.48452e-33
AT1G68620	2819	3525.66	641.914	750.19	2.17951	9.97673e-55
AT3G05800	623	638.745	162.782	110.35	2.17741	5.0006e-25
AT1G19190	134	138.858	33.785	23.2317	2.17629	9.92302e-09
AT3G47780	617	482.695	117.479	122.934	2.1755	1.68878e-24
AT1G52880	830	837.112	173.532	192.629	2.17518	5.52823e-37
AT1G80530	2909	3031.06	646.521	663.071	2.17494	3.92013e-78
AT5G47730	2767	2221.72	541.327	557.56	2.17492	1.7274e-55
AT5G39020	482	469.471	99.0513	109.382	2.17189	1.91413e-24
AT3G29670	282	218.205	42.999	65.8231	2.16964	1.28741e-12
AT4G22730	222	236.719	46.0704	53.2393	2.16946	1.5019e-13
AT3G09540	445	384.834	94.4443	87.1188	2.16674	3.23083e-21
AT2G29120	267	243.331	37.6241	73.567	2.1664	9.44231e-12
AT2G45080	48	31.7389	9.98192	4.83993	2.16637	0.00135949
AT4G36830	13	17.1919	2.30352	1.93597	2.16535	0.0244185
AT5G10200	2569	2385.7	574.344	523.681	2.1653	6.99698e-67
AT1G68780	244	380.866	68.3377	66.7911	2.16459	3.32522e-14
AT3G19020	41	39.6736	7.6784	7.74389	2.16433	0.000868766
AT3G50270	469	374.254	91.3729	93.8947	2.16386	1.45495e-20
AT4G34630	2178	2293.13	466.847	527.553	2.16244	4.74746e-63
AT1G55915	441	433.764	92.9086	99.7026	2.16233	6.88415e-23
AT1G52800	18	25.1266	2.30352	4.83993	2.1622	0.0114541
AT1G54200	207	207.625	52.2131	36.7835	2.16202	6.4427e-12
AT1G64400	374	318.711	73.7126	78.4069	2.16164	2.28382e-18
AT4G21930	21	13.2245	2.30352	2.90396	2.16134	0.019374
AT1G56660	3750	4102.25	913.729	832.468	2.16083	1.30272e-77
AT2G18210	85	64.8002	10.7498	20.3277	2.16072	2.49051e-05
AT4G24970	772	733.961	159.711	174.238	2.16069	4.84164e-34
AT3G23920	12246	12405.9	2715.08	2783.93	2.16034	1.0759e-117
AT2G45300	4531	4415.67	1047.33	945.723	2.15938	9.10687e-85
AT2G45750	695	737.928	151.264	166.494	2.15894	1.25952e-32
AT5G01640	90	96.539	16.1246	23.2317	2.15646	1.56355e-06
AT1G30840	92	78.0247	15.3568	20.3277	2.15633	3.97437e-06
AT5G18840	605	662.549	135.908	145.198	2.1561	1.14905e-29
AT2G34500	3626	3058.83	628.861	863.444	2.15569	3.64032e-46
AT2G34340	353	382.189	80.6232	81.3109	2.15499	9.5074e-20
AT5G58690	622	446.989	103.658	133.582	2.15477	1.47328e-20
AT3G01990	296	272.425	57.588	67.7591	2.15279	8.62775e-16
AT1G79610	1326	1282.78	279.494	303.948	2.15262	6.58859e-49
AT5G49850	387	400.703	95.98	77.4389	2.15074	4.41898e-20
AT3G53650	575	601.716	128.229	133.582	2.15071	1.59875e-28
AT4G12070	2107	2026	462.24	464.634	2.14949	9.97846e-65
AT4G30830	19	10.5796	3.07136	0.967986	2.14797	0.0288706
AT5G03620	15	18.5143	3.07136	1.93597	2.14746	0.0208223
AT1G02920	6513	7772.05	1738.39	1467.47	2.14694	3.87029e-67
AT1G34040	189	202.335	38.392	47.4313	2.14647	1.20743e-11
AT4G15630	1016	919.104	197.335	237.157	2.1464	8.43059e-37
AT5G01170	306	305.487	62.9629	72.599	2.14607	7.34703e-17
AT2G20900	7218	7758.83	1693.09	1679.46	2.14561	8.18938e-100
AT2G31160	96	109.764	21.4995	22.2637	2.14516	4.13516e-07
AT4G37540	2165	2369.83	469.918	551.752	2.14349	8.78961e-58
AT5G65200	1823	1802.5	399.277	419.138	2.14014	7.33738e-60
AT1G73750	3278	3495.24	614.272	918.619	2.13464	1.28188e-41
AT3G16670	32	23.8041	8.44624	0.967986	2.13441	0.009243
AT3G07940	2095	2011.45	439.972	491.737	2.13417	2.69368e-60
AT5G15860	2705	2902.78	647.289	625.319	2.13188	1.6322e-71
AT1G80920	118846	119830	28357.1	26022.4	2.12991	5.14329e-121
AT3G12580	14353	18349	2720.46	4398.53	2.1292	3.20469e-08
AT4G04990	374	374.254	82.1589	86.1508	2.12806	7.8668e-20
AT1G77920	1070	908.525	205.013	244.901	2.12792	4.59802e-35
AT3G19700	12	26.449	0	5.80792	2.12745	0.0278753
AT1G17170	1754	1340.97	335.546	368.803	2.12653	9.22787e-40
AT5G42325	15	6.61226	1.53568	0.967986	2.12631	0.0462245
AT5G41120	901	743.218	168.925	205.213	2.12552	2.67789e-30
AT2G16430	579	599.071	148.193	117.126	2.12522	4.77375e-26
AT4G37530	12618	14093.4	2856.36	3244.69	2.12521	4.8379e-87
AT4G24120	1066	1174.34	298.69	207.149	2.12471	5.82725e-32
AT2G30040	2325	2348.68	506.006	561.432	2.12467	1.27378e-64
AT5G45380	3013	3139.5	673.395	732.766	2.12388	3.47196e-73
AT3G10370	4861	4717.19	1045.03	1151.9	2.11984	5.13249e-84
AT2G03505	11	10.5796	2.30352	0	2.11899	0.0499163
AT1G15960	1822	1737.7	387.759	428.818	2.11786	9.3948e-56
AT1G57980	972	1073.83	194.263	273.94	2.11736	2.65551e-31
AT1G31550	347	290.94	65.2664	79.3749	2.11711	3.25898e-16
AT4G08555	102	80.6696	19.196	20.3277	2.11676	2.54022e-06
AT2G32150	54904	59298.8	13007.2	13260.4	2.11629	4.58701e-119
AT1G22470	64	50.2532	8.44624	15.4878	2.11577	0.000205765
AT2G20170	14	7.93471	0.76784	1.93597	2.11562	0.0460142
AT1G12610	20	27.7715	5.37488	2.90396	2.11526	0.00987418
AT4G01410	854	728.671	167.389	195.533	2.11419	5.47269e-31
AT1G07430	120	91.2492	23.803	22.2637	2.11391	5.86923e-07
AT2G04170	341	304.164	68.3377	78.4069	2.11195	6.59965e-17
AT1G35260	408	343.838	68.3377	103.575	2.10962	2.4565e-16
AT1G09390	441	497.242	85.9981	128.742	2.10947	3.13418e-19
AT1G32380	1154	1249.72	251.084	302.98	2.10857	9.32865e-41
AT3G23930	47	50.2532	8.44624	11.6158	2.10744	0.000426524
AT1G74310	4339	5715.64	1002.8	1316.46	2.10626	8.00526e-44
AT1G49030	12	13.2245	1.53568	1.93597	2.10472	0.0375644
AT4G31920	946	776.28	205.781	190.693	2.10452	3.12374e-32
AT1G56060	31	19.8368	7.6784	0.967986	2.10042	0.0129112
AT4G35110	823	613.618	163.55	168.43	2.09856	4.79259e-26
AT1G08050	1314	1183.59	320.957	256.516	2.09739	4.84795e-39
AT4G16380	14082	13276.1	3062.91	3313.42	2.09716	1.57313e-101
AT5G67270	181	226.139	43.7669	48.3993	2.09713	2.24181e-11
AT5G54390	8139	8144.98	1875.06	1929.2	2.09356	1.53426e-102
AT5G60850	2782	3048.25	626.557	737.606	2.08957	3.45446e-60
AT1G78570	5953	6417.86	1379.81	1517.8	2.08917	7.42218e-84
AT4G00305	26	27.7715	6.91056	2.90396	2.08802	0.00773372
AT4G38830	235	314.744	75.2483	49.3673	2.08699	1.93888e-12
AT1G28610	314	403.348	72.9448	92.9267	2.08571	2.67143e-16
AT3G03520	899	859.594	183.514	228.445	2.08512	5.42068e-33
AT4G04220	322	275.07	63.7307	74.535	2.085	2.37732e-15
AT2G38465	1194	1167.73	277.19	275.876	2.08422	1.10364e-44
AT4G21910	1204	1020.93	253.387	268.132	2.08376	1.78782e-38
AT4G37900	1139	1102.93	270.28	254.58	2.083	1.24806e-42
AT1G25530	251	232.752	67.5699	42.5914	2.08158	5.21929e-12
AT4G23230	17	7.93471	1.53568	1.93597	2.08122	0.0420283
AT5G11520	43067	45783.3	10808.1	10130.9	2.08104	1.03487e-111
AT4G26270	648	671.806	152.8	155.846	2.08075	1.1337e-29
AT2G03590	272	330.613	62.195	77.4389	2.08011	6.43284e-15
AT1G77480	3703	4456.66	966.71	952.499	2.08008	2.8403e-64
AT1G74950	2739	2420.09	560.523	655.327	2.07987	1.3107e-55
AT2G19690	37	39.6736	6.91056	8.71188	2.07948	0.00166487
AT1G19850	869	755.12	191.192	189.725	2.07935	1.55541e-32
AT5G21105	19854	21987.1	5321.9	4537.92	2.0793	1.01723e-81
AT4G30960	43099	43838	10110.1	10416.5	2.0789	8.9763e-123
AT2G18193	986	1010.35	210.388	259.42	2.07871	7.61809e-36
AT1G66400	118	144.147	29.1779	30.0076	2.07815	4.09168e-08
AT3G04640	493	498.565	103.658	128.742	2.07781	1.35995e-22
AT5G23730	634	530.303	133.604	139.39	2.07715	4.44397e-25
AT1G59860	154	165.307	36.0885	36.7835	2.07702	1.2023e-09
AT4G01610	20978	22729	4967.16	5361.68	2.07694	3.11133e-101
AT1G20350	357	435.087	86.7659	97.7666	2.07677	1.36406e-18
AT3G02240	153	222.172	42.999	42.5914	2.07485	6.06078e-10
AT5G66130	660	654.614	150.497	158.75	2.07371	2.04342e-29
AT2G13810	20	5.28981	1.53568	1.93597	2.07361	0.0452987
AT3G55420	1089	1038.13	266.44	234.253	2.07307	2.51816e-39
AT1G18100	54	68.7675	13.8211	12.5838	2.07129	0.000118387
AT4G09170	18	17.1919	4.60704	0.967986	2.07106	0.0259473
AT3G25882	85	91.2492	20.7317	18.3917	2.07103	4.48769e-06
AT1G78070	1800	1614.71	355.51	453.986	2.0706	1.68362e-42
AT2G41231	483	450.956	102.891	117.126	2.0691	4.53889e-22
AT3G06350	9636	9549.43	2286.63	2272.83	2.06887	1.33106e-104
AT5G11670	50231	52638.9	12233.2	12231.5	2.06839	1.75975e-120
AT3G50070	362	337.225	91.3729	71.631	2.06742	4.99293e-17
AT1G51538	9	15.8694	3.07136	0	2.06731	0.0498265
AT2G30870	81559	80504.3	19873.2	18701.5	2.06711	3.44618e-119
AT5G14380	12	21.1592	1.53568	3.87195	2.06638	0.028214
AT3G11580	591	480.05	116.712	136.486	2.0662	2.36209e-22
AT5G59340	95	92.5717	19.9638	22.2637	2.06584	2.33509e-06
AT3G09405	200	132.245	41.4633	34.8475	2.06424	7.84228e-09
AT3G13380	1173	1063.25	283.333	246.837	2.06317	7.09821e-39
AT5G63920	424	506.499	96.7478	122.934	2.06314	5.7062e-20
AT3G15170	20	18.5143	5.37488	0.967986	2.06011	0.0230395
AT1G51340	111	95.2166	19.9638	27.1036	2.05931	1.27052e-06
AT5G63790	8059	7733.7	1914.99	1868.21	2.05705	1.13007e-96
AT5G40180	16	19.8368	2.30352	3.87195	2.05559	0.0228399
AT4G01250	4198	4452.7	988.978	1085.11	2.0554	8.1111e-76
AT1G11700	939	1039.45	267.976	201.341	2.05521	2.41282e-31
AT3G26210	4883	4661.64	1122.58	1170.3	2.05304	4.51238e-83
AT1G55265	201	201.013	42.2312	52.2713	2.05155	3.33443e-11
AT1G31470	1004	1046.06	239.566	251.676	2.0507	2.88839e-39
AT1G63420	1626	1487.76	408.491	336.859	2.05008	1.03866e-43
AT4G01840	1223	1219.3	294.85	291.364	2.04875	1.6952e-44
AT1G21270	118	116.376	15.3568	38.7195	2.04775	3.58946e-06
AT4G28550	1214	1180.95	261.066	315.564	2.04732	1.80101e-39
AT4G12400	4614	5465.7	988.21	1436.49	2.04627	5.73069e-40
AT3G60450	3150	3076.02	690.288	813.109	2.0454	5.11119e-62
AT5G66880	4981	5049.12	1163.28	1260.32	2.04474	3.61487e-82
AT4G24660	1476	1292.04	356.278	309.756	2.04336	1.46531e-41
AT2G16060	319	733.961	108.265	120.03	2.04317	0.000452604
AT5G13820	2297	2172.79	527.506	552.72	2.04304	1.66232e-60
AT4G14780	115	128.278	24.5709	31.9436	2.04219	1.81255e-07
AT1G66050	120	107.119	30.7136	21.2957	2.04144	5.65557e-07
AT1G30135	154	120.343	28.4101	35.8155	2.04106	5.35813e-08
AT3G48480	95	88.6043	29.1779	11.6158	2.04073	2.25356e-05
AT3G10450	4245	4172.34	994.353	1045.43	2.04036	7.85702e-80
AT5G59730	1342	1154.5	347.064	252.644	2.04008	5.9483e-32
AT2G17120	570	625.52	119.783	168.43	2.03902	2.65337e-22
AT4G35180	709	493.275	162.014	125.838	2.03766	2.22257e-19
AT2G39435	989	982.582	231.12	245.869	2.03753	5.46487e-38
AT2G33590	1479	1417.67	358.581	342.667	2.03704	3.6322e-48
AT2G26440	2300	1482.47	517.524	357.187	2.03644	5.93573e-07
AT1G19020	2792	2836.66	683.377	683.398	2.03582	3.77176e-69
AT1G57943	15	15.8694	3.07136	1.93597	2.03573	0.0319157
AT2G29410	57	50.2532	15.3568	7.74389	2.03485	0.000485826
AT2G31230	364	443.022	83.6945	110.35	2.03452	2.8831e-17
AT1G08990	610	580.557	122.854	165.526	2.0341	2.89357e-23
AT3G59300	2952	3176.53	709.484	782.133	2.03308	6.68066e-65
AT4G21865	256	181.176	54.5166	49.3673	2.03145	7.1397e-11
AT1G73210	286	195.723	55.2845	60.0152	2.02855	2.07237e-11
AT1G64500	991	1294.68	231.888	323.307	2.02844	1.10589e-26
AT5G48430	12291	14562.8	2899.36	3652.21	2.02843	1.19163e-57
AT1G66890	1142	1231.2	296.386	280.716	2.02785	1.52388e-41
AT4G14950	3433	3459.54	811.607	873.124	2.0277	3.69656e-72
AT5G59540	6174	6524.98	1419.74	1684.3	2.02768	1.83203e-70
AT4G30670	1475	1770.76	337.082	453.986	2.02731	1.26265e-34
AT1G59510	182	183.821	46.0704	40.6554	2.02677	2.33266e-10
AT1G04350	986	1102.93	248.012	261.356	2.02464	2.67656e-37
AT1G75730	2053	2283.88	530.577	529.489	2.02429	2.76724e-56
AT5G13170	196	248.621	43.7669	62.9191	2.02217	8.11098e-11
AT4G21760	42	27.7715	6.91056	7.74389	2.02202	0.00353415
AT5G63990	389	343.838	92.1408	85.1828	2.02164	1.30865e-17
AT3G08810	23	25.1266	5.37488	3.87195	2.02086	0.0118647
AT1G20560	4119	4316.48	969.014	1104.47	2.01969	1.61373e-69
AT5G10210	262	349.127	60.6593	87.1188	2.01834	5.36383e-13
AT3G58160	1618	1764.15	383.152	448.178	2.01748	3.93649e-46
AT1G61460	359	450.956	96.7478	99.7026	2.01719	5.95577e-18
AT4G13800	20	40.996	4.60704	7.74389	2.01501	0.00758463
AT4G21840	21	15.8694	0.76784	5.80792	2.01439	0.0301286
AT3G61990	1205	899.268	255.691	261.356	2.01366	7.05819e-30
AT2G22420	834	860.917	212.692	203.277	2.01283	1.24646e-33
AT2G38995	27	11.9021	2.30352	4.83993	2.01237	0.02469
AT1G76470	12	19.8368	1.53568	3.87195	2.01234	0.0341614
AT3G26910	2890	2897.49	721.769	706.63	2.01227	1.51578e-68
AT2G23290	3240	3480.69	679.538	977.666	2.0121	5.05744e-40
AT5G59920	534	527.659	117.479	143.262	2.01209	8.91222e-23
AT3G24500	3867	5215.75	798.553	1333.89	2.01089	1.89786e-06
AT1G15210	1320	1159.79	319.421	291.364	2.01046	1.5443e-39
AT1G22275	148	279.037	52.2131	49.3673	2.00987	7.50758e-09
AT3G54110	7544	8166.14	2053.2	1832.4	2.00938	9.11539e-79
AT3G13650	115	60.8328	22.2674	18.3917	2.009	3.32697e-05
AT3G06500	9299	7943.97	2317.34	1946.62	2.00872	2.78164e-62
AT2G35658	169	220.85	44.5347	49.3673	2.00724	3.46365e-10
AT4G34320	76	88.6043	12.2854	26.1356	2.0068	4.45581e-05
AT5G23950	141	116.376	23.0352	38.7195	2.00586	4.07076e-07
AT1G72280	266	236.719	61.4272	60.9831	2.00553	4.48663e-13
AT1G73630	19	14.547	3.8392	1.93597	2.00533	0.0303234
AT3G04220	49	17.1919	6.91056	6.77591	2.00453	0.00719174
AT4G12580	94	56.8655	13.8211	21.2957	2.00328	8.49602e-05
AT5G01542	312	331.936	69.1056	89.0548	2.00294	2.97489e-15
AT1G15330	1243	1040.77	350.903	210.053	2.00169	1.52619e-22
AT5G58680	19	22.4817	3.07136	4.83993	2.00067	0.0188216
AT3G63190	800	726.026	3001.49	3141.12	-2.00058	1.67723e-63
AT1G53180	322	271.103	1239.29	1162.55	-2.0022	2.23693e-37
AT1G79560	633	559.397	2331.93	2487.73	-2.00468	2.484e-55
AT2G36340	151	141.502	604.29	585.632	-2.00529	8.89506e-25
AT2G23030	574	530.303	2083.92	2381.25	-2.00529	3.47589e-51
AT5G16600	14	18.5143	67.5699	73.567	-2.00825	8.96755e-05
AT3G49670	98	85.9594	391.598	363.963	-2.00849	3.25907e-17
AT4G36530	71	97.8615	327.1	361.059	-2.00889	4.70058e-15
AT2G36290	101	124.311	452.258	463.666	-2.00917	1.12286e-19
AT3G06990	8	6.61226	39.1598	30.9756	-2.00917	0.00428009
AT1G19835	335	384.834	1439.7	1471.34	-2.01029	9.44539e-44
AT3G23160	97	108.441	381.616	458.826	-2.01085	6.83673e-18
AT1G67328	58	50.2532	201.942	249.741	-2.01169	4.36033e-11
AT4G14040	2402	2184.69	10056.4	8524.09	-2.01191	7.94376e-70
AT1G73300	173	150.76	576.648	753.093	-2.01324	1.6229e-22
AT1G14440	26	18.5143	113.64	80.3429	-2.01768	1.0061e-05
AT5G46700	13	13.2245	58.3558	59.0472	-2.01809	0.000280211
AT4G04180	62	63.4777	293.315	227.477	-2.01911	2.75397e-12
AT2G30432	10	10.5796	33.0171	62.9191	-2.02021	0.00149869
AT1G03440	37	52.8981	171.228	203.277	-2.02084	1.71466e-09
AT1G06020	3	1.32245	16.1246	12.5838	-2.02108	0.0417923
AT3G49130	3	1.32245	16.1246	12.5838	-2.02108	0.0417923
AT1G12300	33	21.1592	110.569	124.87	-2.02317	9.67653e-07
AT4G38690	363	378.221	1314.54	1723.98	-2.02329	1.74767e-35
AT2G47485	64	35.7062	171.996	255.548	-2.0237	6.53832e-09
AT5G47950	56	44.9634	184.282	242.965	-2.02438	2.36879e-10
AT4G01460	7	5.28981	31.4814	30.0076	-2.02441	0.00642442
AT3G24430	216	175.886	763.233	856.668	-2.02501	1.66276e-28
AT3G03920	374	361.03	1543.36	1469.4	-2.02558	3.76697e-47
AT1G71850	56	58.1879	261.066	215.861	-2.02646	7.04317e-12
AT3G46700	283	290.94	1086.49	1270.97	-2.02675	3.93673e-37
AT1G54770	104	87.2819	386.991	410.426	-2.0277	4.7291e-18
AT3G18600	229	193.078	959.8	786.005	-2.02922	2.32265e-28
AT5G51470	1	7.93471	23.803	23.2317	-2.03011	0.019164
AT1G01020	143	174.564	631.164	676.623	-2.03155	1.30379e-25
AT3G07010	79	95.2166	396.973	325.243	-2.03177	6.66902e-16
AT2G28720	128	111.086	457.633	540.136	-2.03327	1.23126e-20
AT1G79470	67	74.0573	307.904	280.716	-2.03421	1.93321e-14
AT5G11270	341	327.968	1353.7	1407.45	-2.03443	3.07335e-45
AT1G66970	77	71.4124	260.298	364.931	-2.03476	2.18434e-13
AT1G02130	325	300.197	1308.4	1275.81	-2.03513	4.35554e-43
AT5G20970	71	55.543	249.548	286.524	-2.0357	6.3278e-13
AT2G42850	53	46.2858	207.317	213.925	-2.03605	3.93381e-11
AT4G38400	62	66.1226	271.815	265.228	-2.03636	1.29002e-13
AT1G21840	28	33.0613	142.05	119.062	-2.03657	1.55438e-07
AT5G06290	226	216.882	945.979	888.612	-2.03698	1.9985e-34
AT1G37130	11389	9954.1	42039.2	45901	-2.03766	4.24129e-88
AT1G62480	10908	10011	48339.4	37994.4	-2.03865	3.18853e-66
AT4G11950	2	1.32245	13.8211	10.6479	-2.03914	0.049417
AT5G10480	336	378.221	1427.41	1521.67	-2.03938	5.42886e-45
AT3G09260	3669	2834.02	11916.1	15026.1	-2.04095	8.93372e-50
AT5G19090	243	202.335	971.317	885.708	-2.04132	2.43541e-32
AT1G51745	333	277.715	1338.34	1206.11	-2.04297	1.60245e-38
AT2G36250	690	600.393	2643.67	2719.07	-2.04487	3.93653e-60
AT5G13830	5	6.61226	26.8744	31.9436	-2.04553	0.00701355
AT4G27657	6	1.32245	19.9638	23.2317	-2.04556	0.019914
AT4G11060	95	83.3145	415.401	336.859	-2.04588	1.2947e-16
AT3G16420	3894	3009.9	12602.6	16102.5	-2.04598	4.14763e-49
AT5G64530	31	29.094	101.355	161.654	-2.04684	5.19991e-07
AT5G23210	1093	954.811	4279.94	4231.07	-2.04701	2.11163e-71
AT5G56710	706	555.43	2808.76	2451.91	-2.04717	5.25823e-47
AT2G34640	575	515.756	2298.14	2241.86	-2.04738	5.37941e-58
AT3G09580	70	93.8941	339.385	347.507	-2.04924	7.44322e-16
AT2G25770	76	121.666	333.242	498.513	-2.04937	1.37497e-13
AT1G04520	13	6.61226	66.8021	29.0396	-2.04991	0.00199832
AT4G36160	5	5.28981	31.4814	22.2637	-2.0502	0.00947908
AT5G26360	1586	1452.05	6687.12	5957.96	-2.05085	6.0121e-76
AT5G03640	11	3.96736	35.3206	40.6554	-2.05108	0.00336708
AT4G38860	8	5.28981	35.3206	31.9436	-2.05314	0.00431014
AT4G33450	11	10.5796	44.5347	57.1112	-2.05527	0.000618145
AT3G54990	103	149.437	549.005	507.225	-2.05547	2.73832e-20
AT5G66005	12	11.9021	40.6955	71.631	-2.05585	0.000520162
AT2G05180	12	9.25717	42.2312	59.0472	-2.05667	0.000704428
AT3G62930	21	26.449	127.461	81.3109	-2.05699	4.65605e-06
AT1G07610	330	337.225	1141.01	1666.87	-2.05716	1.61405e-29
AT1G17990	4	5.28981	20.7317	29.0396	-2.05716	0.0116762
AT5G43540	7	3.96736	26.1066	31.9436	-2.05743	0.00748808
AT1G68850	0	5.28981	17.6603	15.4878	-2.05767	0.0373447
AT3G06080	1882	1797.21	7511.78	7862.95	-2.05777	5.03065e-93
AT3G04800	1	2.6449	13.0533	12.5838	-2.05931	0.0448607
AT5G51200	2393	2511.34	10100.2	10403	-2.05983	3.92081e-100
AT4G31120	252	223.494	1068.83	936.043	-2.06014	1.56457e-34
AT5G38340	59	59.5104	235.727	272.004	-2.06067	5.84787e-13
AT5G45700	2	1.32245	12.2854	12.5838	-2.06104	0.0460356
AT1G78865	2	5.28981	24.5709	16.4558	-2.06174	0.0201992
AT3G54400	122	109.764	477.596	508.193	-2.06316	4.3067e-22
AT2G31840	254	210.27	980.531	985.41	-2.06321	6.1679e-35
AT1G74560	698	763.055	3139.7	2995.92	-2.0658	1.38168e-67
AT1G18320	3	3.96736	20.7317	19.3597	-2.06775	0.0190882
AT5G04690	2	3.96736	14.589	21.2957	-2.06802	0.0255642
AT1G67148	10	7.93471	42.999	44.5274	-2.07048	0.0012088
AT1G68150	132	111.086	468.382	574.016	-2.07063	4.21881e-21
AT2G03670	38	33.0613	158.175	153.91	-2.07072	5.51664e-09
AT5G49360	27086	27172.4	112828	115736	-2.07121	1.0322e-126
AT1G51500	529	525.014	1934.96	2531.28	-2.07176	2.55875e-43
AT2G21140	101	101.829	403.884	463.666	-2.07205	8.56726e-20
AT3G02720	153	162.662	656.503	684.366	-2.07252	2.14554e-28
AT2G15300	11	9.25717	49.9096	47.4313	-2.07299	0.000674203
AT5G25840	71	85.9594	395.437	276.844	-2.07322	4.82295e-14
AT2G41170	62	44.9634	233.423	234.253	-2.07356	5.62824e-12
AT4G18510	12	9.25717	50.6774	51.3033	-2.07388	0.000524646
AT1G35330	9	9.25717	42.999	45.4954	-2.07493	0.0010926
AT1G65845	398	341.193	1482.7	1663.97	-2.07498	1.23737e-44
AT3G07900	10	2.6449	33.785	33.8795	-2.07568	0.0051618
AT5G17280	264	232.752	1089.56	1028	-2.07609	5.92298e-38
AT4G18370	175	101.829	613.504	586.6	-2.07664	2.00626e-19
AT1G75900	1	2.6449	11.5176	14.5198	-2.07673	0.0425544
AT1G66870	6	1.32245	23.803	20.3277	-2.07773	0.0173885
AT1G05000	47	84.637	289.476	273.94	-2.07783	3.07582e-12
AT1G56520	49	30.4164	170.46	182.949	-2.0779	2.46766e-09
AT4G26150	13	23.8041	78.3197	87.1188	-2.07815	2.30071e-05
AT4G22280	7	13.2245	48.3739	47.4313	-2.0784	0.000841334
AT5G62910	231	256.556	1022.76	1052.2	-2.08087	2.14064e-38
AT3G56900	74	55.543	290.243	275.876	-2.08129	5.25628e-14
AT5G13740	724	669.161	2788.79	3144.99	-2.08131	1.74545e-62
AT2G20550	59	63.4777	269.512	261.356	-2.08351	6.69839e-14
AT4G39840	294	201.013	1041.19	1094.79	-2.08388	2.33035e-30
AT5G01250	19	13.2245	72.9448	77.4389	-2.0839	3.56421e-05
AT1G30260	31	13.2245	89.0694	117.126	-2.084	8.07696e-06
AT2G02540	3	1.32245	14.589	15.4878	-2.08402	0.0335614
AT3G15650	2	2.6449	19.196	11.6158	-2.08754	0.0320565
AT1G50620	113	111.086	506.006	460.762	-2.0877	3.76331e-22
AT5G02360	16	15.8694	68.3377	79.3749	-2.08775	3.60644e-05
AT4G03415	1531	1285.42	6507.44	5538.82	-2.08783	6.20551e-63
AT1G27200	179	210.27	865.355	799.557	-2.08809	6.43759e-32
AT5G01890	58	50.2532	237.262	238.125	-2.08859	1.11261e-12
AT5G41470	2	3.96736	20.7317	15.4878	-2.08872	0.023494
AT5G15600	11	7.93471	42.2312	51.3033	-2.08979	0.00084875
AT5G64980	14	15.8694	73.7126	64.8551	-2.08998	5.89643e-05
AT2G01275	1	3.96736	14.589	17.4238	-2.09375	0.0306001
AT1G30960	39	22.4817	160.479	120.03	-2.09619	1.44506e-07
AT3G29250	180	163.984	592.004	907.003	-2.09652	2.05876e-21
AT4G38700	2	5.28981	12.2854	30.9756	-2.09959	0.0190374
AT3G52910	5	2.6449	29.9458	15.4878	-2.10027	0.0149615
AT3G10110	21	14.547	84.4624	82.2789	-2.10217	1.27659e-05
AT2G26640	192	204.98	866.891	850.86	-2.10226	8.50442e-35
AT4G13390	290	321.356	1118.74	1531.35	-2.10252	1.02206e-32
AT1G60360	3	0	13.0533	12.5838	-2.10373	0.0445453
AT3G26760	24	21.1592	120.551	87.1188	-2.10564	1.89054e-06
AT4G28780	5	6.61226	38.392	23.2317	-2.10846	0.00542697
AT1G80150	100	103.151	472.221	417.202	-2.10884	8.17831e-21
AT1G01680	12	2.6449	46.0704	32.9115	-2.10967	0.00309845
AT3G29035	220	169.274	869.962	838.276	-2.10994	2.7808e-31
AT5G46530	6	3.96736	32.2493	23.2317	-2.11102	0.00730979
AT5G44700	9	18.5143	55.2845	74.535	-2.11131	0.00015534
AT1G22990	20	22.4817	82.1589	114.222	-2.11184	3.20791e-06
AT2G30695	43	50.2532	215.763	198.437	-2.11218	1.83733e-11
AT2G41670	48	47.6083	221.138	205.213	-2.11242	7.69636e-12
AT3G19820	1549	1370.06	6397.64	6292.88	-2.11307	1.17883e-85
AT2G46810	45	25.1266	163.55	158.75	-2.11326	9.98463e-09
AT2G28100	158	129.6	603.522	664.039	-2.11347	2.41072e-26
AT5G15580	149	121.666	745.572	452.05	-2.1137	1.88664e-17
AT5G42070	6	14.547	49.1417	50.3353	-2.11424	0.000696134
AT1G04250	24	30.4164	108.265	139.39	-2.11531	1.95748e-07
AT1G55420	5	14.547	30.7136	66.7911	-2.11558	0.0016401
AT4G09650	567	632.132	2437.89	2782.96	-2.11607	1.11144e-58
AT1G18773	37	33.0613	145.89	172.302	-2.11626	3.1418e-09
AT4G30640	9	6.61226	36.0885	44.5274	-2.11669	0.00158209
AT5G66350	20	11.9021	87.5337	65.8231	-2.11729	3.62824e-05
AT1G23890	62	42.3185	237.262	234.253	-2.11738	3.37689e-12
AT3G21340	2	2.6449	16.8925	14.5198	-2.11956	0.0279677
AT5G26850	224	190.433	1009.71	816.013	-2.11971	7.26601e-31
AT2G29450	729	573.944	2350.36	3381.18	-2.11993	8.78777e-36
AT3G23050	3956	4223.91	17529.8	18120.7	-2.11994	9.51369e-112
AT1G30280	29	18.5143	157.407	67.7591	-2.12011	1.29311e-05
AT5G54930	96	109.764	450.722	455.922	-2.12163	1.26745e-21
AT1G64355	106	70.09	399.277	391.067	-2.12187	1.92078e-17
AT1G22740	311	321.356	1395.16	1375.51	-2.12272	7.20319e-49
AT2G14560	14	9.25717	44.5347	71.631	-2.12436	0.000294562
AT1G28080	12	3.96736	36.8563	48.3993	-2.12772	0.00168979
AT1G26230	62	52.8981	224.977	295.236	-2.12867	6.32164e-13
AT4G28450	226	222.172	1057.32	920.555	-2.1288	9.10904e-37
AT5G44030	26	25.1266	102.123	135.518	-2.12986	2.72804e-07
AT4G38770	1998	1851.43	7285.26	9689.54	-2.1315	3.5038e-58
AT1G72010	227	193.078	985.906	880.868	-2.13292	9.62692e-35
AT2G41510	6	7.93471	36.8563	35.8155	-2.13406	0.00222833
AT3G15030	55	70.09	277.19	283.62	-2.13809	1.14762e-14
AT1G62500	22	7.93471	83.6945	65.8231	-2.13916	7.23818e-05
AT5G44572	90	72.7349	297.922	442.37	-2.14024	4.59684e-15
AT4G05090	70	66.1226	289.476	326.211	-2.14054	5.77242e-16
AT1G73220	6	7.93471	29.9458	43.5594	-2.14058	0.00232059
AT2G26700	39	35.7062	208.085	136.486	-2.14183	4.07278e-09
AT1G13030	81	68.7675	364.724	314.596	-2.14454	7.15426e-17
AT2G30740	590	585.846	2547.69	2678.42	-2.14457	1.26689e-69
AT5G15210	138	153.404	674.163	626.287	-2.14475	1.22495e-28
AT5G63970	32	74.0573	227.281	251.676	-2.14539	3.64465e-10
AT5G46710	57	50.2532	234.959	255.548	-2.14624	2.08258e-13
AT5G47455	15	26.449	109.801	84.2148	-2.14697	3.92174e-06
AT2G03420	41	34.3838	180.442	168.43	-2.14728	3.26252e-10
AT2G47260	24	19.8368	89.0694	120.03	-2.14731	1.19619e-06
AT1G60530	7	6.61226	32.2493	40.6554	-2.14932	0.00214251
AT1G14140	61	70.09	305.6	287.492	-2.14981	1.09088e-15
AT2G36630	288	318.711	1415.13	1293.23	-2.15117	2.64535e-46
AT1G77990	75	51.5756	309.439	273.94	-2.15279	2.06724e-14
AT4G01037	567	548.818	2535.41	2453.85	-2.1528	6.12852e-69
AT1G80270	145	108.441	619.647	532.393	-2.15322	1.50643e-23
AT5G65790	50	48.9307	218.066	236.189	-2.15367	9.21756e-13
AT3G60220	19	19.8368	98.2835	87.1188	-2.15533	2.47738e-06
AT5G04895	56	38.3511	224.209	214.893	-2.15554	7.4857e-12
AT1G21350	95	99.1839	380.849	501.417	-2.15582	2.46283e-19
AT3G48500	587	567.332	2592.23	2581.62	-2.15626	7.02917e-71
AT5G22870	6	7.93471	42.999	30.9756	-2.1574	0.00205191
AT5G14090	61	18.5143	296.386	162.622	-2.15762	0.00690077
AT2G29400	1180	1146.57	5081.56	5353.93	-2.15913	9.78521e-92
AT1G80245	130	136.213	601.219	602.088	-2.15959	5.59507e-28
AT5G01790	8	3.96736	31.4814	35.8155	-2.15983	0.0031594
AT3G22240	18	19.8368	87.5337	93.8947	-2.15997	2.901e-06
AT1G30900	89	105.796	417.705	465.601	-2.1617	4.26315e-21
AT3G10720	736	603.038	2894.76	3151.76	-2.16248	4.23839e-61
AT5G18660	103	83.3145	383.152	475.281	-2.16644	2.34028e-19
AT3G01710	1	5.28981	18.4282	21.2957	-2.16737	0.017424
AT5G55250	6	9.25717	37.6241	42.5914	-2.16782	0.00129376
AT5G51160	33	26.449	123.622	159.718	-2.16829	1.85937e-08
AT5G04130	199	224.817	872.266	1049.3	-2.16851	1.35712e-34
AT1G27210	224	228.784	1141.01	913.779	-2.16923	3.01323e-35
AT1G54180	20	18.5143	93.6765	92.9267	-2.16998	1.93699e-06
AT4G00150	98	132.245	509.078	536.265	-2.17044	3.82505e-23
AT1G04310	224	240.686	1143.31	964.115	-2.17072	8.07724e-38
AT2G40100	17	19.8368	73.7126	105.511	-2.17214	5.41592e-06
AT1G65180	4	1.32245	16.8925	20.3277	-2.17288	0.0186843
AT3G03840	3	2.6449	19.196	18.3917	-2.17351	0.0169181
AT3G28455	13	18.5143	70.6413	83.2468	-2.17393	1.66441e-05
AT3G17910	79	58.1879	353.974	285.556	-2.17443	2.08042e-15
AT1G79640	173	224.817	859.213	947.659	-2.17532	3.75919e-33
AT1G48570	244	240.686	1155.6	1057.04	-2.17849	1.18269e-42
AT3G28040	61	101.829	333.242	414.298	-2.17876	1.41908e-15
AT4G18375	20	9.25717	72.9448	76.4709	-2.18019	3.19833e-05
AT2G32650	98	78.0247	403.116	415.266	-2.18035	3.39812e-20
AT3G16100	86	78.0247	377.009	383.323	-2.18049	1.12337e-19
AT4G09990	8	19.8368	67.5699	69.695	-2.18407	7.14262e-05
AT1G04900	89	107.119	449.186	453.018	-2.18448	3.71003e-22
AT4G25560	5	7.93471	33.785	36.7835	-2.18458	0.00217465
AT4G26540	196	152.082	754.019	858.604	-2.18523	8.53552e-31
AT2G39010	1530	1409.73	5986.08	7467.05	-2.18542	1.10019e-68
AT4G13820	46	31.7389	188.889	182.949	-2.18623	1.105e-10
AT1G25240	1	3.96736	10.7498	24.1997	-2.18758	0.0229829
AT3G22410	1	2.6449	14.589	13.5518	-2.1882	0.0295964
AT1G10790	1	2.6449	17.6603	10.6479	-2.19035	0.0299318
AT4G25750	8	1.32245	36.0885	22.2637	-2.1914	0.00687551
AT1G05020	102	120.343	525.97	500.449	-2.19145	1.44854e-24
AT2G25355	28	42.3185	168.925	162.622	-2.19243	9.21712e-10
AT5G14660	85	78.0247	369.331	393.003	-2.19287	8.8034e-20
AT5G59260	52	75.3798	278.726	313.628	-2.1929	5.36887e-15
AT5G11790	61	67.4451	280.262	320.404	-2.1929	4.65919e-16
AT2G04530	112	83.3145	461.472	454.954	-2.19311	1.38027e-21
AT3G11930	1545	1235.17	6658.71	6142.84	-2.19334	3.23953e-71
AT5G11630	11	9.25717	57.588	48.3993	-2.19381	0.000234146
AT4G20362	21	22.4817	131.301	81.3109	-2.19406	1.27492e-06
AT5G07430	3	1.32245	16.1246	16.4558	-2.19451	0.0225543
AT5G65870	9	5.28981	40.6955	38.7195	-2.19519	0.00125615
AT5G48900	97	117.698	595.844	402.682	-2.19618	6.63197e-19
AT4G15570	253	215.56	1124.89	1050.27	-2.19684	3.61998e-41
AT4G16990	3097	3042.96	14511.4	13756.1	-2.19834	6.44037e-119
AT5G17240	38	31.7389	158.943	177.142	-2.19902	3.61388e-10
AT1G06680	3138	2611.84	12455.1	14098.7	-2.19951	1.64859e-80
AT2G38600	2	1.32245	13.0533	14.5198	-2.20094	0.0293796
AT5G51220	88	89.9268	442.276	390.099	-2.20109	5.39823e-21
AT1G08500	11	19.8368	74.4805	78.4069	-2.20119	1.74386e-05
AT2G11910	481	375.576	2045.53	1937.91	-2.20127	8.26721e-52
AT3G27830	555	469.471	2348.82	2405.45	-2.20164	6.53543e-63
AT1G11130	30	25.1266	135.908	132.614	-2.20187	1.30875e-08
AT2G18370	88	75.3798	337.85	434.626	-2.20198	3.2354e-18
AT5G25460	2744	2332.81	14755.6	9537.57	-2.20396	3.69936e-11
AT3G14210	146	141.502	631.932	713.406	-2.2059	3.46177e-30
AT1G28600	340	445.666	1931.12	1706.56	-2.2061	4.48635e-46
AT1G65010	313	261.846	1365.22	1320.33	-2.20705	5.1617e-47
AT4G12320	9	23.8041	74.4805	88.0868	-2.20721	2.21528e-05
AT4G16515	4	9.25717	42.999	30.0076	-2.20872	0.00210491
AT5G11160	45	72.7349	229.584	328.147	-2.2106	1.42821e-12
AT1G32090	457	505.177	2113.1	2365.76	-2.212	2.02599e-61
AT3G17170	113	93.8941	506.006	473.345	-2.21224	9.03647e-24
AT4G29020	168	122.988	605.826	774.389	-2.21224	3.91184e-25
AT3G53380	38	63.4777	264.137	215.861	-2.21321	3.79664e-12
AT3G26630	193	202.335	918.336	932.171	-2.21455	8.91851e-40
AT5G16110	7593	7203.4	32721.5	36205.6	-2.21498	1.68861e-116
AT1G10770	13	10.5796	61.4272	61.9511	-2.21547	6.81831e-05
AT1G29470	1538	1264.26	7138.61	5978.28	-2.21691	5.59203e-67
AT4G32170	0	3.96736	8.44624	23.2317	-2.21696	0.02966
AT1G50930	4	2.6449	20.7317	23.2317	-2.21733	0.01032
AT1G68520	2131	2051.12	9373.79	10171.6	-2.21893	2.29316e-107
AT4G14390	2	0	13.8211	8.71188	-2.21945	0.0402456
AT3G06390	52	50.2532	239.566	251.676	-2.21985	3.39258e-14
AT3G23510	112	133.568	449.186	717.278	-2.22065	2.19523e-19
AT1G20160	59	40.996	217.299	270.068	-2.22094	7.42406e-13
AT4G28890	20	17.1919	83.6945	104.543	-2.22122	1.57777e-06
AT5G48160	3152	2853.85	14716.4	13407.6	-2.22145	3.53057e-103
AT5G25370	15	7.93471	63.7307	59.0472	-2.22258	9.12817e-05
AT1G22430	238	167.951	927.55	1004.77	-2.22311	2.92876e-33
AT4G40000	24	13.2245	109.033	82.2789	-2.2242	2.6566e-06
AT5G08000	54	40.996	257.994	204.245	-2.22424	1.41396e-12
AT5G62130	41	39.6736	169.693	223.605	-2.22558	3.11904e-11
AT4G14330	15	7.93471	58.3558	64.8551	-2.22568	8.86926e-05
AT5G14105	124	120.343	611.2	548.848	-2.22622	1.16296e-27
AT5G52760	0	2.6449	9.98192	14.5198	-2.22691	0.036405
AT2G22230	76	71.4124	357.046	349.443	-2.22757	3.62407e-19
AT3G48360	8648	7913.56	39347.9	38545.2	-2.22904	2.6703e-126
AT4G30180	6	6.61226	36.0885	35.8155	-2.23051	0.00159526
AT1G67785	231	219.527	1071.9	1064.79	-2.23124	2.11483e-44
AT4G37780	9	3.96736	29.1779	47.4313	-2.23149	0.00173788
AT5G26146	75	55.543	353.206	280.716	-2.23152	8.41947e-16
AT1G68400	151	134.89	630.396	735.67	-2.23205	6.22476e-30
AT1G21090	14	7.93471	71.4091	47.4313	-2.23298	0.000139933
AT4G23500	16	11.9021	66.0342	80.3429	-2.23416	1.75607e-05
AT1G31720	1	0	8.44624	8.71188	-2.23774	0.048494
AT5G40450	35337	23169.4	164148	124826	-2.23909	5.33412e-10
AT3G15570	24	22.4817	96.7478	138.422	-2.23987	1.53857e-07
AT5G64100	2374	3054.87	11565.2	14218.8	-2.23989	8.84037e-63
AT5G44980	9	2.6449	32.2493	38.7195	-2.24007	0.0022957
AT3G28050	82	76.7022	340.153	428.818	-2.24063	4.47652e-19
AT4G09890	68	60.8328	353.206	272.972	-2.24071	4.18778e-16
AT3G02120	4	1.32245	16.8925	22.2637	-2.24099	0.0141115
AT1G02070	3	0	13.8211	14.5198	-2.2414	0.0286362
AT2G19582	0	3.96736	17.6603	13.5518	-2.24371	0.0256525
AT3G49290	42	17.1919	135.14	169.398	-2.24464	3.64276e-08
AT5G02480	1724	1612.07	8135.26	7755.51	-2.24595	1.69279e-107
AT5G62840	17	19.8368	84.4624	103.575	-2.24627	1.2306e-06
AT5G54250	114	160.017	605.058	705.662	-2.24632	2.2639e-26
AT4G34360	10	11.9021	64.4985	52.2713	-2.2476	9.25035e-05
AT3G44750	362	310.776	1756.82	1481.02	-2.25163	1.42038e-48
AT4G14140	13	17.1919	64.4985	92.9267	-2.25379	1.08027e-05
AT5G60730	3	3.96736	20.7317	25.1676	-2.25386	0.00817673
AT5G51460	180	187.788	854.606	916.683	-2.25399	5.77021e-39
AT3G19850	291	218.205	1223.94	1244.83	-2.25491	6.04974e-42
AT3G54580	879	768.345	3469.87	4462.42	-2.25532	1.68636e-58
AT5G59930	6	7.93471	37.6241	41.6234	-2.25572	0.000927179
AT3G47250	969	1106.89	4779.8	5175.82	-2.25705	4.4612e-85
AT4G13850	486	432.442	2353.43	2073.43	-2.2572	2.52455e-61
AT1G33410	382	302.842	1788.3	1527.48	-2.25782	9.44372e-47
AT4G25220	12	9.25717	49.9096	66.7911	-2.2592	9.97497e-05
AT1G68290	40	29.094	168.925	180.045	-2.25957	1.04239e-10
AT3G12070	20	9.25717	66.8021	91.9587	-2.26017	1.56373e-05
AT2G41330	8	7.93471	35.3206	55.1752	-2.26054	0.000545374
AT5G14000	41	31.7389	212.692	153.91	-2.26171	1.63212e-10
AT1G71250	7	5.28981	31.4814	41.6234	-2.26214	0.00144178
AT4G10310	8	5.28981	33.0171	45.4954	-2.26352	0.00107709
AT1G77580	54	39.6736	254.155	214.893	-2.26353	3.12789e-13
AT1G15840	3	6.61226	32.2493	26.1356	-2.26376	0.00382539
AT5G20870	1	1.32245	13.8211	9.67986	-2.26493	0.0324568
AT3G01100	313	294.907	1418.2	1533.29	-2.26635	3.19913e-54
AT3G51740	11	14.547	66.8021	68.727	-2.26679	2.37808e-05
AT4G16800	95	64.8002	372.402	423.01	-2.26741	3.06887e-19
AT2G35800	650	636.1	3237.98	2987.21	-2.26766	4.7102e-80
AT3G13560	12	18.5143	80.6232	78.4069	-2.2692	6.17962e-06
AT1G22060	295	281.682	1483.47	1322.27	-2.2702	3.03177e-51
AT3G01760	1	0	5.37488	12.5838	-2.27086	0.0448324
AT5G52780	33	33.0613	141.283	193.597	-2.27119	4.44795e-10
AT5G34940	117	109.764	532.881	582.728	-2.27334	8.51509e-28
AT4G23410	75	58.1879	325.564	339.763	-2.27458	3.91734e-18
AT3G14680	665	683.708	2918.56	3653.18	-2.27527	2.71332e-63
AT4G23680	284	402.026	1310.7	2262.18	-2.27549	5.00943e-07
AT4G38550	1271	927.039	5386.4	5367.48	-2.27759	8.9534e-63
AT1G48480	368	300.197	1673.89	1603.95	-2.2776	1.45784e-53
AT5G27290	44	40.996	181.978	247.805	-2.27766	3.60394e-12
AT1G80240	135	109.764	552.077	662.103	-2.2789	4.49653e-27
AT2G39700	259	137.535	1146.38	937.011	-2.28135	6.15883e-07
AT4G13992	1	0	9.98192	7.74389	-2.28137	0.0433345
AT2G31070	89	97.8615	393.902	534.329	-2.28409	4.19918e-21
AT4G01925	4	3.96736	26.8744	25.1676	-2.28439	0.00490582
AT5G22640	1870	1787.96	8941.49	8954.84	-2.28503	1.06462e-119
AT4G40010	63	62.1553	291.779	334.923	-2.28572	1.32136e-17
AT5G16930	81	60.8328	359.349	354.283	-2.28573	3.98713e-19
AT4G30320	5	13.2245	40.6955	60.9831	-2.28619	0.000358177
AT2G28470	120	140.18	580.487	704.694	-2.28715	1.56284e-28
AT1G74458	8	3.96736	32.2493	41.6234	-2.28819	0.00136582
AT1G68490	701	711.479	3525.15	3406.34	-2.28872	5.51541e-89
AT3G08940	941	949.521	4858.12	4429.51	-2.29057	2.30273e-93
AT2G21045	354	379.544	1616.3	2000.83	-2.29105	1.5816e-51
AT5G09420	66	37.0287	291.779	238.125	-2.29209	2.42306e-13
AT5G51270	11	14.547	58.3558	80.3429	-2.29224	2.25257e-05
AT3G56570	37	35.7062	211.156	160.686	-2.29378	3.2266e-11
AT3G28770	21	18.5143	95.98	113.254	-2.29432	2.10468e-07
AT4G35300	93	84.637	448.418	444.306	-2.29884	4.85401e-24
AT5G51480	5	5.28981	27.6422	36.7835	-2.30137	0.00213982
AT1G29025	0	9.25717	26.1066	33.8795	-2.30195	0.00656933
AT4G37890	22	14.547	100.587	96.7986	-2.30358	4.7178e-07
AT2G02030	0	0	5.37488	6.77591	-2.30385	0.0486795
AT2G44930	0	0	5.37488	6.77591	-2.30385	0.0486795
AT3G17600	0	0	5.37488	6.77591	-2.30385	0.0486795
AT1G70860	7	13.2245	40.6955	73.567	-2.30886	0.000168291
AT2G20080	11	6.61226	50.6774	52.2713	-2.30942	0.000172941
AT1G72620	1	0	8.44624	9.67986	-2.3108	0.0399947
AT4G17905	11	10.5796	61.4272	60.0152	-2.31401	4.23759e-05
AT1G13800	8	10.5796	64.4985	41.6234	-2.31708	0.000165384
AT2G34680	259	215.56	1253.88	1143.19	-2.3174	4.55917e-46
AT4G04790	22	23.8041	138.979	103.575	-2.31789	3.3981e-08
AT3G55250	301	367.642	1671.59	1675.58	-2.3185	1.92705e-56
AT2G37090	0	0	2.30352	10.6479	-2.31891	0.0471137
AT5G24580	21	38.3511	205.781	105.511	-2.31953	6.13229e-08
AT3G49410	20	23.8041	129.765	102.607	-2.32153	4.95803e-08
AT1G70985	11	6.61226	46.0704	58.0792	-2.3218	0.000165333
AT3G17510	3701	3142.15	17376.2	16998.8	-2.32185	1.8092e-107
AT3G22250	1	1.32245	13.8211	10.6479	-2.32195	0.02706
AT3G24040	144	169.274	779.357	799.557	-2.32215	8.88746e-37
AT1G20710	6	9.25717	47.6061	41.6234	-2.32241	0.000381736
AT4G18710	1671	1662.32	8637.43	8096.24	-2.32251	9.68357e-118
AT1G52100	69	64.8002	265.673	426.882	-2.32262	1.44342e-15
AT2G26580	55	43.6409	291.011	222.637	-2.3245	2.5332e-14
AT4G27010	148	113.731	784.732	559.496	-2.32795	3.87327e-25
AT3G49120	1334	1040.77	5573.75	6454.53	-2.3285	2.03492e-69
AT5G56200	1	0	6.91056	11.6158	-2.32943	0.0381571
AT2G21840	74	71.4124	350.135	401.714	-2.33524	6.80123e-21
AT5G58800	483	458.891	2299.68	2493.53	-2.33697	5.81184e-74
AT2G26330	195	141.502	946.746	789.877	-2.33834	7.94877e-33
AT1G21200	116	101.829	549.005	575.952	-2.34004	3.75257e-29
AT3G29639	2	9.25717	23.0352	48.3993	-2.3404	0.00240461
AT5G03510	6	7.93471	41.4633	42.5914	-2.34105	0.000468801
AT1G22320	0	0	7.6784	4.83993	-2.34126	0.0447672
AT3G59400	95	83.3145	476.829	447.21	-2.34157	5.55578e-25
AT3G48400	3	0	12.2854	18.3917	-2.3432	0.0202149
AT5G11310	90	78.0247	456.865	416.234	-2.3436	1.09373e-23
AT5G25110	116	142.825	615.04	712.438	-2.34397	1.00388e-30
AT1G21360	129	121.666	626.557	668.879	-2.34647	7.48453e-33
AT1G64670	24	14.547	112.872	101.639	-2.34703	1.44794e-07
AT5G58260	15	13.2245	59.1237	101.639	-2.34737	7.58152e-06
AT4G33660	16	17.1919	92.1408	90.9907	-2.34775	5.72974e-07
AT1G10920	70	62.1553	320.957	371.707	-2.34807	1.58658e-19
AT4G17800	200	169.274	888.391	1023.16	-2.34871	6.56159e-40
AT1G28400	207	201.013	1043.49	1058.01	-2.34973	1.64026e-47
AT2G39380	111	74.0573	429.99	546.912	-2.35252	1.23454e-21
AT2G01670	1014	1002.42	5043.94	5300.69	-2.35263	3.50144e-107
AT3G26932	32	22.4817	152.8	144.23	-2.35358	6.44654e-10
AT2G34300	557	443.022	2361.88	2809.1	-2.35391	3.02762e-58
AT5G64740	1722	1671.58	9137.29	8287.9	-2.35442	3.7564e-114
AT4G36540	68	64.8002	374.706	324.275	-2.35999	5.97686e-20
AT1G23160	2	0	12.2854	12.5838	-2.36004	0.0259421
AT1G64210	22	14.547	82.1589	124.87	-2.3606	4.45339e-07
AT1G17850	83	72.7349	381.616	440.434	-2.36233	1.87402e-22
AT1G63140	2	2.6449	19.9638	17.4238	-2.36275	0.010604
AT1G78260	257	267.135	1360.61	1356.15	-2.36362	6.71459e-57
AT4G28510	235	183.821	1109.53	1081.24	-2.36367	2.8837e-44
AT4G12090	20	11.9021	82.1589	100.671	-2.36444	1.00799e-06
AT5G11640	65	72.7349	388.527	334.923	-2.36475	2.03945e-20
AT5G48870	42	29.094	203.478	182.949	-2.36494	3.9686e-12
AT5G42990	57	44.9634	268.744	276.844	-2.36498	1.94981e-16
AT1G49210	13	10.5796	91.3729	47.4313	-2.37045	2.97498e-05
AT2G06520	333	290.94	1594.8	1669.78	-2.37179	1.25122e-60
AT2G40390	16	11.9021	80.6232	80.3429	-2.37335	2.35364e-06
AT2G25100	48	40.996	207.317	274.908	-2.37583	4.33093e-14
AT4G02790	159	133.568	764.001	782.133	-2.37638	2.86444e-37
AT1G48640	1	0	8.44624	10.6479	-2.37999	0.0330723
AT1G62975	68	40.996	324.028	270.068	-2.38091	8.62775e-16
AT3G53530	34	25.1266	181.978	145.198	-2.38233	1.29678e-10
AT1G76540	36	54.2205	214.995	268.132	-2.38254	6.68217e-14
AT1G14300	256	289.617	1425.88	1434.56	-2.3827	1.33345e-57
AT3G28750	0	1.32245	8.44624	11.6158	-2.38274	0.0315543
AT2G29300	12	14.547	56.8201	97.7666	-2.38393	8.45077e-06
AT2G44640	91	97.8615	486.043	515.937	-2.38459	1.40775e-27
AT2G42800	0	0	9.21408	3.87195	-2.38511	0.0404695
AT1G25320	76	55.543	364.724	346.539	-2.38559	5.20313e-20
AT3G20470	34	21.1592	119.783	191.661	-2.38566	3.49823e-09
AT2G45450	3	5.28981	33.785	23.2317	-2.38592	0.00281413
AT5G56530	48	40.996	286.404	198.437	-2.38639	1.19551e-13
AT5G55280	279	312.099	1504.2	1605.89	-2.38744	7.55572e-60
AT3G59730	2	0	9.21408	16.4558	-2.38759	0.0239861
AT1G25230	614	621.553	3711.74	2806.19	-2.38899	2.89998e-61
AT3G15540	25	30.4164	166.621	137.454	-2.38938	2.78218e-10
AT4G28410	10	5.28981	51.4453	45.4954	-2.39121	0.000187017
AT4G30270	23753	23431.2	119375	128963	-2.39153	1.24918e-154
AT2G36410	602	638.745	3211.11	3333.75	-2.39309	8.75107e-92
AT3G47450	195	174.564	943.675	1025.1	-2.39312	1.1472e-44
AT3G18490	148	120.343	707.18	731.798	-2.39447	3.00514e-35
AT4G32460	43	33.0613	223.441	196.501	-2.39627	2.4419e-13
AT5G05440	680	678.418	3747.83	3442.16	-2.39694	6.3973e-93
AT5G01910	1	1.32245	12.2854	13.5518	-2.39696	0.0209485
AT4G01350	78	81.992	367.027	495.609	-2.39697	1.15031e-21
AT4G11290	188	144.147	852.302	932.171	-2.39731	1.50984e-38
AT1G29520	55	38.3511	264.137	250.708	-2.3991	1.50352e-15
AT1G25460	2	1.32245	15.3568	16.4558	-2.39986	0.0141577
AT4G11521	1	0	13.8211	5.80792	-2.40029	0.0316685
AT4G13130	18	17.1919	84.4624	118.094	-2.40079	2.07873e-07
AT4G22200	105	104.474	413.098	725.99	-2.40315	7.09697e-20
AT4G37650	61	68.7675	377.009	324.275	-2.40429	2.45195e-20
AT1G29440	1	2.6449	21.4995	11.6158	-2.40529	0.0137881
AT2G20670	6240	6097.83	33822.6	31759.6	-2.40561	1.00055e-151
AT4G16410	171	160.017	784.732	997.994	-2.40613	6.39623e-37
AT3G59110	184	181.176	995.12	964.115	-2.40813	8.82535e-47
AT5G45320	1	0	10.7498	8.71188	-2.40935	0.0305034
AT1G52190	148	122.988	919.104	555.624	-2.41016	1.04374e-23
AT4G15393	6	3.96736	29.1779	39.6874	-2.4104	0.0011356
AT5G22050	172	185.143	924.479	995.09	-2.41281	3.67388e-45
AT2G28240	110	85.9594	544.398	525.617	-2.41322	2.54347e-28
AT3G01670	74	68.7675	425.383	354.283	-2.41358	6.02064e-22
AT1G16000	53	55.543	301.761	292.332	-2.41402	1.63648e-18
AT4G08980	142	160.017	883.784	741.478	-2.41421	4.48155e-37
AT3G10430	5	11.9021	59.8915	43.5594	-2.41438	0.000143073
AT3G17070	3	3.96736	26.1066	25.1676	-2.41459	0.00348935
AT5G18170	3141	2457.12	16476.3	13596.3	-2.41512	2.94147e-76
AT1G61255	2	1.32245	17.6603	14.5198	-2.41669	0.0133285
AT2G21910	3	2.6449	21.4995	23.2317	-2.41676	0.00552486
[truncated: 1,190 more rows]
