# Supplementary material for: Integrative genome-wide analysis reveals the role of WIP proteins in inhibition of growth and development
Source: Commun Biol. 2020 May 15;3:239. doi: 10.1038/s42003-020-0969-2 (PMC7229033; doi:10.1038/s42003-020-0969-2)
Supplement: Supplementary file 4 — Supplementary Data 3 [file 42003_2020_969_MOESM4_ESM.xlsx]

## Sheet: TT1
TT1 regulated target genes identified by the overlap between Dex:TT1 RNA-seq and ChIP-seq data
ID	Chrom	Start	End	Peak score	Position	Distance to TSS	Gene Symbol	Gene Model Description	log2FC	FDR
AT2G20180	2	8706440	8707133	1767	exon	218	PIL5	phytochrome interacting factor 3-like 5	-3.56052	5.58356e-52
AT2G39360	2	16440078	16440873	1743	promoter-TSS	69	AT2G39360	Protein kinase superfamily protein	-2.03713	4.96787e-37
AT5G64260	5	25702139	25703234	1692	promoter-TSS	-963	EXL2	EXORDIUM like 2	-3.06898	4.5187e-187
AT4G38430	4	17985957	17986666	1665	promoter-TSS	-73	ROPGEF1	rho guanyl-nucleotide exchange factor 1	-3.10673	4.39165e-96
AT2G33570	2	14216665	14217412	1646	promoter-TSS	267	GALS1	glycosyltransferase family protein (DUF23)	-4.58865	2.52642e-83
AT5G62130	5	24952967	24953612	1625	promoter-TSS	73	AT5G62130	Per1-like family protein	-3.2834	4.11228e-13
AT5G63860	5	25558471	25559419	1597	exon	554	UVR8	Regulator of chromosome condensation (RCC1) family protein	-3.48191	0
AT4G14900	4	8523607	8524053	1585	exon	387	AT4G14900	FRIGIDA-like protein	-2.54175	8.51794e-130
AT1G22910	1	8105211	8105633	1578	promoter-TSS	-167	AT1G22910	RNA-binding (RRM/RBD/RNP motifs) family protein	-2.59205	7.51868e-73
AT3G15850	3	5358431	5359121	1554	promoter-TSS	175	FAD5	fatty acid desaturase 5	-3.6263	8.21328e-195
AT1G56150	1	21016298	21017445	1531	promoter-TSS	-440	AT1G56150	SAUR-like auxin-responsive protein family	-4.23624	7.85282e-23
AT4G32480	4	15675766	15676524	1526	promoter-TSS	-95	AT4G32480	sugar phosphate exchanger, putative (DUF506)	-3.85701	1.17565e-184
AT1G09210	1	2976487	2977195	1526	TTS	161	CRT1b	calreticulin 1b	-2.29623	6.16419e-81
AT1G70420	1	26541095	26541745	1518	promoter-TSS	-602	AT1G70420	DNA ligase-like protein, putative (DUF1645)	-3.97035	1.69252e-26
AT5G66820	5	26688776	26689182	1518	promoter-TSS	36	AT5G66820	transmembrane protein	-3.31117	4.00442e-61
AT5G47820	5	19365994	19366467	1514	promoter-TSS	76	FRA1	P-loop containing nucleoside triphosphate hydrolases superfamily protein	-2.3354	2.18106e-122
AT4G38700	4	18077424	18078254	1468	promoter-TSS	-470	AT4G38700	Disease resistance-responsive (dirigent-like protein) family protein	-3.07622	0.000964603
AT5G11790	5	3798576	3799714	1463	promoter-TSS	-263	NDL2	N-MYC downregulated-like 2	-4.41692	2.68083e-182
AT4G23180	4	12137943	12138413	1451	promoter-TSS	41	CRK10	cysteine-rich RLK (RECEPTOR-like protein kinase) 10	-3.45069	1.65667e-136
AT1G54740	1	20430424	20430950	1448	promoter-TSS	-82	AT1G54740	FANTASTIC four-like protein (DUF3049)	-4.35141	7.14995e-188
AT3G51920	3	19269221	19269822	1432	exon	137	CAM9	calmodulin 9	-3.00209	3.24221e-83
AT2G14890	2	6400187	6400629	1429	exon	787	AGP9	arabinogalactan protein 9	-2.97596	4.95604e-215
AT1G08280	1	2607502	2608129	1420	promoter-TSS	-62	AT1G08280	Glycosyltransferase family 29 (sialyltransferase) family protein	-3.7829	5.7013e-36
AT2G28110	2	11980580	11981101	1412	promoter-TSS	-837	FRA8	Exostosin family protein	-2.68166	4.94234e-25
AT4G34135	4	16347064	16347925	1384	promoter-TSS	-130	UGT73B2	UDP-glucosyltransferase 73B2	-2.40803	2.71499e-54
AT4G37440	4	17601047	17601428	1360	promoter-TSS	52	AT4G37440	hypothetical protein	-2.38031	5.92422e-78
AT5G14960	5	4843773	4844208	1340	promoter-TSS	135	DEL2	DP-E2F-like 2	-2.22158	1.65944e-08
AT5G62090	5	24939023	24939462	1339	promoter-TSS	-73	SLK2	SEUSS-like 2	-3.34665	8.56883e-94
AT3G50750	3	18863505	18863907	1332	promoter-TSS	-309	BEH1	BES1/BZR1 homolog 1	-3.35159	1.66557e-11
AT5G52900	5	21454274	21454842	1328	promoter-TSS	-578	MAKR6	membrane-associated kinase regulator	-3.54927	4.39845e-16
AT1G12580	1	4281986	4283076	1313	promoter-TSS	-263	PEPKR1	phosphoenolpyruvate carboxylase-related kinase 1	-2.08305	6.34168e-71
AT4G16141	4	9132996	9133534	1305	promoter-TSS	-104	AT4G16141	GATA type zinc finger transcription factor family protein	-2.53681	2.12818e-85
AT3G57380	3	21229610	21230070	1292	promoter-TSS	46	AT3G57380	Glycosyltransferase family 61 protein	-2.7181	1.6632e-09
AT1G34245	1	12472707	12473785	1269	intron	378	EPF2	Putative membrane lipoprotein	-2.61816	3.46478e-09
AT3G46550	3	17137719	17138208	1266	promoter-TSS	296	SOS5	Fasciclin-like arabinogalactan family protein	-3.12329	1.82351e-68
AT1G35510	1	13070828	13071403	1262	promoter-TSS	-50	AT1G35510	O-fucosyltransferase family protein	-2.80655	1.92902e-62
AT4G22860	4	11996962	11997612	1262	promoter-TSS	-106	AT4G22860	Cell cycle regulated microtubule associated protein	-2.26861	1.79663e-15
AT3G24040	3	8683054	8683461	1259	promoter-TSS	32	AT3G24040	Core-2/I-branching beta-1,6-N-acetylglucosaminyltransferase family protein	-2.27842	2.82198e-58
AT3G13790	3	4536364	4536951	1244	promoter-TSS	-1078	ATBFRUCT1	Glycosyl hydrolases family 32 protein	-2.04837	6.48927e-53
AT3G05510	3	1595069	1595574	1235	promoter-TSS	125	AT3G05510	Phospholipid/glycerol acyltransferase family protein	-2.5072	1.21133e-34
AT2G31955	2	13586470	13586875	1230	promoter-TSS	31	CNX2	cofactor of nitrate reductase and xanthine dehydrogenase 2	-2.11772	2.7363e-45
AT4G25490	4	13022550	13023108	1214	exon	167	CBF1	C-repeat/DRE binding factor 1	-2.42578	0.00487003
AT3G29770	3	11648092	11648563	1214	promoter-TSS	36	MES11	methyl esterase 11	-2.36845	1.33166e-13
AT4G28080	4	13956969	13957367	1207	TTS	939	AT4G28080	Tetratricopeptide repeat (TPR)-like superfamily protein	-4.12096	0
AT2G26570	2	11298765	11299309	1201	promoter-TSS	-132	WEB1	WEAK CHLOROPLAST MOVEMENT UNDER BLUE LIGHT-like protein (DUF827)	-2.14943	5.88287e-77
AT2G20670	2	8913399	8913844	1198	exon	126	AT2G20670	sugar phosphate exchanger, putative (DUF506)	-2.00766	3.9498e-14
AT5G15210	5	4938796	4939197	1196	exon	211	HB30	homeobox protein 30	-3.97579	4.79885e-59
AT5G67411	5	26899586	26899992	1191	promoter-TSS	-53	AT5G67411	GRAS family transcription factor	-3.25242	0.00732536
AT1G37130	1	14158321	14158763	1179	promoter-TSS	90	NIA2	nitrate reductase 2	-2.80038	8.34148e-111
AT1G22330	1	7886127	7886534	1176	promoter-TSS	7	AT1G22330	RNA-binding (RRM/RBD/RNP motifs) family protein	-2.75298	6.76208e-65
AT1G49730	1	18405346	18405820	1166	promoter-TSS	-90	AT1G49730	Protein kinase superfamily protein	-5.13577	7.24618e-131
AT5G47560	5	19290502	19291638	1160	promoter-TSS	33	TDT	tonoplast dicarboxylate transporter	-3.98602	1.00258e-178
AT4G37610	4	17672184	17672801	1156	promoter-TSS	-139	BT5	BTB and TAZ domain protein 5	-2.39682	5.59087e-43
AT3G15720	3	5327876	5328478	1153	promoter-TSS	-505	AT3G15720	Pectin lyase-like superfamily protein	-2.19367	6.12831e-05
AT5G44574	5	17969510	17970039	1152	promoter-TSS	-436	AT5G44574	transmembrane protein	-2.15992	0.00596744
AT4G25470	4	13016133	13016601	1135	promoter-TSS	-132	CBF2	C-repeat/DRE binding factor 2	-2.35746	0.0081636
AT4G12730	4	7492775	7493177	1133	TTS	104	FLA2	FASCICLIN-like arabinogalactan 2	-3.84756	0
AT1G51630	1	19144072	19144617	1132	promoter-TSS	-24	MSR2	O-fucosyltransferase family protein	-2.13737	5.93486e-60
AT1G01820	1	297957	298351	1126	TTS	180	PEX11C	peroxin 11c	-2.75488	4.00115e-127
AT4G14540	4	8344289	8344702	1124	promoter-TSS	146	NF-YB3	nuclear factor Y, subunit B3	-4.44944	1.00989e-92
AT5G16560	5	5412091	5412737	1118	promoter-TSS	-648	KAN	Homeodomain-like superfamily protein	-3.45632	3.42885e-90
AT1G50140	1	18578960	18579375	1117	promoter-TSS	15	AT1G50140	P-loop containing nucleoside triphosphate hydrolases superfamily protein	-2.13501	8.14294e-82
AT2G35210	2	14835830	14836226	1113	promoter-TSS	-34	RPA	root and pollen arfgap	-2.19849	0.00110912
AT2G28690	2	12308653	12309042	1111	promoter-TSS	-204	AT2G28690	TOX high mobility group box protein, putative (DUF1635)	-2.39803	0.0097561
AT5G61910	5	24863908	24864310	1102	promoter-TSS	63	AT5G61910	DCD (Development and Cell Death) domain protein	-2.72983	7.87501e-53
AT5G14110	5	4553916	4556047	1100	promoter-TSS	-384	AT5G14110	peroxidase (DUF 3339)	-3.60377	0.000607863
AT4G13040	4	7613167	7613542	1098	promoter-TSS	-366	AT4G13040	Integrase-type DNA-binding superfamily protein	-2.37701	9.36637e-49
AT2G47180	2	19371024	19371564	1093	promoter-TSS	-816	GolS1	galactinol synthase 1	-3.2133	7.89809e-14
AT4G15080	4	8612429	8612853	1093	promoter-TSS	52	AT4G15080	DHHC-type zinc finger family protein	-2.92589	5.6511e-132
AT3G20250	3	7063051	7063475	1086	promoter-TSS	109	PUM5	pumilio 5	-2.06609	1.92047e-76
AT1G19000	1	6562588	6562969	1082	promoter-TSS	8	AT1G19000	Homeodomain-like superfamily protein	-3.75608	4.44643e-230
AT4G17150	4	9637905	9638331	1081	promoter-TSS	91	AT4G17150	alpha/beta-Hydrolases superfamily protein	-2.41131	2.36213e-74
AT4G30290	4	14829905	14830547	1065	promoter-TSS	-2	XTH19	xyloglucan endotransglucosylase/hydrolase 19	-2.87403	1.76678e-26
AT1G17850	1	6148637	6149344	1064	promoter-TSS	-50	AT1G17850	Rhodanese/Cell cycle control phosphatase superfamily protein	-2.50355	4.63855e-48
AT1G30570	1	10826962	10827406	1058	TTS	-1189	HERK2	hercules receptor kinase 2	-4.24955	3.83701e-87
AT1G72510	1	27301109	27302640	1049	Intergenic	-1449	AT1G72510	DUF1677 family protein (DUF1677)	-2.95743	1.40917e-91
AT5G44570	5	17964122	17964677	1047	promoter-TSS	-17	AT5G44570	transmembrane protein	-2.9408	0.0177939
AT3G27310	3	10088918	10089281	1039	promoter-TSS	161	PUX1	plant UBX domain-containing protein 1	-2.01016	8.13393e-44
AT5G26770	5	9409820	9410696	1037	promoter-TSS	-149	AT5G26770	myosin heavy chain, cardiac protein	-2.11643	1.68712e-29
AT2G29510	2	12633977	12634698	1028	promoter-TSS	-100	AT2G29510	hypothetical protein (DUF3527)	-2.07516	4.29023e-71
AT4G27657	4	13812704	13813265	1026	promoter-TSS	-5	AT4G27657	hypothetical protein	-2.57391	0.0246014
AT5G52120	5	21181635	21182025	1024	TTS	-1356	PP2-A14	phloem protein 2-A14	-2.26326	3.04671e-33
AT1G49500	1	18322849	18324447	1024	Intergenic	-1143	AT1G49500	transcription initiation factor TFIID subunit 1b-like protein	-7.12692	7.24265e-52
AT3G07880	3	2513360	2514193	1020	promoter-TSS	-149	SCN1	Immunoglobulin E-set superfamily protein	-2.74993	9.02694e-96
AT1G78260	1	29446740	29447100	1019	promoter-TSS	59	AT1G78260	RNA-binding (RRM/RBD/RNP motifs) family protein	-3.32374	8.02484e-73
AT1G54010	1	20159636	20160123	1019	intron	985	AT1G54010	GDSL-like Lipase/Acylhydrolase superfamily protein	-3.1899	8.59953e-189
AT2G18300	2	7954985	7955420	1019	promoter-TSS	-417	HBI1	basic helix-loop-helix (bHLH) DNA-binding superfamily protein	-3.05773	1.78898e-63
AT5G22890	5	7655392	7656036	1019	promoter-TSS	-879	AT5G22890	C2H2 and C2HC zinc fingers superfamily protein	-2.41621	1.05957e-15
AT5G37260	5	14752940	14753514	1019	promoter-TSS	-139	RVE2	Homeodomain-like superfamily protein	-2.35201	2.10702e-59
AT5G19190	5	6456952	6457373	1010	exon	136	AT5G19190	hypothetical protein	-3.78831	3.24337e-104
AT2G45160	2	18620050	18620573	1008	exon	140	HAM1	GRAS family transcription factor	-3.49197	1.18025e-77
AT4G07400	4	4199752	4200083	1000	promoter-TSS	-406	VFB3	VIER F-box protein 3	-2.53672	3.78925e-27
AT1G15380	1	5290002	5290457	999	promoter-TSS	-518	GLYI4	Lactoylglutathione lyase / glyoxalase I family protein	-2.23332	5.95369e-74
AT3G44940	3	16416026	16416502	999	promoter-TSS	-945	AT3G44940	enabled-like protein (DUF1635)	-2.74137	1.13697e-15
AT5G63160	5	25336288	25337376	992	Intergenic	-1283	BT1	BTB and TAZ domain protein 1	-2.69443	3.06535e-133
AT2G03090	2	919164	919499	991	promoter-TSS	-660	EXPA15	expansin A15	-4.25973	1.16091e-105
AT3G29240	3	11190907	11191829	988	promoter-TSS	-123	AT3G29240	PPR containing protein (DUF179)	-2.75923	7.57764e-104
AT1G51405	1	19057159	19057642	987	promoter-TSS	-185	AT1G51405	myosin-like protein	-2.22263	3.93874e-09
AT1G21910	1	7695509	7695950	986	promoter-TSS	-698	DREB26	Integrase-type DNA-binding superfamily protein	-3.68979	2.69188e-10
AT1G49710	1	18393709	18394161	981	promoter-TSS	95	FUT12	fucosyltransferase 12	-2.47578	1.70785e-53
AT5G52430	5	21285062	21285441	981	exon	115	AT5G52430	hydroxyproline-rich glycoprotein family protein	-2.06724	5.55753e-33
AT4G34760	4	16582644	16583169	976	exon	169	AT4G34760	SAUR-like auxin-responsive protein family	-4.7771	7.79682e-45
AT3G60220	3	22255802	22256174	976	exon	189	ATL4	TOXICOS EN LEVADURA 4	-2.93456	3.11029e-14
AT2G22760	2	9676730	9677976	975	promoter-TSS	-491	AT2G22760	basic helix-loop-helix (bHLH) DNA-binding superfamily protein	-3.57446	0.00122532
AT4G13195	4	7663189	7663780	965	promoter-TSS	-223	CLE44	CLAVATA3/ESR-RELATED 44	-2.60462	3.04086e-05
AT4G35300	4	16799424	16799842	965	promoter-TSS	2	TMT2	tonoplast monosaccharide transporter2	-3.57097	2.97058e-104
AT1G69870	1	26315663	26316760	962	exon	424	NRT1.7	nitrate transporter 1.7	-3.51995	1.02183e-75
AT2G22840	2	9728558	9728957	962	exon	277	GRF1	growth-regulating factor 1	-2.39737	7.84322e-17
AT4G35060	4	16686474	16686885	960	exon	139	HIPP25	Heavy metal transport/detoxification superfamily protein	-3.53572	1.03113e-16
AT1G74650	1	28040682	28041586	953	promoter-TSS	-12	MYB31	myb domain protein 31	-2.58531	1.78662e-20
AT4G32480	4	15675104	15675503	950	promoter-TSS	-937	AT4G32480	sugar phosphate exchanger, putative (DUF506)	-3.85701	1.17565e-184
AT1G69870	1	26314094	26314631	946	Intergenic	-1425	NRT1.7	nitrate transporter 1.7	-3.51995	1.02183e-75
AT5G62890	5	25243070	25243624	937	promoter-TSS	-70	AT5G62890	Xanthine/uracil permease family protein	-3.08571	2.63905e-185
AT4G36710	4	17305726	17306185	937	exon	197	HAM4	GRAS family transcription factor	-2.6505	2.65303e-33
AT3G62630	3	23164969	23165596	936	TTS	105	AT3G62630	stress response NST1-like protein (DUF1645)	-2.28461	4.32113e-45
AT3G49650	3	18409666	18410054	929	promoter-TSS	-76	AT3G49650	P-loop containing nucleoside triphosphate hydrolases superfamily protein	-2.06492	2.14369e-17
AT1G23870	1	8430634	8431211	928	Intergenic	-1257	TPS9	trehalose-phosphatase/synthase 9	-3.57866	4.03715e-260
AT5G15330	5	4979300	4979646	926	promoter-TSS	-949	SPX4	SPX domain-containing protein 4	-2.02329	1.04701e-20
AT5G43760	5	17585106	17585872	922	promoter-TSS	-34	KCS20	3-ketoacyl-CoA synthase 20	-2.41283	3.18486e-184
AT1G22360	1	7897550	7897953	921	promoter-TSS	10	UGT85A2	UDP-glucosyl transferase 85A2	-3.64677	8.93975e-113
AT4G01330	4	550063	550573	915	promoter-TSS	-31	AT4G01330	Protein kinase superfamily protein	-2.12914	4.60973e-110
AT1G55810	1	20860242	20860703	915	promoter-TSS	-35	UKL3	uridine kinase-like 3	-2.32237	7.18858e-108
AT5G16720	5	5493074	5493419	911	promoter-TSS	-982	AT5G16720	caldesmon-like protein (Protein of unknown function, DUF593)	-2.65735	2.16915e-80
AT5G43290	5	17374097	17374471	905	Intergenic	-1063	WRKY49	WRKY DNA-binding protein 49	-5.98086	1.81408e-18
AT5G62730	5	25197675	25198397	901	intron	575	AT5G62730	Major facilitator superfamily protein	-2.53234	0.0186485
AT5G20300	5	6856710	6857129	899	promoter-TSS	58	Toc90	Avirulence induced gene (AIG1) family protein	-3.19617	5.25946e-107
AT1G49500	1	18321466	18322659	897	exon	443	AT1G49500	transcription initiation factor TFIID subunit 1b-like protein	-7.12692	7.24265e-52
AT5G48010	5	19455889	19456345	896	promoter-TSS	-843	THAS1	thalianol synthase 1	-3.65356	1.9524e-16
AT3G10720	3	3357546	3358276	896	promoter-TSS	-1100	AT3G10720	Plant invertase/pectin methylesterase inhibitor superfamily	-2.48836	4.76536e-107
AT2G43010	2	17885840	17886554	892	promoter-TSS	96	PIF4	phytochrome interacting factor 4	-3.57898	7.86291e-58
AT3G44310	3	15986525	15987017	890	promoter-TSS	-303	NIT1	nitrilase 1	-2.04226	1.74953e-187
AT2G44970	2	18551869	18552249	887	promoter-TSS	112	AT2G44970	alpha/beta-Hydrolases superfamily protein	-2.57794	2.27097e-67
AT4G18210	4	10075501	10076107	887	TTS	277	PUP10	purine permease 10	-2.00381	3.3752e-10
AT1G14600	1	5003656	5004096	883	promoter-TSS	-239	AT1G14600	Homeodomain-like superfamily protein	-2.83452	5.91708e-08
AT5G26010	5	9087441	9087892	881	promoter-TSS	-81	AT5G26010	Protein phosphatase 2C family protein	-3.66505	1.21533e-29
AT1G66190	1	24653894	24654397	877	promoter-TSS	-147	AT1G66190	hypothetical protein	-2.20009	6.80528e-19
AT2G41170	2	17160722	17161979	870	promoter-TSS	-57	AT2G41170	F-box family protein	-2.22187	1.3846e-30
AT2G18150	2	7894508	7895114	868	Intergenic	-1102	AT2G18150	Peroxidase superfamily protein	-4.06219	6.18904e-32
AT4G30610	4	14943675	14944047	863	promoter-TSS	-268	BRS1	alpha/beta-Hydrolases superfamily protein	-3.84219	4.73146e-43
AT5G57800	5	23418921	23419413	862	Intergenic	-1017	CER3	Fatty acid hydroxylase superfamily	-3.99022	6.65215e-197
AT4G27820	4	13860551	13861105	861	promoter-TSS	-83	BGLU9	beta glucosidase 9	-3.00667	7.87955e-32
AT1G50300	1	18631651	18632099	860	intron	164	TAF15	TBP-associated factor 15	-2.14192	1.18372e-53
AT1G23870	1	8431778	8432346	857	promoter-TSS	-117	TPS9	trehalose-phosphatase/synthase 9	-3.57866	4.03715e-260
AT1G77060	1	28953104	28953729	856	exon	164	AT1G77060	Phosphoenolpyruvate carboxylase family protein	-4.11317	3.62841e-86
AT5G16560	5	5411397	5411776	852	TTS	180	KAN	Homeodomain-like superfamily protein	-3.45632	3.42885e-90
AT2G36690	2	15379481	15379917	852	promoter-TSS	-147	AT2G36690	2-oxoglutarate (2OG) and Fe(II)-dependent oxygenase superfamily protein	-4.14783	2.35391e-45
AT4G31590	4	15312493	15313249	845	exon	116	CSLC5	Cellulose-synthase-like C5	-2.20679	6.55841e-77
AT5G07900	5	2519947	2520385	845	promoter-TSS	2	AT5G07900	Mitochondrial transcription termination factor family protein	-3.79777	4.70807e-48
AT4G38530	4	18019383	18019896	839	promoter-TSS	-928	PLC1	phospholipase C1	-2.66295	9.38713e-12
AT2G20875	2	8984446	8984948	837	promoter-TSS	-883	EPF1	epidermal patterning factor 1	-3.06098	0.00329076
AT4G18070	4	10030617	10031015	837	promoter-TSS	119	AT4G18070	suppressor	-2.33649	6.65199e-69
AT2G45960	2	18909829	18910360	833	promoter-TSS	-201	PIP1B	plasma membrane intrinsic protein 1B	-2.64471	8.24242e-148
AT2G37760	2	15831645	15832027	830	promoter-TSS	-18	AKR4C8	NAD(P)-linked oxidoreductase superfamily protein	-2.61315	1.49577e-39
AT1G75490	1	28335062	28335435	829	promoter-TSS	-254	AT1G75490	Integrase-type DNA-binding superfamily protein	-3.06179	2.95667e-08
AT1G29280	1	10235811	10236524	828	promoter-TSS	-170	WRKY65	WRKY DNA-binding protein 65	-2.46389	2.556e-41
AT4G40010	4	18550974	18551440	823	promoter-TSS	-24	SNRK2.7	SNF1-related protein kinase 2.7	-4.09499	8.03559e-22
AT2G18050	2	7845670	7846174	820	promoter-TSS	-77	HIS1-3	histone H1-3	-5.84722	2.37992e-113
AT3G13750	3	4510806	4511274	820	promoter-TSS	75	BGAL1	beta galactosidase 1	-2.36205	8.35757e-140
AT2G46060	2	18944883	18945536	814	promoter-TSS	-140	AT2G46060	transmembrane protein-like protein	-3.85075	1.4165e-69
AT1G05870	1	1773167	1773555	814	promoter-TSS	-100	AT1G05870	hypothetical protein (DUF1685)	-3.4064	2.36711e-34
AT5G47040	5	19099463	19099910	813	promoter-TSS	-914	LON2	lon protease 2	-2.04772	3.03572e-139
AT4G20040	4	10849868	10850261	809	promoter-TSS	-949	AT4G20040	Pectin lyase-like superfamily protein	-4.26872	0.000135846
AT4G35060	4	16687797	16688164	808	Intergenic	-1162	HIPP25	Heavy metal transport/detoxification superfamily protein	-3.53572	1.03113e-16
AT5G40380	5	16150800	16151135	806	promoter-TSS	-555	CRK42	cysteine-rich RLK (RECEPTOR-like protein kinase) 42	-4.55267	1.57144e-42
AT5G52430	5	21285620	21285985	805	promoter-TSS	-436	AT5G52430	hydroxyproline-rich glycoprotein family protein	-2.06724	5.55753e-33
AT4G12830	4	7530940	7531278	803	promoter-TSS	-32	AT4G12830	alpha/beta-Hydrolases superfamily protein	-4.26582	2.80924e-47
AT3G43610	3	15523859	15524217	802	promoter-TSS	58	AT3G43610	Spc97 / Spc98 family of spindle pole body (SBP) component	-2.20784	2.42661e-78
AT5G42030	5	16813510	16813829	800	promoter-TSS	-455	ABIL4	ABL interactor-like protein 4	-2.12877	5.99148e-80
AT3G06010	3	1807198	1807597	799	exon	133	ATCHR12	SNF2/Brahma-type chromatin-remodeling protein CHR12	-2.15811	9.88269e-74
AT1G12430	1	4238621	4238979	798	promoter-TSS	-5	ARK3	armadillo repeat kinesin 3	-2.28086	1.11129e-65
AT1G28600	1	10052930	10053524	795	promoter-TSS	-9	AT1G28600	GDSL-like Lipase/Acylhydrolase superfamily protein	-2.15579	7.32988e-45
AT4G36870	4	17369002	17369395	792	promoter-TSS	-122	BLH2	BEL1-like homeodomain 2	-3.60773	1.41087e-87
AT5G15210	5	4940133	4940493	791	TTS	-1106	HB30	homeobox protein 30	-3.97579	4.79885e-59
AT4G18630	4	10255565	10256065	791	promoter-TSS	-962	AT4G18630	hypothetical protein (DUF688)	-3.12128	4.90469e-07
AT5G47500	5	19273493	19273866	789	promoter-TSS	-787	PME5	Pectin lyase-like superfamily protein	-2.94145	1.3482e-41
AT4G23180	4	12136728	12137524	787	promoter-TSS	-1011	CRK10	cysteine-rich RLK (RECEPTOR-like protein kinase) 10	-3.45069	1.65667e-136
AT4G15760	4	8974398	8974850	784	promoter-TSS	145	MO1	monooxygenase 1	-3.82545	5.50856e-212
AT1G23000	1	8141406	8142084	784	Intergenic	-1482	AT1G23000	Heavy metal transport/detoxification superfamily protein	-3.016	2.42126e-19
AT3G61830	3	22887731	22888179	784	promoter-TSS	66	ARF18	auxin response factor 18	-3.13306	5.8653e-59
AT1G60950	1	22444116	22444493	783	promoter-TSS	-3	FED A	2Fe-2S ferredoxin-like superfamily protein	-2.75645	2.1606e-278
AT3G13790	3	4534946	4535433	780	exon	390	ATBFRUCT1	Glycosyl hydrolases family 32 protein	-2.04837	6.48927e-53
AT1G28260	1	9880174	9881041	779	Intergenic	-1174	AT1G28260	Telomerase activating protein Est1	-3.0677	4.56271e-79
AT5G59680	5	24045888	24046500	774	promoter-TSS	-318	AT5G59680	Leucine-rich repeat protein kinase family protein	-2.15324	5.21634e-14
AT2G38280	2	16038692	16039107	771	promoter-TSS	73	FAC1	AMP deaminase, putative / myoadenylate deaminase	-2.36364	4.31552e-121
AT4G14400	4	8293860	8294798	770	promoter-TSS	-123	ACD6	ankyrin repeat family protein	-4.09709	6.06866e-173
AT2G20400	2	8798971	8799314	766	promoter-TSS	56	AT2G20400	myb-like HTH transcriptional regulator family protein	-2.24618	5.5705e-21
AT1G71696	1	26966728	26967079	761	TTS	137	SOL1	carboxypeptidase D	-2.32975	5.90616e-29
AT2G29740	2	12706434	12706805	761	promoter-TSS	-8	UGT71C2	UDP-glucosyl transferase 71C2	-3.17536	1.08717e-23
AT2G22840	2	9727286	9727644	759	Intergenic	-1015	GRF1	growth-regulating factor 1	-2.39737	7.84322e-17
AT2G28660	2	12294448	12294844	757	promoter-TSS	-609	AT2G28660	Chloroplast-targeted copper chaperone protein	-2.04034	2.4151e-15
AT2G28240	2	12039065	12039373	757	promoter-TSS	11	AT2G28240	ATP-dependent helicase family protein	-3.66675	2.37335e-61
AT1G72130	1	27136857	27137259	757	promoter-TSS	-100	AT1G72130	Major facilitator superfamily protein	-3.21777	1.0153e-55
AT2G33830	2	14310649	14310997	756	promoter-TSS	-215	AT2G33830	Dormancy/auxin associated family protein	-2.1711	5.04287e-112
AT3G14240	3	4744744	4745355	751	promoter-TSS	-786	AT3G14240	Subtilase family protein	-2.22833	7.53923e-146
AT1G20850	1	7251584	7251990	748	promoter-TSS	-324	XCP2	xylem cysteine peptidase 2	-2.10155	1.46924e-68
AT5G65925	5	26368261	26369270	742	promoter-TSS	-280	AT5G65925	hypothetical protein	-2.32544	2.98901e-18
AT1G06980	1	2143679	2144021	741	exon	127	AT1G06980	6,7-dimethyl-8-ribityllumazine synthase	-3.41871	8.58654e-08
AT1G65510	1	24359030	24359593	741	promoter-TSS	-17	AT1G65510	transmembrane protein	-3.9676	1.3902e-24
AT3G56000	3	20785627	20786357	739	promoter-TSS	-107	CSLA14	cellulose synthase like A14	-3.22801	1.30389e-36
AT2G04780	2	1676689	1677007	727	promoter-TSS	131	FLA7	FASCICLIN-like arabinoogalactan 7	-2.89558	5.39609e-83
AT5G01050	5	20278	21027	725	intron	235	AT5G01050	Laccase/Diphenol oxidase family protein	-2.14501	5.15852e-06
AT4G18630	4	10256249	10257069	724	promoter-TSS	-118	AT4G18630	hypothetical protein (DUF688)	-3.12128	4.90469e-07
AT5G65310	5	26103369	26104099	724	exon	880	HB5	homeobox protein 5	-3.89932	0
AT1G72510	1	27302953	27303539	722	promoter-TSS	-77	AT1G72510	DUF1677 family protein (DUF1677)	-2.95743	1.40917e-91
AT2G34780	2	14668300	14668609	722	promoter-TSS	14	MEE22	maternal effect embryo arrest 22	-2.21457	4.59012e-41
AT4G25490	4	13023362	13023969	714	promoter-TSS	-669	CBF1	C-repeat/DRE binding factor 1	-2.42578	0.00487003
AT5G40150	5	16060711	16061029	710	TTS	173	AT5G40150	Peroxidase superfamily protein	-2.7951	3.94424e-25
AT1G01470	1	172928	173759	710	promoter-TSS	-395	LEA14	Late embryogenesis abundant protein	-4.30926	1.37593e-80
AT1G75040	1	28176568	28176900	709	promoter-TSS	-936	PR5	pathogenesis-related protein 5	-2.10468	1.54834e-25
AT5G63160	5	25335331	25335665	705	promoter-TSS	51	BT1	BTB and TAZ domain protein 1	-2.69443	3.06535e-133
AT4G23550	4	12291522	12291940	705	promoter-TSS	99	WRKY29	WRKY family transcription factor	-2.27208	3.67608e-18
AT1G41830	1	15607050	15607407	704	exon	738	SKS6	SKU5-similar 6	-2.16607	2.54357e-59
AT5G03680	5	957272	957774	703	promoter-TSS	-88	PTL	Duplicated homeodomain-like superfamily protein	-3.41805	1.78123e-11
AT4G27860	4	13873682	13874020	699	promoter-TSS	43	MEB1	vacuolar iron transporter (VIT) family protein	-2.42859	7.68963e-53
AT5G12440	5	4038676	4039008	695	promoter-TSS	90	AT5G12440	CCCH-type zinc fingerfamily protein with RNA-binding domain-containing protein	-2.97154	3.8876e-96
AT1G14580	1	4988891	4989222	695	promoter-TSS	-506	AT1G14580	C2H2-like zinc finger protein	-2.40227	1.51042e-27
AT1G21910	1	7696034	7696454	694	promoter-TSS	-183	DREB26	Integrase-type DNA-binding superfamily protein	-3.68979	2.69188e-10
AT3G16560	3	5639108	5639631	693	promoter-TSS	-1262	AT3G16560	Protein phosphatase 2C family protein	-2.08885	2.47317e-26
AT3G53350	3	19782848	19783204	693	promoter-TSS	-346	RIP3	ROP interactive partner 4	-2.77817	4.37925e-22
AT1G74070	1	27853683	27854056	693	promoter-TSS	-636	AT1G74070	Cyclophilin-like peptidyl-prolyl cis-trans isomerase family protein	-2.58493	5.92551e-54
AT2G37050	2	15568755	15569102	689	promoter-TSS	2	AT2G37050	Leucine-rich repeat protein kinase family protein	-3.95661	2.30946e-186
AT4G37740	4	17727503	17727888	689	exon	214	GRF2	growth-regulating factor 2	-3.76788	3.91353e-36
AT1G10760	1	3590486	3590826	688	promoter-TSS	272	SEX1	Pyruvate phosphate dikinase, PEP/pyruvate binding domain-containing protein	-2.10119	9.80523e-174
AT3G13560	3	4428886	4429308	688	promoter-TSS	-898	AT3G13560	O-Glycosyl hydrolases family 17 protein	-2.01614	8.13294e-26
AT3G01490	3	193414	193747	685	promoter-TSS	141	AT3G01490	Protein kinase superfamily protein	-2.00256	3.95269e-60
AT2G19090	2	8268146	8268701	683	promoter-TSS	-7	AT2G19090	DUF630 family protein (DUF630 and DUF632)	-2.94046	3.45275e-23
AT5G23480	5	7915741	7916194	683	promoter-TSS	12	AT5G23480	SWIB/MDM2, Plus-3 and GYF domain-containing protein	-3.90263	2.23165e-11
AT4G31560	4	15294954	15295461	683	promoter-TSS	69	HCF153	high chlorophyll fluorescence 153	-3.69208	8.05257e-50
AT1G69160	1	25999759	26000119	682	exon	102	AT1G69160	suppressor	-2.20179	2.9688e-46
AT3G50770	3	18872936	18873293	676	promoter-TSS	-797	CML41	calmodulin-like 41	-2.73201	9.04876e-06
AT1G21510	1	7533180	7533566	676	promoter-TSS	-628	AT1G21510	TPRXL	-2.55212	0.00595752
AT1G51620	1	19140038	19140359	672	promoter-TSS	68	AT1G51620	Protein kinase superfamily protein	-3.11629	2.90023e-09
AT1G72160	1	27155546	27155875	671	promoter-TSS	83	AT1G72160	Sec14p-like phosphatidylinositol transfer family protein	-2.37464	2.44739e-107
AT5G56860	5	22991875	22992329	667	promoter-TSS	-572	GNC	GATA type zinc finger transcription factor family protein	-3.25194	1.54825e-50
AT5G65210	5	26056952	26058151	666	promoter-TSS	-263	TGA1	bZIP transcription factor family protein	-2.17627	5.43313e-79
AT1G76880	1	28865230	28865499	664	promoter-TSS	50	AT1G76880	Duplicated homeodomain-like superfamily protein	-3.07177	1.58275e-138
AT5G57180	5	23167625	23167954	664	promoter-TSS	15	CIA2	chloroplast import apparatus 2	-4.23363	1.21471e-120
AT4G12420	4	7354222	7354628	662	Intergenic	-1308	SKU5	Cupredoxin superfamily protein	-2.40371	2.41073e-177
AT2G36400	2	15272690	15273231	662	TTS	155	GRF3	growth-regulating factor 3	-3.44554	3.13903e-83
AT5G05830	5	1755548	1755850	658	promoter-TSS	30	AT5G05830	RING/FYVE/PHD zinc finger superfamily protein	-2.23867	4.09026e-17
AT2G23820	2	10140456	10140798	652	promoter-TSS	100	AT2G23820	Metal-dependent phosphohydrolase	-2.20433	8.04633e-31
AT3G22190	3	7833805	7834247	652	promoter-TSS	109	IQD5	IQ-domain 5	-3.88231	3.63954e-180
AT3G22410	3	7935697	7936358	651	promoter-TSS	-102	AT3G22410	Sec14p-like phosphatidylinositol transfer family protein	-2.51689	2.62632e-06
AT1G10585	1	3495836	3496302	651	promoter-TSS	-1385	AT1G10585	basic helix-loop-helix (bHLH) DNA-binding superfamily protein	-2.52497	0.000954331
AT5G52280	5	21226050	21226372	649	promoter-TSS	-510	AT5G52280	Myosin heavy chain-related protein	-2.04718	9.83565e-54
AT4G16563	4	9331709	9332307	648	promoter-TSS	-362	AT4G16563	Eukaryotic aspartyl protease family protein	-2.21451	1.06658e-39
AT1G08980	1	2884234	2884593	648	promoter-TSS	62	AMI1	amidase 1	-3.92572	9.08567e-184
AT1G29465	1	10308400	10308714	648	promoter-TSS	37	AT1G29465	transmembrane protein	-2.0254	2.50737e-09
AT5G07250	5	2275869	2276245	643	promoter-TSS	-18	RBL3	RHOMBOID-like protein 3	-2.24418	3.42976e-24
AT3G07030	3	2225330	2225701	642	promoter-TSS	-261	AT3G07030	Alba DNA/RNA-binding protein	-2.80281	2.30861e-37
AT3G57020	3	21100226	21100836	642	promoter-TSS	-72	AT3G57020	Calcium-dependent phosphotriesterase superfamily protein	-2.4239	4.57592e-29
AT1G75760	1	28448323	28448743	641	exon	202	AT1G75760	ER lumen protein retaining receptor family protein	-2.15789	5.07393e-39
AT1G23030	1	8156464	8156751	641	exon	103	AT1G23030	ARM repeat superfamily protein	-3.16095	2.83877e-83
AT4G28560	4	14117328	14117973	641	promoter-TSS	-283	RIC7	ROP-interactive CRIB motif-containing protein 7	-4.07682	0.000333608
AT1G35830	1	13322232	13322549	636	exon	121	AT1G35830	VQ motif-containing protein	-3.81076	1.3242e-14
AT3G14310	3	4775125	4775462	635	promoter-TSS	-35	PME3	pectin methylesterase 3	-2.58634	1.18341e-203
AT5G60340	5	24275727	24276139	633	exon	189	AAK6	P-loop containing nucleoside triphosphate hydrolases superfamily protein	-2.71658	7.9053e-103
AT1G10850	1	3611633	3611983	628	exon	318	AT1G10850	Leucine-rich repeat protein kinase family protein	-2.55285	2.77293e-55
AT1G55110	1	20563384	20563711	627	promoter-TSS	-278	IDD7	indeterminate(ID)-domain 7	-2.05504	1.68334e-30
AT4G13195	4	7664064	7664633	627	Intergenic	-1087	CLE44	CLAVATA3/ESR-RELATED 44	-2.60462	3.04086e-05
AT3G03780	3	956355	956666	626	promoter-TSS	-352	MS2	methionine synthase 2	-2.58675	3.76848e-61
AT1G15690	1	5398790	5399182	626	promoter-TSS	-4	AVP1	Inorganic H pyrophosphatase family protein	-2.90434	0
AT2G40120	2	16757260	16757743	623	promoter-TSS	98	AT2G40120	Protein kinase superfamily protein	-2.62269	5.38071e-15
AT3G63170	3	23334373	23334737	622	promoter-TSS	-19	FAP1	Chalcone-flavanone isomerase family protein	-2.06456	1.05944e-38
AT3G43600	3	15517312	15517856	621	promoter-TSS	-39	AAO2	aldehyde oxidase 2	-2.06886	4.81586e-67
AT2G36080	2	15151303	15151655	620	promoter-TSS	155	ABS2	AP2/B3-like transcriptional factor family protein	-3.16302	3.18067e-26
AT3G60220	3	22257097	22257521	620	Intergenic	-1132	ATL4	TOXICOS EN LEVADURA 4	-2.93456	3.11029e-14
AT1G07280	1	2237558	2238114	620	promoter-TSS	-181	AT1G07280	Tetratricopeptide repeat (TPR)-like superfamily protein	-3.60126	2.662e-129
AT1G17140	1	5858351	5858759	618	promoter-TSS	-109	ICR1	interactor of constitutive active rops 1	-3.76604	5.83037e-134
AT3G53470	3	19822565	19822898	618	promoter-TSS	52	AT3G53470	2,3-bisphosphoglycerate-independent phosphoglycerate mutase	-2.86861	8.77271e-27
AT3G23880	3	8623111	8623452	616	promoter-TSS	-67	AT3G23880	F-box and associated interaction domains-containing protein	-2.99179	1.21871e-63
AT1G23120	1	8198526	8198862	613	promoter-TSS	108	AT1G23120	Polyketide cyclase/dehydrase and lipid transport superfamily protein	-4.75641	2.21019e-17
AT3G29250	3	11194969	11195676	613	promoter-TSS	-425	SDR4	NAD(P)-binding Rossmann-fold superfamily protein	-2.52539	9.19608e-36
AT3G01500	3	196835	197306	612	exon	494	CA1	carbonic anhydrase 1	-3.11759	2.42053e-181
AT1G33260	1	12064125	12064523	609	promoter-TSS	1	AT1G33260	Protein kinase superfamily protein	-2.46267	4.11366e-11
AT2G41475	2	17296176	17296501	608	TTS	227	AT2G41475	Embryo-specific protein 3, (ATS3)	-2.54498	9.26549e-55
AT3G25790	3	9411619	9411904	607	TTS	-1291	AT3G25790	myb-like transcription factor family protein	-3.19104	2.3017e-11
AT3G12915	3	4112468	4112758	606	promoter-TSS	-221	AT3G12915	Ribosomal protein S5/Elongation factor G/III/V family protein	-2.41205	1.21177e-12
AT1G61750	1	22806246	22806699	606	promoter-TSS	-121	AT1G61750	Receptor-like protein kinase-related family protein	-2.39183	5.78632e-06
AT5G59990	5	24153124	24153463	603	promoter-TSS	-209	AT5G59990	CCT motif family protein	-4.11624	3.50431e-07
AT3G57020	3	21100993	21101340	603	promoter-TSS	-707	AT3G57020	Calcium-dependent phosphotriesterase superfamily protein	-2.4239	4.57592e-29
AT3G14770	3	4959092	4959604	602	promoter-TSS	356	SWEET2	Nodulin MtN3 family protein	-2.00218	1.35333e-26
AT3G10720	3	3355973	3356403	602	exon	623	AT3G10720	Plant invertase/pectin methylesterase inhibitor superfamily	-2.48836	4.76536e-107
AT3G51950	3	19281068	19281788	602	promoter-TSS	-35	AT3G51950	Zinc finger (CCCH-type) family protein / RNA recognition motif (RRM)-containing protein	-2.76196	3.01978e-277
AT1G56630	1	21227976	21228321	599	Intergenic	-1036	AT1G56630	alpha/beta-Hydrolases superfamily protein	-2.15061	6.18041e-06
AT1G56090	1	20979086	20979412	597	exon	199	AT1G56090	Tetratricopeptide repeat (TPR)-like superfamily protein	-2.54509	5.39589e-35
AT2G19430	2	8415010	8415341	596	exon	129	DWA1	DWD (DDB1-binding WD40 protein) hypersensitive to ABA 1	-2.29874	5.12604e-33
AT1G29240	1	10219562	10219929	596	exon	197	AT1G29240	transcription initiation factor TFIID subunit, putative (DUF688)	-3.15739	5.66059e-31
AT1G62440	1	23112391	23112754	593	promoter-TSS	-361	LRX2	leucine-rich repeat/extensin 2	-2.45956	6.90795e-15
AT1G63820	1	23684191	23684776	590	promoter-TSS	-110	AT1G63820	CCT motif family protein	-4.2944	7.41799e-07
AT2G04050	2	1339394	1339966	589	promoter-TSS	-212	AT2G04050	MATE efflux family protein	-3.21489	3.22783e-21
AT2G19090	2	8269238	8269544	589	promoter-TSS	-975	AT2G19090	DUF630 family protein (DUF630 and DUF632)	-2.94046	3.45275e-23
AT2G34610	2	14574905	14575545	582	promoter-TSS	-167	AT2G34610	cotton fiber protein	-3.96714	1.68934e-11
AT1G74670	1	28052184	28052597	581	promoter-TSS	-640	GASA6	Gibberellin-regulated family protein	-4.67462	1.50477e-78
AT5G05880	5	1769312	1769657	579	promoter-TSS	-43	AT5G05880	UDP-Glycosyltransferase superfamily protein	-2.42731	5.33821e-15
AT5G47590	5	19299025	19299336	578	promoter-TSS	-6	AT5G47590	Heat shock protein HSP20/alpha crystallin family	-5.25872	3.65471e-21
AT1G69295	1	26052366	26052768	577	promoter-TSS	154	PDCB4	plasmodesmata callose-binding protein 4	-2.04784	1.54636e-39
AT2G41170	2	17162385	17162714	575	Intergenic	-1256	AT2G41170	F-box family protein	-2.22187	1.3846e-30
AT2G05810	2	2216898	2217261	575	promoter-TSS	80	AT2G05810	ARM repeat superfamily protein	-2.26712	7.9236e-41
AT2G37360	2	15676990	15677304	571	Intergenic	-1227	ABCG2	ABC-2 type transporter family protein	-2.65567	3.61013e-25
AT2G40610	2	16950741	16951226	569	promoter-TSS	-278	EXPA8	expansin A8	-4.9447	6.58671e-51
AT3G19850	3	6901998	6902450	567	promoter-TSS	-890	AT3G19850	Phototropic-responsive NPH3 family protein	-3.5232	3.34355e-125
AT2G36080	2	15152268	15152839	567	promoter-TSS	-919	ABS2	AP2/B3-like transcriptional factor family protein	-3.16302	3.18067e-26
AT2G42510	2	17701311	17701775	566	promoter-TSS	-116	AT2G42510	survival motor neuron interacting protein	-2.55202	3.46298e-08
AT2G32410	2	13757445	13757776	566	promoter-TSS	17	AXL	AXR1-like protein	-2.18519	1.90524e-15
AT1G75430	1	28309954	28310395	566	promoter-TSS	-564	BLH11	BEL1-like homeodomain 11	-2.6076	0.0272016
AT5G25810	5	8987741	8988078	561	promoter-TSS	-11	tny	Integrase-type DNA-binding superfamily protein	-2.86234	6.09827e-18
AT1G78970	1	29702079	29702425	559	promoter-TSS	-803	LUP1	lupeol synthase 1	-3.14128	4.83817e-99
AT5G65390	5	26129999	26130685	559	promoter-TSS	-795	AGP7	arabinogalactan protein 7	-2.9885	2.06928e-60
AT3G45970	3	16895947	16896306	557	promoter-TSS	-40	EXLA1	expansin-like A1	-4.71807	2.64344e-98
AT2G42200	2	17587157	17587450	554	exon	134	SPL9	squamosa promoter binding protein-like 9	-3.56442	2.9355e-13
AT5G39860	5	15957137	15957475	554	promoter-TSS	-62	PRE1	basic helix-loop-helix (bHLH) DNA-binding family protein	-2.70148	0.0317407
AT3G10020	3	3091692	3092236	554	promoter-TSS	-198	AT3G10020	plant/protein	-2.20598	2.15802e-150
AT2G38870	2	16236939	16237321	553	exon	150	AT2G38870	Serine protease inhibitor, potato inhibitor I-type family protein	-2.26895	3.32246e-21
AT3G21260	3	7464834	7465201	552	exon	266	GLTP3	Glycolipid transfer protein (GLTP) family protein	-2.11274	4.58707e-26
AT5G63600	5	25462473	25462928	549	promoter-TSS	-132	FLS5	flavonol synthase 5	-3.17825	3.12098e-27
AT4G23550	4	12290885	12291374	549	promoter-TSS	-503	WRKY29	WRKY family transcription factor	-2.27208	3.67608e-18
AT5G64260	5	25703721	25704073	547	exon	248	EXL2	EXORDIUM like 2	-3.06898	4.5187e-187
AT3G06750	3	2130568	2131137	547	promoter-TSS	-401	AT3G06750	hydroxyproline-rich glycoprotein family protein	-2.18499	1.06708e-09
AT2G25140	2	10702034	10702306	545	promoter-TSS	33	CLPB4	casein lytic proteinase B4	-2.05023	7.85023e-42
AT3G05160	3	1456873	1457329	544	promoter-TSS	194	AT3G05160	Major facilitator superfamily protein	-2.55349	1.67781e-77
AT5G26290	5	9225740	9226238	544	promoter-TSS	-90	AT5G26290	TRAF-like family protein	-2.20649	4.16879e-32
AT5G65470	5	26171703	26172233	542	promoter-TSS	-41	AT5G65470	O-fucosyltransferase family protein	-2.20455	4.58038e-44
AT3G49320	3	18290552	18290817	541	promoter-TSS	-12	AT3G49320	Metal-dependent protein hydrolase	-2.08634	1.69108e-13
AT4G14940	4	8541473	8541952	541	promoter-TSS	-167	AO1	amine oxidase 1	-2.95931	2.16254e-12
AT1G35140	1	12851444	12851964	540	promoter-TSS	-279	PHI-1	Phosphate-responsive 1 family protein	-2.44201	3.21543e-08
AT4G31875	4	15412836	15413662	538	promoter-TSS	-798	AT4G31875	hypothetical protein	-2.56518	2.67047e-11
AT3G16400	3	5566828	5567146	537	exon	620	NSP1	nitrile specifier protein 1	-2.11468	4.75169e-78
AT4G34650	4	16542053	16542347	535	promoter-TSS	-954	SQS2	squalene synthase 2	-4.60808	1.23314e-13
AT5G56870	5	23003972	23004315	534	exon	234	BGAL4	beta-galactosidase 4	-2.08883	1.55052e-79
AT4G03210	4	1415111	1416068	533	promoter-TSS	-28	XTH9	xyloglucan endotransglucosylase/hydrolase 9	-3.38538	3.33033e-127
AT4G19160	4	10477169	10477492	531	promoter-TSS	146	AT4G19160	transglutaminase family protein	-2.19323	8.41966e-150
AT2G42360	2	17640065	17640827	531	promoter-TSS	-100	AT2G42360	RING/U-box superfamily protein	-2.03538	0.000447163
AT3G16690	3	5686233	5686832	529	promoter-TSS	-11	SWEET16	Nodulin MtN3 family protein	-2.23922	6.89542e-31
AT5G65790	5	26322662	26323025	529	promoter-TSS	26	MYB68	myb domain protein 68	-3.41658	2.49284e-32
AT3G47210	3	17385182	17385584	527	promoter-TSS	222	AT3G47210	hypothetical protein (DUF247)	-2.25489	2.68074e-11
AT3G07690	3	2456867	2457187	527	promoter-TSS	-81	AT3G07690	6-phosphogluconate dehydrogenase family protein	-2.47692	1.80653e-42
AT2G04030	2	1281614	1281995	527	promoter-TSS	50	CR88	Chaperone protein htpG family protein	-2.08351	5.57928e-240
AT2G33360	2	14139616	14140084	525	promoter-TSS	-132	AT2G33360	cadherin EGF LAG seven-pass G-type receptor, putative (DUF3527)	-3.19097	3.13985e-37
AT1G49730	1	18406213	18406657	525	promoter-TSS	-942	AT1G49730	Protein kinase superfamily protein	-5.13577	7.24618e-131
AT3G21760	3	7666596	7666897	525	promoter-TSS	-281	HYR1	UDP-Glycosyltransferase superfamily protein	-4.81709	5.51473e-82
AT3G50890	3	18915194	18915476	523	promoter-TSS	-679	HB28	homeobox protein 28	-3.52732	1.10357e-18
AT5G06300	5	1925088	1925795	523	promoter-TSS	-34	LOG7	Putative lysine decarboxylase family protein	-2.76895	2.05379e-28
AT4G21970	4	11652529	11652808	522	promoter-TSS	-566	AT4G21970	senescence regulator (Protein of unknown function, DUF584)	-2.73869	0.00192347
AT5G39030	5	15619788	15620039	520	promoter-TSS	102	AT5G39030	Protein kinase superfamily protein	-3.42589	3.69242e-25
AT2G22770	2	9684529	9684829	520	exon	117	NAI1	basic helix-loop-helix (bHLH) DNA-binding superfamily protein	-3.15729	3.43397e-59
AT4G39070	4	18206445	18206765	519	promoter-TSS	79	BZS1	B-box zinc finger family protein	-3.00291	5.18076e-28
AT5G65470	5	26170944	26171478	519	promoter-TSS	-798	AT5G65470	O-fucosyltransferase family protein	-2.20455	4.58038e-44
AT5G03350	5	816605	817207	516	promoter-TSS	-236	AT5G03350	Legume lectin family protein	-2.71367	3.84897e-06
AT1G20850	1	7250631	7251063	515	Intergenic	-1264	XCP2	xylem cysteine peptidase 2	-2.10155	1.46924e-68
AT4G37190	4	17506879	17507228	514	promoter-TSS	-206	AT4G37190	plasma membrane, autoregulation-binding site, misato segment II, myosin-like, tubulin/FtsZ protein	-2.86773	3.16058e-58
AT1G80480	1	30260433	30260763	512	TTS	134	PTAC17	plastid transcriptionally active 17	-2.40998	1.70055e-165
AT1G13250	1	4531069	4531435	510	TTS	-1030	GATL3	galacturonosyltransferase-like 3	-2.46039	5.38858e-35
AT1G27670	1	9628671	9628940	510	promoter-TSS	-56	AT1G27670	transmembrane protein	-2.63343	1.43207e-14
AT2G28510	2	12201851	12202157	510	Intergenic	-1224	AT2G28510	Dof-type zinc finger DNA-binding family protein	-3.15304	3.07876e-50
AT2G36290	2	15210672	15210969	508	promoter-TSS	95	AT2G36290	alpha/beta-Hydrolases superfamily protein	-2.52437	7.29213e-69
AT4G38210	4	17923726	17924072	507	promoter-TSS	74	EXPA20	expansin A20	-2.43285	2.67725e-12
AT2G36340	2	15235560	15235893	506	TTS	239	AT2G36340	DNA-binding storekeeper protein-related transcriptional regulator	-2.22641	4.23767e-28
AT5G24390	5	8329347	8329639	504	promoter-TSS	6	AT5G24390	Ypt/Rab-GAP domain of gyp1p superfamily protein	-2.42866	6.16655e-15
AT5G60230	5	24251432	24251720	503	promoter-TSS	19	SEN2	splicing endonuclease 2	-2.16673	4.27386e-08
AT1G65486	1	24348955	24349648	503	promoter-TSS	-209	AT1G65486	transmembrane protein	-3.06802	5.87759e-14
AT1G10850	1	3610914	3611247	502	promoter-TSS	-410	AT1G10850	Leucine-rich repeat protein kinase family protein	-2.55285	2.77293e-55
AT4G33670	4	16171359	16171636	502	TTS	134	AT4G33670	NAD(P)-linked oxidoreductase superfamily protein	-2.31483	7.76968e-65
AT2G43850	2	18161857	18162281	501	promoter-TSS	113	AT2G43850	Integrin-linked protein kinase family	-2.6256	1.93751e-40
AT1G10920	1	3647389	3647908	499	promoter-TSS	120	LOV1	NB-ARC domain-containing disease resistance protein	-2.11364	1.01941e-25
AT1G25250	1	8848144	8848530	497	promoter-TSS	-697	IDD16	indeterminate(ID)-domain 16	-3.82635	3.35863e-11
AT3G03200	3	738493	739141	496	promoter-TSS	-188	NAC045	NAC domain containing protein 45	-2.70673	0.00114986
AT3G25790	3	9412223	9412734	495	promoter-TSS	-574	AT3G25790	myb-like transcription factor family protein	-3.19104	2.3017e-11
AT1G24470	1	8672731	8673025	493	TTS	-1036	KCR2	beta-ketoacyl reductase 2	-2.43413	0.00410567
AT5G15330	5	4980339	4980643	493	promoter-TSS	69	SPX4	SPX domain-containing protein 4	-2.02329	1.04701e-20
AT4G34760	4	16583364	16583667	493	promoter-TSS	-440	AT4G34760	SAUR-like auxin-responsive protein family	-4.7771	7.79682e-45
AT5G54040	5	21930258	21931291	489	promoter-TSS	-137	AT5G54040	Cysteine/Histidine-rich C1 domain family protein	-2.09354	8.50184e-07
AT4G34138	4	16349967	16350398	488	promoter-TSS	21	UGT73B1	UDP-glucosyl transferase 73B1	-2.57393	3.09473e-158
AT4G20870	4	11176546	11176883	487	exon	167	FAH2	fatty acid hydroxylase 2	-2.53391	3.92494e-78
AT5G28630	5	10636209	10636728	487	promoter-TSS	-144	AT5G28630	glycine-rich protein	-3.04904	6.36994e-30
AT4G34830	4	16605861	16606171	485	promoter-TSS	119	MRL1	Pentatricopeptide repeat (PPR) superfamily protein	-2.06879	2.49243e-114
AT3G01490	3	193914	194352	485	promoter-TSS	-412	AT3G01490	Protein kinase superfamily protein	-2.00256	3.95269e-60
AT5G10300	5	3239376	3239833	484	promoter-TSS	149	MES5	methyl esterase 5	-2.4228	8.69062e-10
AT3G50630	3	18800171	18800501	484	promoter-TSS	30	KRP2	KIP-related protein 2	-3.13863	1.13453e-33
AT4G24972	4	12837043	12837554	482	promoter-TSS	-55	TPD1	tapetum determinant 1	-3.11581	8.04528e-23
AT3G53460	3	19821326	19821598	480	promoter-TSS	43	CP29	chloroplast RNA-binding protein 29	-2.99878	3.13349e-287
AT3G15030	3	5061772	5062151	479	exon	280	TCP4	TCP family transcription factor 4	-2.81002	1.0313e-50
AT1G55260	1	20612998	20613299	477	TTS	-1462	AT1G55260	Bifunctional inhibitor/lipid-transfer protein/seed storage 2S albumin superfamily protein	-3.54289	3.20712e-107
AT1G76790	1	28824314	28824649	476	promoter-TSS	-754	IGMT5	O-methyltransferase family protein	-2.25563	6.17834e-59
AT2G45180	2	18625869	18626395	476	promoter-TSS	-56	AT2G45180	Bifunctional inhibitor/lipid-transfer protein/seed storage 2S albumin superfamily protein	-4.06495	1.06219e-293
AT4G25400	4	12980934	12981364	476	exon	133	AT4G25400	basic helix-loop-helix (bHLH) DNA-binding superfamily protein	-3.64329	2.05476e-14
AT1G15000	1	5168458	5168744	476	promoter-TSS	137	scpl50	serine carboxypeptidase-like 50	-3.11361	2.92913e-83
AT4G21750	4	11553602	11553989	475	Intergenic	-1244	ATML1	Homeobox-leucine zipper family protein / lipid-binding START domain-containing protein	-3.03403	1.47183e-240
AT5G59780	5	24083305	24083821	474	promoter-TSS	-35	MYB59	myb domain protein 59	-3.54501	9.72535e-101
AT2G40230	2	16805444	16805750	474	promoter-TSS	-774	AT2G40230	HXXXD-type acyl-transferase family protein	-2.94894	1.93148e-14
AT4G37520	4	17630594	17630897	472	promoter-TSS	-875	AT4G37520	Peroxidase superfamily protein	-2.75786	2.07438e-88
AT1G19610	1	6781300	6781599	471	TTS	767	PDF1.4	defensin-like protein	-2.17416	0.000291202
AT3G08940	3	2717353	2717653	470	promoter-TSS	-54	LHCB4.2	light harvesting complex photosystem II	-2.19602	5.79112e-78
AT4G23880	4	12415701	12416006	470	TTS	838	AT4G23880	hypothetical protein	-2.31532	2.03668e-15
AT1G52550	1	19573854	19574126	470	promoter-TSS	69	AT1G52550	transmembrane protein	-5.69107	3.98605e-11
AT5G21920	5	7242682	7242976	469	promoter-TSS	51	YLMG2	YGGT family protein	-2.35127	5.5861e-65
AT4G28840	4	14239422	14239794	469	Intergenic	-1140	AT4G28840	mediator of RNA polymerase II transcription subunit	-2.21098	0.00380625
AT1G54820	1	20446626	20446874	469	promoter-TSS	-407	AT1G54820	Protein kinase superfamily protein	-5.06183	6.42878e-47
AT4G12420	4	7352882	7353161	468	promoter-TSS	96	SKU5	Cupredoxin superfamily protein	-2.40371	2.41073e-177
AT2G24300	2	10340330	10340776	466	promoter-TSS	-263	AT2G24300	Calmodulin-binding protein	-2.04831	4.87208e-19
AT5G11890	5	3831618	3831851	461	exon	234	EMB3135	harpin-induced protein	-2.64287	3.72695e-46
AT2G17500	2	7607466	7607894	460	intron	775	AT2G17500	Auxin efflux carrier family protein	-3.16584	1.9805e-49
AT5G23220	5	7819605	7819933	460	exon	991	NIC3	nicotinamidase 3	-2.24774	1.43462e-07
AT3G02170	3	399660	400044	458	promoter-TSS	108	LNG2	longifolia2	-3.58267	1.21817e-181
AT1G32630	1	11797256	11797551	458	promoter-TSS	73	AT1G32630	FAM50A-like protein	-2.63446	2.80702e-11
AT1G60660	1	22342856	22343257	458	promoter-TSS	213	CB5LP	cytochrome B5-like protein	-2.52837	2.59188e-24
AT5G63160	5	25334475	25334799	456	exon	912	BT1	BTB and TAZ domain protein 1	-2.69443	3.06535e-133
AT3G03490	3	831747	832044	456	promoter-TSS	102	PEX19-1	peroxin 19-1	-2.19232	4.99105e-31
AT3G20460	3	7135391	7135660	456	exon	640	AT3G20460	Major facilitator superfamily protein	-2.18566	0.00293689
AT1G02205	1	418350	418796	455	promoter-TSS	-153	CER1	Fatty acid hydroxylase superfamily	-2.09051	3.25301e-16
AT1G19835	1	6860544	6860828	455	promoter-TSS	-243	AT1G19835	filament-like protein (DUF869)	-3.12518	1.84208e-199
AT2G40460	2	16895545	16895832	454	Intergenic	-1219	AT2G40460	Major facilitator superfamily protein	-3.96868	3.98321e-29
AT2G42710	2	17782201	17782499	451	promoter-TSS	42	AT2G42710	Ribosomal protein L1p/L10e family	-2.24524	4.62537e-48
AT1G01110	1	51733	52040	451	promoter-TSS	-67	IQD18	IQ-domain 18	-2.33851	1.14938e-13
AT1G30440	1	10758929	10759198	446	exon	320	AT1G30440	Phototropic-responsive NPH3 family protein	-2.99797	8.11309e-123
AT1G55750	1	20845060	20845327	443	promoter-TSS	87	AT1G55750	BSD domain (BTF2-like transcription factors, Synapse-associated proteins and DOS2-like proteins)	-2.31875	2.34439e-26
AT5G46580	5	18899600	18900026	443	promoter-TSS	-167	AT5G46580	pentatricopeptide (PPR) repeat-containing protein	-2.05345	7.53975e-134
AT1G30720	1	10897381	10898039	442	promoter-TSS	-215	AT1G30720	FAD-binding Berberine family protein	-2.68883	1.06648e-129
AT3G06070	3	1832626	1832966	441	promoter-TSS	-606	AT3G06070	hypothetical protein	-2.7282	6.28388e-44
AT1G12430	1	4239650	4239944	440	Intergenic	-1002	ARK3	armadillo repeat kinesin 3	-2.28086	1.11129e-65
AT4G23930	4	12436061	12436429	438	promoter-TSS	582	AT4G23930	Late embryogenesis abundant (LEA) hydroxyproline-rich glycoprotein family	-2.32925	0.00176836
AT1G63180	1	23429383	23429684	436	promoter-TSS	119	UGE3	UDP-D-glucose/UDP-D-galactose 4-epimerase 3	-3.41853	1.19933e-101
AT2G37640	2	15790558	15790855	434	promoter-TSS	-567	EXP3	Barwin-like endoglucanases superfamily protein	-2.17848	1.44418e-50
AT1G54330	1	20281091	20281494	433	promoter-TSS	-340	NAC020	NAC domain containing protein 20	-2.49551	0.00933025
AT3G50890	3	18915898	18916198	431	promoter-TSS	34	HB28	homeobox protein 28	-3.52732	1.10357e-18
AT5G05630	5	1681952	1682230	430	promoter-TSS	-210	RMV1	Amino acid permease family protein	-2.48079	1.15165e-05
AT3G22800	3	8064355	8064668	429	exon	138	AT3G22800	Leucine-rich repeat (LRR) family protein	-2.11023	5.91722e-16
AT1G13830	1	4740841	4741177	429	promoter-TSS	180	AT1G13830	Carbohydrate-binding X8 domain superfamily protein	-2.7751	5.87926e-12
AT2G34710	2	14645074	14645398	429	promoter-TSS	-881	PHB	Homeobox-leucine zipper family protein / lipid-binding START domain-containing protein	-2.11043	6.41221e-67
AT4G23150	4	12124550	12125060	429	promoter-TSS	-859	CRK7	cysteine-rich RLK (RECEPTOR-like protein kinase) 7	-2.68949	0.00807433
AT3G13030	3	4171871	4172220	428	promoter-TSS	-355	AT3G13030	hAT transposon superfamily protein	-2.68146	7.10285e-57
AT5G57800	5	23420076	23420385	428	promoter-TSS	46	CER3	Fatty acid hydroxylase superfamily	-3.99022	6.65215e-197
AT5G57550	5	23306307	23306604	428	promoter-TSS	-15	XTH25	xyloglucan endotransglucosylase/hydrolase 25	-2.67008	1.09201e-11
AT5G62730	5	25195963	25196358	426	Intergenic	-1301	AT5G62730	Major facilitator superfamily protein	-2.53234	0.0186485
AT1G32240	1	11630515	11630797	423	promoter-TSS	89	KAN2	Homeodomain-like superfamily protein	-2.07905	9.44477e-13
AT5G17490	5	5765890	5766382	421	exon	110	RGL3	RGA-like protein 3	-2.21142	1.27586e-07
AT2G38870	2	16237524	16238099	421	promoter-TSS	-531	AT2G38870	Serine protease inhibitor, potato inhibitor I-type family protein	-2.26895	3.32246e-21
AT3G44310	3	15985533	15985809	419	promoter-TSS	-1403	NIT1	nitrilase 1	-2.04226	1.74953e-187
AT5G55730	5	22560495	22560855	418	promoter-TSS	-214	FLA1	FASCICLIN-like arabinogalactan 1	-2.12114	1.12145e-92
AT2G01900	2	405481	405865	418	promoter-TSS	-89	AT2G01900	DNAse I-like superfamily protein	-4.75034	4.6058e-31
AT2G37590	2	15768103	15768360	417	promoter-TSS	-855	DOF2.4	DNA binding with one finger 2.4	-2.8377	1.16406e-07
AT4G08040	4	4886753	4887069	416	promoter-TSS	-51	ACS11	1-aminocyclopropane-1-carboxylate synthase 11	-3.80535	1.17793e-19
AT5G57550	5	23307145	23307526	415	promoter-TSS	-895	XTH25	xyloglucan endotransglucosylase/hydrolase 25	-2.67008	1.09201e-11
AT2G11910	2	4807129	4807406	415	exon	174	AT2G11910	hypothetical protein	-2.06203	7.38332e-113
AT2G37025	2	15549211	15549537	414	promoter-TSS	-463	TRFL8	TRF-like 8	-2.73846	1.28505e-29
AT1G05065	1	1455203	1455506	414	promoter-TSS	-32	CLE20	CLAVATA3/ESR-RELATED 20	-3.2096	0.00347654
AT2G36410	2	15278189	15278563	412	promoter-TSS	-393	AT2G36410	transcriptional activator (DUF662)	-2.51164	9.48907e-132
AT1G66180	1	24646167	24646447	410	promoter-TSS	-814	AT1G66180	Eukaryotic aspartyl protease family protein	-2.20824	1.06005e-57
AT5G12440	5	4039488	4039845	408	promoter-TSS	-734	AT5G12440	CCCH-type zinc fingerfamily protein with RNA-binding domain-containing protein	-2.97154	3.8876e-96
AT1G79070	1	29745634	29745982	408	promoter-TSS	7	AT1G79070	SNARE-associated protein-like protein	-3.13885	8.15961e-09
AT4G03140	4	1391974	1392296	407	promoter-TSS	14	AT4G03140	NAD(P)-binding Rossmann-fold superfamily protein	-2.03955	5.82546e-07
AT2G40085	2	16737105	16737367	407	promoter-TSS	58	AT2G40085	hypothetical protein	-2.1433	8.24158e-07
AT5G45630	5	18506940	18507284	406	promoter-TSS	-730	AT5G45630	senescence regulator (Protein of unknown function, DUF584)	-2.60694	0.0049358
AT5G22050	5	7301173	7301445	404	promoter-TSS	-26	AT5G22050	Protein kinase superfamily protein	-2.70438	1.88527e-60
AT2G36410	2	15277589	15277903	404	promoter-TSS	-1023	AT2G36410	transcriptional activator (DUF662)	-2.51164	9.48907e-132
AT5G01790	5	305587	306455	403	promoter-TSS	-109	AT5G01790	hypothetical protein	-4.67964	7.24737e-21
AT4G23550	4	12292369	12292657	403	TTS	881	WRKY29	WRKY family transcription factor	-2.27208	3.67608e-18
AT2G47450	2	19472634	19472899	400	TTS	193	CAO	chloroplast signal recognition particle component (CAO)	-3.66494	0
AT5G62820	5	25224893	25225334	400	promoter-TSS	-61	AT5G62820	Uncharacterized protein family (UPF0497)	-2.23614	2.89018e-06
AT4G31560	4	15294070	15294358	397	promoter-TSS	-924	HCF153	high chlorophyll fluorescence 153	-3.69208	8.05257e-50
AT4G11900	4	7153566	7153821	396	promoter-TSS	-12	AT4G11900	S-locus lectin protein kinase family protein	-2.23322	1.21275e-28
AT5G56870	5	23002728	23003428	395	promoter-TSS	-831	BGAL4	beta-galactosidase 4	-2.08883	1.55052e-79
AT1G67030	1	25016131	25016536	395	promoter-TSS	-69	ZFP6	zinc finger protein 6	-3.53105	3.85396e-20
AT5G63560	5	25448541	25448903	395	promoter-TSS	-589	FACT	HXXXD-type acyl-transferase family protein	-2.06919	1.00286e-24
AT1G64210	1	23830671	23830995	393	promoter-TSS	145	AT1G64210	Leucine-rich repeat protein kinase family protein	-3.32999	1.2463e-08
AT2G35290	2	14862042	14862374	393	promoter-TSS	-30	AT2G35290	hypothetical protein	-5.01445	1.95736e-12
AT3G16460	3	5592974	5593290	392	exon	641	JAL34	Mannose-binding lectin superfamily protein	-2.81719	3.32935e-32
AT2G22200	2	9444374	9444700	391	promoter-TSS	-109	AT2G22200	Integrase-type DNA-binding superfamily protein	-2.41195	6.61241e-05
AT3G23530	3	8436518	8436765	391	exon	205	AT3G23530	Cyclopropane-fatty-acyl-phospholipid synthase	-2.20031	7.85044e-97
AT5G05090	5	1503089	1503343	390	promoter-TSS	-16	AT5G05090	Homeodomain-like superfamily protein	-2.37538	5.31467e-16
AT5G06190	5	1876454	1876865	390	promoter-TSS	123	AT5G06190	transmembrane protein	-2.0722	0.0305225
AT1G73850	1	27766541	27766839	388	promoter-TSS	-251	AT1G73850	DNA ligase (DUF1666)	-4.97365	1.00164e-47
AT5G60100	5	24201279	24201572	386	promoter-TSS	-61	PRR3	pseudo-response regulator 3	-3.14373	3.50849e-111
AT4G13235	4	7678717	7678997	386	promoter-TSS	-328	EDA21	embryo sac development arrest 21	-2.85903	1.71239e-08
AT3G50740	3	18856675	18857089	385	exon	158	UGT72E1	UDP-glucosyl transferase 72E1	-3.11808	6.08944e-137
AT1G24145	1	8540642	8541014	385	promoter-TSS	-10	AT1G24145	transmembrane protein	-2.2603	7.42124e-05
AT5G58250	5	23559249	23559636	384	promoter-TSS	-32	EMB3143	YCF54	-2.19121	7.88637e-93
AT5G03120	5	732278	732619	384	TTS	-1439	AT5G03120	transmembrane protein	-3.85456	2.38446e-38
AT2G05540	2	2032993	2033227	383	promoter-TSS	-44	AT2G05540	Glycine-rich protein family	-5.12849	0
AT4G38420	4	17981992	17982328	383	promoter-TSS	-456	sks9	SKU5 similar 9	-2.68844	7.55852e-62
AT4G16390	4	9256369	9256701	383	TTS	-1334	SVR7	pentatricopeptide (PPR) repeat-containing protein	-2.10013	3.86315e-97
AT2G20750	2	8940800	8941038	382	promoter-TSS	86	EXPB1	expansin B1	-2.54715	3.34728e-08
AT4G35720	4	16927225	16927593	381	promoter-TSS	-321	AT4G35720	DUF241 domain protein, putative (DUF241)	-4.19129	1.38335e-19
AT4G17220	4	9660708	9661037	381	TTS	-1296	MAP70-5	microtubule-associated proteins 70-5	-3.40917	1.65678e-17
AT5G62810	5	25220055	25220317	380	promoter-TSS	39	PEX14	peroxin 14	-2.16644	2.5789e-127
AT3G59340	3	21931401	21931706	379	promoter-TSS	17	AT3G59340	solute carrier family 35 protein (DUF914)	-3.37432	6.93495e-26
AT3G42660	3	14750914	14751383	378	promoter-TSS	-132	AT3G42660	transducin family protein / WD-40 repeat family protein	-2.02464	3.43722e-42
AT4G22470	4	11841365	11842142	378	promoter-TSS	-303	AT4G22470	protease inhibitor/seed storage/lipid transfer protein (LTP) family protein	-2.36796	4.86899e-06
AT5G52390	5	21265408	21265727	377	promoter-TSS	-107	AT5G52390	PAR1 protein	-2.55642	4.35994e-06
AT1G14185	1	4849957	4850258	377	promoter-TSS	-10	AT1G14185	Glucose-methanol-choline (GMC) oxidoreductase family protein	-4.22504	7.85835e-23
AT5G20630	5	6976754	6976998	377	promoter-TSS	-840	GER3	germin 3	-4.28642	0
AT2G01760	2	332722	333051	377	promoter-TSS	-16	RR14	response regulator 14	-3.27509	8.55958e-22
AT5G65310	5	26104468	26104810	376	promoter-TSS	-25	HB5	homeobox protein 5	-3.89932	0
AT5G67260	5	26836011	26836308	376	promoter-TSS	19	CYCD3;2	CYCLIN D3;2	-2.92628	4.90569e-78
AT5G22740	5	7559098	7559357	376	intron	963	CSLA02	cellulose synthase-like A02	-2.01772	2.0728e-92
AT2G47270	2	19412840	19413681	374	promoter-TSS	-932	UPB1	transcription factor UPBEAT protein	-2.27055	2.52211e-07
AT5G44130	5	17760158	17760413	373	promoter-TSS	-580	FLA13	FASCICLIN-like arabinogalactan protein 13 precursor	-2.67034	2.54674e-152
AT5G57560	5	23308297	23308539	373	promoter-TSS	262	TCH4	Xyloglucan endotransglucosylase/hydrolase family protein	-2.03706	0.00110184
AT5G67411	5	26900130	26900416	373	promoter-TSS	-537	AT5G67411	GRAS family transcription factor	-3.25242	0.00732536
AT2G32180	2	13673333	13673683	373	promoter-TSS	-727	PTAC18	plastid transcriptionally active 18	-2.43901	4.02721e-38
AT1G23030	1	8154845	8155204	371	Intergenic	-1480	AT1G23030	ARM repeat superfamily protein	-3.16095	2.83877e-83
AT1G30730	1	10900144	10900565	369	promoter-TSS	-327	AT1G30730	FAD-binding Berberine family protein	-2.31644	1.79738e-38
AT1G22360	1	7896740	7896986	367	intron	898	UGT85A2	UDP-glucosyl transferase 85A2	-3.64677	8.93975e-113
AT1G41830	1	15607676	15608034	366	exon	111	SKS6	SKU5-similar 6	-2.16607	2.54357e-59
AT4G02420	4	1066425	1066694	366	promoter-TSS	12	AT4G02420	Concanavalin A-like lectin protein kinase family protein	-2.66079	1.57317e-12
AT3G04300	3	1139604	1139936	366	promoter-TSS	-359	AT3G04300	RmlC-like cupins superfamily protein	-2.95753	0.00138131
AT5G62670	5	25158513	25159312	366	promoter-TSS	-296	HA11	H[+]-ATPase 11	-2.41634	7.82281e-136
AT4G23870	4	12412798	12413119	365	Intergenic	-1100	AT4G23870	hypothetical protein	-3.55863	3.96966e-63
AT4G01335	4	552962	553318	364	promoter-TSS	-192	AT4G01335	TATA box-binding protein associated factor RNA polymerase I subunit B-like protein	-2.26699	0.00955251
AT5G59470	5	23978489	23978749	364	promoter-TSS	69	AT5G59470	Mannose-P-dolichol utilization defect 1 protein	-2.01572	5.91867e-06
AT1G05870	1	1773777	1774068	364	promoter-TSS	-661	AT1G05870	hypothetical protein (DUF1685)	-3.4064	2.36711e-34
AT1G21050	1	7366095	7366753	364	promoter-TSS	-166	AT1G21050	MIZU-KUSSEI-like protein (Protein of unknown function, DUF617)	-2.8011	3.00318e-24
AT1G42550	1	15976794	15977086	363	TTS	135	PMI1	plastid movement impaired1	-4.47327	0
AT5G51730	5	21011329	21011551	362	promoter-TSS	48	AT5G51730	RNA-binding (RRM/RBD/RNP motifs) family protein	-2.51783	1.08381e-37
AT3G01750	3	270309	270557	362	TTS	212	AT3G01750	Ankyrin repeat family protein	-3.75141	7.22079e-31
AT2G47260	2	19406546	19406937	360	exon	357	WRKY23	WRKY DNA-binding protein 23	-2.42873	1.47539e-10
AT4G07820	4	4636976	4637303	360	exon	311	AT4G07820	CAP (Cysteine-rich secretory proteins, Antigen 5, and Pathogenesis-related 1 protein) superfamily protein	-2.04186	4.90773e-16
AT4G23020	4	12069418	12069725	359	promoter-TSS	-947	TRM11	hypothetical protein	-2.75711	9.48971e-09
AT2G42380	2	17649106	17649360	357	promoter-TSS	-253	BZIP34	Basic-leucine zipper (bZIP) transcription factor family protein	-2.62425	7.30133e-24
AT5G07080	5	2199650	2200268	356	promoter-TSS	-215	AT5G07080	HXXXD-type acyl-transferase family protein	-4.30659	1.8262e-32
AT2G34680	2	14628946	14629270	356	promoter-TSS	75	AIR9	Outer arm dynein light chain 1 protein	-2.1235	4.96051e-133
AT5G65210	5	26056296	26056601	356	Intergenic	-1366	TGA1	bZIP transcription factor family protein	-2.17627	5.43313e-79
AT4G23980	4	12450200	12450476	354	promoter-TSS	-860	ARF9	auxin response factor 9	-2.207	5.87505e-51
AT2G05310	2	1934566	1934812	352	promoter-TSS	-391	AT2G05310	transmembrane protein	-3.03269	1.40664e-69
AT3G08870	3	2702625	2702859	352	promoter-TSS	-161	AT3G08870	Concanavalin A-like lectin protein kinase family protein	-4.23185	1.41365e-06
AT4G09760	4	6151299	6151524	350	promoter-TSS	-28	AT4G09760	Protein kinase superfamily protein	-4.66443	2.89856e-93
AT1G67040	1	25022608	25022991	350	promoter-TSS	-95	TRM22	DnaA initiator-associating protein	-2.71362	5.53411e-26
AT3G16420	3	5579520	5579767	349	exon	353	PBP1	PYK10-binding protein 1	-2.28865	8.28637e-141
AT4G13620	4	7931756	7932287	348	promoter-TSS	-110	AT4G13620	Integrase-type DNA-binding superfamily protein	-2.3928	0.00171709
AT5G42840	5	17178615	17178932	347	promoter-TSS	-309	AT5G42840	Cysteine/Histidine-rich C1 domain family protein	-2.34511	8.35238e-07
AT1G22500	1	7948523	7948911	346	promoter-TSS	-759	ATL15	RING/U-box superfamily protein	-3.98635	2.87217e-68
AT3G15950	3	5402453	5402693	346	promoter-TSS	79	NAI2	DNA topoisomerase-like protein	-2.59883	1.08164e-136
AT3G23700	3	8533668	8533912	345	promoter-TSS	44	AT3G23700	Nucleic acid-binding proteins superfamily	-2.9286	8.92955e-178
AT3G49930	3	18509971	18510199	344	promoter-TSS	29	AT3G49930	C2H2 and C2HC zinc fingers superfamily protein	-3.36785	1.13214e-06
AT1G07550	1	2326332	2326621	344	promoter-TSS	94	AT1G07550	Leucine-rich repeat protein kinase family protein	-3.03566	1.62896e-06
AT4G37810	4	17779937	17780156	343	promoter-TSS	-683	AT4G37810	EPIDERMAL PATTERNING FACTOR-like protein	-2.32958	0.000870978
AT1G12020	1	4063232	4063517	343	exon	175	AT1G12020	hypothetical protein	-4.60456	1.89161e-44
AT3G56260	3	20868934	20869298	343	promoter-TSS	-92	AT3G56260	hypothetical protein	-4.27211	5.14331e-09
AT2G28510	2	12200648	12200879	342	promoter-TSS	17	AT2G28510	Dof-type zinc finger DNA-binding family protein	-3.15304	3.07876e-50
AT2G32470	2	13786275	13786540	342	promoter-TSS	-765	AT2G32470	F-box associated ubiquitination effector family protein	-2.21519	0.0124913
AT1G62975	1	23328480	23328701	342	promoter-TSS	-137	AT1G62975	basic helix-loop-helix (bHLH) DNA-binding superfamily protein	-4.36465	9.46319e-43
AT1G12740	1	4342045	4342382	341	promoter-TSS	-69	CYP87A2	cytochrome P450, family 87, subfamily A, polypeptide 2	-3.37037	2.80078e-33
AT4G38650	4	18063101	18063378	340	promoter-TSS	73	AT4G38650	Glycosyl hydrolase family 10 protein	-4.10609	4.87207e-14
AT1G04680	1	1308621	1309369	340	Intergenic	-1022	AT1G04680	Pectin lyase-like superfamily protein	-2.5275	3.86338e-102
AT4G17215	4	9655337	9655831	340	promoter-TSS	-85	AT4G17215	Pollen Ole e 1 allergen and extensin family protein	-3.27336	2.3659e-15
AT5G65730	5	26298280	26298540	338	promoter-TSS	-318	XTH6	xyloglucan endotransglucosylase/hydrolase 6	-3.57638	3.32178e-69
AT2G34350	2	14493252	14493734	338	promoter-TSS	185	AT2G34350	Nodulin-like / Major Facilitator Superfamily protein	-2.13461	0.001766
AT4G14550	4	8350057	8350345	338	promoter-TSS	62	IAA14	indole-3-acetic acid inducible 14	-2.44315	7.23879e-18
AT3G14560	3	4887968	4888276	336	promoter-TSS	-941	AT3G14560	hypothetical protein	-3.19441	2.32682e-30
AT1G04240	1	1130021	1130325	336	promoter-TSS	-622	SHY2	AUX/IAA transcriptional regulator family protein	-2.49259	5.26221e-64
AT2G37925	2	15870656	15870894	336	promoter-TSS	-21	COPT4	copper transporter 4	-2.36944	0.0477247
AT5G45820	5	18589933	18590215	336	exon	-1282	CIPK20	CBL-interacting protein kinase 20	-2.53811	0.000125816
AT1G07050	1	2164323	2164615	333	exon	792	AT1G07050	CCT motif family protein	-3.82546	7.98247e-30
AT2G22540	2	9579422	9580023	333	promoter-TSS	-120	SVP	K-box region and MADS-box transcription factor family protein	-2.54768	5.17077e-99
AT5G17800	5	5877445	5877684	333	exon	451	MYB56	myb domain protein 56	-2.82334	1.61722e-05
AT2G26470	2	11262362	11262590	331	promoter-TSS	24	AT2G26470	embryonic stem cell-specific 5-hydroxymethylcytosine-binding protein	-2.45133	9.20773e-30
AT5G01840	5	324278	324513	331	promoter-TSS	-33	OFP1	ovate family protein 1	-4.71352	2.46056e-12
AT2G37880	2	15860485	15860740	331	promoter-TSS	-15	AT2G37880	MIZU-KUSSEI-like protein (Protein of unknown function, DUF617)	-2.48899	0.0254769
AT4G01500	4	639095	639382	330	promoter-TSS	-9	NGA4	AP2/B3-like transcriptional factor family protein	-2.51709	0.0342121
AT1G10060	1	3283786	3284119	329	promoter-TSS	-287	BCAT-1	branched-chain amino acid transaminase 1	-2.32467	1.05207e-15
AT1G22370	1	7899931	7900227	329	TTS	256	UGT85A5	UDP-glucosyl transferase 85A5	-4.17208	4.36738e-45
AT2G28970	2	12443452	12443888	328	promoter-TSS	-249	AT2G28970	Leucine-rich repeat protein kinase family protein	-2.32706	3.15972e-09
AT4G39410	4	18335638	18335857	327	promoter-TSS	-854	WRKY13	WRKY DNA-binding protein 13	-3.92203	4.08523e-07
AT2G37540	2	15753948	15754263	326	promoter-TSS	-44	AT2G37540	NAD(P)-binding Rossmann-fold superfamily protein	-2.24841	1.1189e-28
AT2G40230	2	16804559	16804898	325	promoter-TSS	95	AT2G40230	HXXXD-type acyl-transferase family protein	-2.94894	1.93148e-14
AT5G37680	5	14971194	14971402	324	promoter-TSS	-796	ARLA1A	ADP-ribosylation factor-like A1A	-2.47631	6.78495e-10
AT2G38300	2	16046904	16047210	323	Intergenic	-1042	AT2G38300	myb-like HTH transcriptional regulator family protein	-2.05004	1.12324e-14
AT1G20050	1	6948926	6949239	323	promoter-TSS	39	HYD1	C-8,7 sterol isomerase	-2.04016	2.53282e-61
AT2G40900	2	17065541	17065826	322	exon	130	UMAMIT11	nodulin MtN21 /EamA-like transporter family protein	-2.55733	1.57204e-16
AT3G24760	3	9039940	9040161	322	promoter-TSS	36	AT3G24760	Galactose oxidase/kelch repeat superfamily protein	-2.15768	1.27769e-25
AT1G07560	1	2326720	2327452	322	promoter-TSS	-229	AT1G07560	Leucine-rich repeat protein kinase family protein	-2.72647	1.8633e-10
AT2G22420	2	9511590	9511887	320	TTS	-1286	AT2G22420	Peroxidase superfamily protein	-2.07569	2.17725e-17
AT5G02860	5	653722	654118	320	promoter-TSS	-182	AT5G02860	Pentatricopeptide repeat (PPR) superfamily protein	-2.53409	4.02198e-69
AT1G26770	1	9259196	9259415	319	promoter-TSS	-445	EXPA10	expansin A10	-2.24495	1.71045e-26
AT5G50915	5	20713190	20713696	319	promoter-TSS	-979	AT5G50915	basic helix-loop-helix (bHLH) DNA-binding superfamily protein	-2.0233	2.77265e-08
AT4G33010	4	15931184	15931449	319	promoter-TSS	16	GLDP1	glycine decarboxylase P-protein 1	-2.68131	1.15469e-94
AT4G16563	4	9332433	9333227	318	TTS	-1184	AT4G16563	Eukaryotic aspartyl protease family protein	-2.21451	1.06658e-39
AT3G16100	3	5459104	5459307	317	promoter-TSS	43	RABG3c	RAB GTPase homolog G3C	-2.18488	2.96845e-21
AT2G47260	2	19407353	19407644	317	promoter-TSS	-400	WRKY23	WRKY DNA-binding protein 23	-2.42873	1.47539e-10
AT5G67260	5	26835613	26835858	316	promoter-TSS	-405	CYCD3;2	CYCLIN D3;2	-2.92628	4.90569e-78
AT1G69160	1	25998328	25998572	316	Intergenic	-1387	AT1G69160	suppressor	-2.20179	2.9688e-46
AT4G16141	4	9133680	9134256	316	promoter-TSS	-807	AT4G16141	GATA type zinc finger transcription factor family protein	-2.53681	2.12818e-85
AT5G60200	5	24240752	24241006	313	promoter-TSS	69	TMO6	TARGET OF MONOPTEROS 6	-2.36608	3.60299e-27
AT2G22970	2	9774539	9774785	313	promoter-TSS	-186	SCPL11	serine carboxypeptidase-like 11	-2.02668	1.5816e-73
AT3G06680	3	2114736	2115022	312	promoter-TSS	0	AT3G06680	Ribosomal L29e protein family	-2.38417	1.88078e-47
AT1G26920	1	9329150	9329376	312	promoter-TSS	-230	AT1G26920	zinc finger CCHC domain protein	-2.66322	6.44761e-53
AT4G12320	4	7317428	7317742	312	promoter-TSS	-714	CYP706A6	cytochrome P450, family 706, subfamily A, polypeptide 6	-5.93151	1.62477e-52
AT1G16850	1	5765665	5765916	310	promoter-TSS	8	AT1G16850	transmembrane protein	-2.25513	0.000275246
AT1G18350	1	6315362	6315636	308	promoter-TSS	-137	MKK7	MAP kinase kinase 7	-3.16641	0.00949717
AT3G28040	3	10434801	10435047	307	promoter-TSS	0	AT3G28040	Leucine-rich receptor-like protein kinase family protein	-3.56357	2.44534e-154
AT2G28460	2	12166205	12166689	306	promoter-TSS	-126	AT2G28460	Cysteine/Histidine-rich C1 domain family protein	-2.04644	3.12144e-07
AT2G42690	2	17777707	17778110	306	promoter-TSS	-191	AT2G42690	alpha/beta-Hydrolases superfamily protein	-2.75269	1.93389e-112
AT1G30570	1	10828274	10828496	306	promoter-TSS	12	HERK2	hercules receptor kinase 2	-4.24955	3.83701e-87
AT5G41810	5	16738021	16738269	306	promoter-TSS	83	AT5G41810	Avr9/Cf-9 rapidly elicited protein	-2.35284	2.91693e-18
AT2G38280	2	16039193	16039432	306	promoter-TSS	-340	FAC1	AMP deaminase, putative / myoadenylate deaminase	-2.36364	4.31552e-121
AT5G26290	5	9224942	9225159	306	Intergenic	-1029	AT5G26290	TRAF-like family protein	-2.20649	4.16879e-32
AT1G76620	1	28755707	28756200	305	promoter-TSS	-568	AT1G76620	Serine/Threonine-kinase, putative (Protein of unknown function, DUF547)	-3.62365	5.43522e-28
AT1G13510	1	4630721	4631145	305	promoter-TSS	-112	AT1G13510	hypothetical protein (DUF1262)	-2.47625	5.30586e-10
AT5G19170	5	6445982	6446188	301	exon	840	AT5G19170	NEP-interacting protein, putative (DUF239)	-2.80069	2.12205e-11
AT4G01995	4	873010	873237	301	promoter-TSS	98	AT4G01995	beta-carotene isomerase D27	-2.32288	3.28729e-18
AT1G29440	1	10305402	10305704	301	promoter-TSS	-445	SAUR63	SAUR-like auxin-responsive protein family	-2.7222	1.19396e-05
AT2G37610	2	15777383	15777674	300	intron	145	AT2G37610	hypothetical protein	-3.10231	0.00527581
AT2G16980	2	7374981	7375194	300	TTS	-1157	AT2G16980	Major facilitator superfamily protein	-4.13057	6.46387e-23
AT3G15353	3	5181317	5181618	300	promoter-TSS	119	MT3	metallothionein 3	-2.66419	6.27718e-214
AT5G05430	5	1607318	1607673	299	promoter-TSS	-783	AT5G05430	RNA-binding protein	-2.38503	3.2524e-06
AT4G22790	4	11976731	11976969	299	promoter-TSS	-1	AT4G22790	MATE efflux family protein	-2.565	2.49929e-10
AT1G69295	1	26053031	26053245	299	promoter-TSS	-417	PDCB4	plasmodesmata callose-binding protein 4	-2.04784	1.54636e-39
AT2G38760	2	16200870	16201095	297	promoter-TSS	38	ANNAT3	annexin 3	-2.99103	2.09135e-41
AT2G24762	2	10559191	10559446	297	exon	145	GDU4	glutamine dumper 4	-2.71284	8.1722e-36
AT4G00050	4	17577	17806	297	promoter-TSS	-93	UNE10	basic helix-loop-helix (bHLH) DNA-binding superfamily protein	-5.56393	2.70037e-20
AT4G23550	4	12289861	12290487	296	Intergenic	-1458	WRKY29	WRKY family transcription factor	-2.27208	3.67608e-18
AT1G11545	1	3880233	3880504	296	promoter-TSS	23	XTH8	xyloglucan endotransglucosylase/hydrolase 8	-4.07882	6.99188e-71
AT3G04940	3	1364947	1365215	295	promoter-TSS	-397	CYSD1	cysteine synthase D1	-3.48755	1.547e-147
AT2G23180	2	9873310	9873509	295	Intergenic	-1498	CYP96A1	cytochrome P450, family 96, subfamily A, polypeptide 1	-2.20354	4.06897e-11
AT3G14560	3	4888836	4889060	295	promoter-TSS	-115	AT3G14560	hypothetical protein	-3.19441	2.32682e-30
AT1G69700	1	26219785	26220011	295	promoter-TSS	-292	HVA22C	HVA22 homologue C	-2.1055	9.23912e-26
AT5G66300	5	26482137	26482499	295	promoter-TSS	-790	NAC105	NAC domain containing protein 105	-2.20304	2.54139e-05
AT4G15500	4	8859169	8859371	295	promoter-TSS	-592	UGT84A4	UDP-Glycosyltransferase superfamily protein	-2.18168	1.33988e-10
AT5G54030	5	21927284	21927616	295	promoter-TSS	74	AT5G54030	Cysteine/Histidine-rich C1 domain family protein	-2.20102	0.0268284
AT5G61650	5	24776596	24776946	294	TTS	-1420	CYCP4;2	CYCLIN P4;2	-2.27818	0.0122633
AT3G19470	3	6749318	6749564	294	promoter-TSS	-83	AT3G19470	F-box and associated interaction domains-containing protein	-2.2635	9.9382e-09
AT4G36540	4	17243316	17243563	293	promoter-TSS	-144	BEE2	BR enhanced expression 2	-2.79898	1.89165e-101
AT3G07350	3	2347209	2347456	293	exon	146	AT3G07350	sulfate/thiosulfate import ATP-binding protein, putative (DUF506)	-2.90575	5.85374e-30
AT3G14170	3	4698065	4698446	293	promoter-TSS	-102	AT3G14170	hypothetical protein (DUF936)	-3.48776	2.87992e-12
AT1G04240	1	1129350	1129740	293	promoter-TSS	6	SHY2	AUX/IAA transcriptional regulator family protein	-2.49259	5.26221e-64
AT5G19430	5	6553675	6553982	292	promoter-TSS	125	AT5G19430	RING/U-box superfamily protein	-2.30777	8.85447e-18
AT4G31875	4	15411491	15411718	291	TTS	847	AT4G31875	hypothetical protein	-2.56518	2.67047e-11
AT1G76620	1	28756473	28756720	291	promoter-TSS	75	AT1G76620	Serine/Threonine-kinase, putative (Protein of unknown function, DUF547)	-3.62365	5.43522e-28
AT3G53460	3	19821957	19822203	290	promoter-TSS	-575	CP29	chloroplast RNA-binding protein 29	-2.99878	3.13349e-287
AT4G27030	4	13571690	13571999	290	promoter-TSS	31	FADA	fatty acid desaturase A	-2.16451	5.27134e-09
AT1G07610	1	2341228	2341507	289	promoter-TSS	-80	MT1C	metallothionein 1C	-3.19095	6.26163e-153
AT4G36360	4	17181195	17181441	287	promoter-TSS	-57	BGAL3	beta-galactosidase 3	-2.1031	2.42037e-88
AT3G01960	3	325808	326140	286	promoter-TSS	-628	AT3G01960	hypothetical protein	-2.37429	0.0330734
AT3G20340	3	7094372	7094590	286	promoter-TSS	-955	AT3G20340	protein expression protein	-2.42361	4.76584e-28
AT5G16720	5	5493733	5494302	285	promoter-TSS	-211	AT5G16720	caldesmon-like protein (Protein of unknown function, DUF593)	-2.65735	2.16915e-80
AT3G13960	3	4607778	4607980	284	promoter-TSS	-197	GRF5	growth-regulating factor 5	-3.78372	2.3221e-41
AT4G23980	4	12451067	12451322	283	promoter-TSS	-4	ARF9	auxin response factor 9	-2.207	5.87505e-51
AT2G28720	2	12326590	12326859	279	promoter-TSS	-84	AT2G28720	Histone superfamily protein	-2.14244	2.60493e-37
AT5G47240	5	19183448	19183729	278	promoter-TSS	17	NUDT8	nudix hydrolase homolog 8	-3.26545	1.17919e-36
AT3G52380	3	19421554	19421756	278	exon	258	CP33	chloroplast RNA-binding protein 33	-2.06608	3.49579e-124
AT1G13300	1	4555380	4556051	278	Intergenic	-1163	HRS1	myb-like transcription factor family protein	-4.301	1.34505e-120
AT2G44160	2	18262127	18262371	276	promoter-TSS	60	MTHFR2	methylenetetrahydrofolate reductase 2	-2.09937	5.66227e-118
AT3G21510	3	7580073	7580299	275	promoter-TSS	-397	AHP1	histidine-containing phosphotransmitter 1	-2.14285	3.14837e-15
AT1G43670	1	16467901	16468149	275	exon	727	FBP	Inositol monophosphatase family protein	-2.1249	2.69264e-120
AT1G32090	1	11545172	11545488	274	TTS	-1164	AT1G32090	early-responsive to dehydration stress protein (ERD4)	-2.00155	9.88838e-61
AT1G70860	1	26719113	26719424	274	promoter-TSS	-276	AT1G70860	Polyketide cyclase/dehydrase and lipid transport superfamily protein	-3.48644	1.3705e-08
AT1G25450	1	8940313	8940741	273	promoter-TSS	86	KCS5	3-ketoacyl-CoA synthase 5	-3.32618	2.60828e-60
AT4G39330	4	18290088	18290308	273	TTS	-1020	CAD9	cinnamyl alcohol dehydrogenase 9	-2.1894	6.38359e-100
AT5G43350	5	17402758	17403186	273	promoter-TSS	-814	PHT1;1	phosphate transporter 1;1	-2.52302	4.61459e-44
AT3G19180	3	6632542	6632795	272	promoter-TSS	31	PARC6	plastid division protein	-2.52143	4.1242e-53
AT5G14070	5	4541241	4541528	268	promoter-TSS	-396	ROXY2	Thioredoxin superfamily protein	-2.97421	0.000690553
AT3G16460	3	5592495	5592764	268	promoter-TSS	138	JAL34	Mannose-binding lectin superfamily protein	-2.81719	3.32935e-32
AT4G36920	4	17400735	17401011	267	exon	263	AP2	Integrase-type DNA-binding superfamily protein	-2.57546	8.15841e-56
AT5G22500	5	7470305	7470555	267	promoter-TSS	102	FAR1	fatty acid reductase 1	-4.36676	1.55786e-106
AT3G02930	3	654815	655114	267	promoter-TSS	-92	AT3G02930	weak chloroplast movement under blue light protein (DUF827)	-2.23529	1.08751e-32
AT4G00080	4	32320	32878	267	promoter-TSS	-149	UNE11	Plant invertase/pectin methylesterase inhibitor superfamily protein	-2.10564	8.02096e-05
AT5G25120	5	8661737	8661940	267	promoter-TSS	-132	CYP71B11	cytochrome p450, family 71, subfamily B, polypeptide 11	-3.55716	7.20759e-41
AT3G63210	3	23356237	23356518	266	promoter-TSS	-897	AT3G63210	mediator of aba-regulated dormancy protein (DUF581)	-2.02512	1.38571e-71
AT3G06070	3	1831921	1832209	266	exon	125	AT3G06070	hypothetical protein	-2.7282	6.28388e-44
AT1G30360	1	10715453	10715830	265	exon	159	ERD4	Early-responsive to dehydration stress protein (ERD4)	-4.33267	0
AT2G30960	2	13178317	13178565	265	promoter-TSS	-20	AT2G30960	myosin-M heavy chain-like protein	-2.42092	1.19537e-22
AT3G05410	3	1554622	1554868	264	promoter-TSS	72	AT3G05410	Photosystem II reaction center PsbP family protein	-2.99938	2.83391e-51
AT3G02850	3	624279	624639	264	promoter-TSS	-901	SKOR	STELAR K+ outward rectifier	-3.73272	6.51366e-28
AT3G62760	3	23218275	23218626	264	promoter-TSS	-138	ATGSTF13	Glutathione S-transferase family protein	-2.04411	0.0231716
AT3G57810	3	21415729	21415957	264	promoter-TSS	82	AT3G57810	Cysteine proteinases superfamily protein	-2.52039	1.54877e-21
AT5G49800	5	20236452	20236677	263	promoter-TSS	-369	AT5G49800	Polyketide cyclase/dehydrase and lipid transport superfamily protein	-3.26136	1.20504e-19
AT2G45450	2	18734772	18735165	263	promoter-TSS	-627	ZPR1	binding protein	-4.27651	2.39218e-28
AT1G10960	1	3664003	3664383	262	promoter-TSS	6	FD1	ferredoxin 1	-2.97682	2.96885e-169
AT4G16980	4	9556345	9556567	262	promoter-TSS	-327	AT4G16980	arabinogalactan-protein family	-4.97421	0
AT3G15030	3	5061033	5061257	261	promoter-TSS	-536	TCP4	TCP family transcription factor 4	-2.81002	1.0313e-50
AT3G20460	3	7133969	7134175	261	promoter-TSS	-813	AT3G20460	Major facilitator superfamily protein	-2.18566	0.00293689
AT3G08660	3	2630304	2630520	261	promoter-TSS	-562	AT3G08660	Phototropic-responsive NPH3 family protein	-2.59299	1.1144e-06
AT5G44572	5	17966735	17967006	260	TTS	-1222	AT5G44572	transmembrane protein	-4.46847	2.03069e-56
AT3G57800	3	21411929	21412127	260	promoter-TSS	-416	AT3G57800	basic helix-loop-helix (bHLH) DNA-binding superfamily protein	-2.07987	1.64356e-72
AT3G23480	3	8418697	8418974	259	promoter-TSS	34	AT3G23480	Cyclopropane-fatty-acyl-phospholipid synthase	-2.73902	1.09891e-44
AT4G01460	4	619534	619746	258	Intergenic	-1057	AT4G01460	basic helix-loop-helix (bHLH) DNA-binding superfamily protein	-4.24567	3.17826e-35
AT1G14700	1	5056914	5057312	258	Intergenic	-1470	PAP3	purple acid phosphatase 3	-2.08579	2.61024e-31
AT3G56290	3	20879622	20880176	258	promoter-TSS	-116	AT3G56290	potassium transporter	-2.16208	4.87589e-09
AT1G25250	1	8848892	8849152	257	promoter-TSS	-12	IDD16	indeterminate(ID)-domain 16	-3.82635	3.35863e-11
AT2G18560	2	8059200	8059492	257	exon	240	AT2G18560	UDP-Glycosyltransferase superfamily protein	-5.29562	1.64511e-63
AT4G28190	4	13985294	13985586	256	exon	417	ULT1	Developmental regulator, ULTRAPETALA	-2.40475	1.10815e-32
AT3G16560	3	5638796	5639038	256	promoter-TSS	-810	AT3G16560	Protein phosphatase 2C family protein	-2.08885	2.47317e-26
AT2G22840	2	9729262	9729510	253	exon	906	GRF1	growth-regulating factor 1	-2.39737	7.84322e-17
AT1G05230	1	1518610	1518839	252	promoter-TSS	121	HDG2	homeodomain GLABROUS 2	-2.49034	2.20026e-73
AT3G14260	3	4748787	4749288	252	promoter-TSS	-178	AT3G14260	LURP-one-like protein (DUF567)	-3.99619	4.56303e-26
AT1G20010	1	6940457	6940723	251	promoter-TSS	242	TUB5	tubulin beta-5 chain	-3.17527	3.95365e-279
AT2G38060	2	15925730	15925957	251	promoter-TSS	52	PHT4;2	phosphate transporter 4;2	-2.50094	0.000421699
AT3G10520	3	3277135	3277351	251	intron	687	HB2	hemoglobin 2	-3.92285	1.99258e-177
AT3G23510	3	8427517	8427739	250	promoter-TSS	71	AT3G23510	Cyclopropane-fatty-acyl-phospholipid synthase	-2.33097	3.04992e-16
AT1G21540	1	7550739	7550974	249	promoter-TSS	-115	AT1G21540	AMP-dependent synthetase and ligase family protein	-4.52333	7.63187e-32
AT5G51160	5	20792011	20792301	249	promoter-TSS	83	AT5G51160	Ankyrin repeat family protein	-2.28131	5.44631e-06
AT4G16390	4	9257890	9258089	249	exon	120	SVR7	pentatricopeptide (PPR) repeat-containing protein	-2.10013	3.86315e-97
AT2G32100	2	13647722	13647953	248	exon	138	OFP16	ovate family protein 16	-3.98216	4.26883e-15
AT1G14730	1	5073006	5073302	247	exon	123	AT1G14730	Cytochrome b561/ferric reductase transmembrane protein family	-4.05691	3.67898e-20
AT1G14600	1	5002903	5003138	246	exon	617	AT1G14600	Homeodomain-like superfamily protein	-2.83452	5.91708e-08
AT4G21750	4	11554599	11554887	246	promoter-TSS	-296	ATML1	Homeobox-leucine zipper family protein / lipid-binding START domain-containing protein	-3.03403	1.47183e-240
AT2G38870	2	16236568	16236806	246	exon	593	AT2G38870	Serine protease inhibitor, potato inhibitor I-type family protein	-2.26895	3.32246e-21
AT5G26670	5	9317330	9317531	245	promoter-TSS	-1488	AT5G26670	Pectinacetylesterase family protein	-2.88066	1.43042e-22
AT5G55730	5	22561616	22561866	245	TTS	-1280	FLA1	FASCICLIN-like arabinogalactan 1	-2.12114	1.12145e-92
AT1G71930	1	27075357	27075603	245	promoter-TSS	778	VND7	vascular related NAC-domain protein 7	-2.9687	0.00157549
AT4G39700	4	18423242	18423475	244	promoter-TSS	-751	AT4G39700	Heavy metal transport/detoxification superfamily protein	-3.10392	0.00481686
AT4G28040	4	13939825	13940052	243	promoter-TSS	-369	UMAMIT33	nodulin MtN21 /EamA-like transporter family protein	-2.94329	2.1505e-49
AT2G30424	2	12966317	12967082	243	promoter-TSS	-976	TCL2	Homeodomain-like superfamily protein	-2.24121	9.74971e-14
AT3G28040	3	10433821	10434168	243	promoter-TSS	-930	AT3G28040	Leucine-rich receptor-like protein kinase family protein	-3.56357	2.44534e-154
AT5G59010	5	23824209	23824429	241	TTS	-1002	BSK5	kinase with tetratricopeptide repeat domain-containing protein	-2.29787	9.4738e-45
AT2G44930	2	18532597	18532828	239	promoter-TSS	-960	AT2G44930	transmembrane protein, putative (DUF247)	-2.34306	0.00158288
AT5G17490	5	5766523	5766737	239	promoter-TSS	-384	RGL3	RGA-like protein 3	-2.21142	1.27586e-07
AT5G26330	5	9242572	9242841	237	TTS	148	AT5G26330	Cupredoxin superfamily protein	-4.38445	3.22975e-09
AT2G01630	2	281847	282130	236	promoter-TSS	135	AT2G01630	O-Glycosyl hydrolases family 17 protein	-2.69258	7.94203e-45
AT3G54600	3	20211003	20211234	236	exon	326	DJ1F	Class I glutamine amidotransferase-like superfamily protein	-2.06138	6.05625e-23
AT1G10380	1	3399779	3399994	236	promoter-TSS	-674	AT1G10380	Putative membrane lipoprotein	-2.75783	4.6848e-24
AT3G46710	3	17209080	17209280	235	promoter-TSS	23	AT3G46710	NB-ARC domain-containing disease resistance protein	-2.75686	0.00118826
AT4G13990	4	8084139	8084337	232	promoter-TSS	-8	AT4G13990	Exostosin family protein	-2.65818	2.74133e-16
AT5G01740	5	280186	280523	231	promoter-TSS	-320	AT5G01740	Nuclear transport factor 2 (NTF2) family protein	-3.82197	8.89456e-37
AT4G15740	4	8965746	8966004	231	exon	476	AT4G15740	Calcium-dependent lipid-binding (CaLB domain) family protein	-2.10847	0.00958301
AT4G29200	4	14400182	14400436	231	promoter-TSS	-111	AT4G29200	Beta-galactosidase related protein	-2.58389	0.0414861
AT4G23930	4	12436752	12436967	230	promoter-TSS	-32	AT4G23930	Late embryogenesis abundant (LEA) hydroxyproline-rich glycoprotein family	-2.32925	0.00176836
AT3G07010	3	2215506	2215862	229	exon	799	AT3G07010	Pectin lyase-like superfamily protein	-3.17285	4.85927e-90
AT5G53900	5	21883248	21883454	229	promoter-TSS	72	AT5G53900	Serine/threonine-protein kinase WNK (With No Lysine)-like protein	-2.39202	3.31279e-37
AT4G37520	4	17631068	17631402	228	promoter-TSS	-385	AT4G37520	Peroxidase superfamily protein	-2.75786	2.07438e-88
AT1G21510	1	7532827	7533081	227	promoter-TSS	-209	AT1G21510	TPRXL	-2.55212	0.00595752
AT3G15115	3	5087825	5088038	226	promoter-TSS	-435	AT3G15115	serine/arginine repetitive matrix protein	-2.33861	1.29578e-10
AT5G66800	5	26671237	26671476	226	promoter-TSS	83	AT5G66800	membrane-associated kinase regulator-like protein	-3.47588	3.86343e-15
AT5G54230	5	22018122	22018370	224	promoter-TSS	-185	MYB49	myb domain protein 49	-2.03236	4.21861e-06
AT1G22500	1	7947958	7948209	224	Intergenic	-1393	ATL15	RING/U-box superfamily protein	-3.98635	2.87217e-68
AT1G18773	1	6474694	6474901	223	promoter-TSS	-5	AT1G18773	acyl thioesterase-like protein	-2.16931	3.18497e-07
AT1G15380	1	5290681	5291009	223	promoter-TSS	98	GLYI4	Lactoylglutathione lyase / glyoxalase I family protein	-2.23332	5.95369e-74
AT2G23760	2	10112859	10113268	222	promoter-TSS	264	BLH4	BEL1-like homeodomain 4	-2.20998	4.33162e-38
AT5G40030	5	16026039	16026237	221	promoter-TSS	91	AT5G40030	Protein kinase superfamily protein	-2.84759	1.46096e-07
AT5G17260	5	5678124	5678653	221	promoter-TSS	-213	NAC086	NAC domain containing protein 86	-3.33436	6.39536e-05
AT2G01880	2	393989	394211	216	promoter-TSS	84	PAP7	purple acid phosphatase 7	-2.70809	3.60476e-11
AT3G45960	3	16892495	16892714	215	promoter-TSS	-98	EXLA3	expansin-like A3	-2.89684	4.89866e-06
AT2G01530	2	239445	239793	214	promoter-TSS	-50	MLP329	MLP-like protein 329	-4.87341	2.24054e-209
AT3G04300	3	1139297	1139521	213	promoter-TSS	-720	AT3G04300	RmlC-like cupins superfamily protein	-2.95753	0.00138131
AT5G52120	5	21180244	21180563	211	promoter-TSS	71	PP2-A14	phloem protein 2-A14	-2.26326	3.04671e-33
AT1G07050	1	2165223	2165421	211	promoter-TSS	-61	AT1G07050	CCT motif family protein	-3.82546	7.98247e-30
AT1G29600	1	10343240	10343715	209	promoter-TSS	-468	AT1G29600	Zinc finger C-x8-C-x5-C-x3-H type family protein	-2.87863	5.47856e-10
AT4G37610	4	17673651	17673921	209	Intergenic	-1433	BT5	BTB and TAZ domain protein 5	-2.39682	5.59087e-43
AT4G37520	4	17631479	17631734	208	promoter-TSS	-14	AT4G37520	Peroxidase superfamily protein	-2.75786	2.07438e-88
AT5G61340	5	24664088	24664580	208	Intergenic	-1117	AT5G61340	transmembrane protein	-2.77603	5.38968e-24
AT2G18890	2	8183579	8183970	208	promoter-TSS	136	AT2G18890	Protein kinase superfamily protein	-3.66699	5.70523e-28
AT4G20040	4	10850327	10850607	207	exon	-1352	AT4G20040	Pectin lyase-like superfamily protein	-4.26872	0.000135846
AT3G07510	3	2394501	2394719	206	promoter-TSS	-60	AT3G07510	maternal effect embryo arrest protein	-2.42212	1.05711e-26
AT3G48720	3	18046180	18046465	205	exon	178	DCF	HXXXD-type acyl-transferase family protein	-3.2261	9.3676e-76
AT2G01890	2	398525	398725	204	promoter-TSS	583	PAP8	purple acid phosphatase 8	-3.30809	5.2556e-56
AT5G46900	5	19041518	19041749	204	Intergenic	-1177	AT5G46900	Bifunctional inhibitor/lipid-transfer protein/seed storage 2S albumin superfamily protein	-2.9388	7.30036e-36
AT1G63300	1	23480887	23481186	204	promoter-TSS	-871	AT1G63300	Myosin heavy chain-related protein	-2.5559	2.19316e-66
AT3G57810	3	21415087	21415301	204	promoter-TSS	-567	AT3G57810	Cysteine proteinases superfamily protein	-2.52039	1.54877e-21
AT2G36870	2	15474602	15474831	203	promoter-TSS	1	XTH32	xyloglucan endotransglucosylase/hydrolase 32	-3.357	1.30248e-38
AT1G69700	1	26218965	26219220	203	Intergenic	-1098	HVA22C	HVA22 homologue C	-2.1055	9.23912e-26
AT2G33360	2	14138605	14138850	203	Intergenic	-1255	AT2G33360	cadherin EGF LAG seven-pass G-type receptor, putative (DUF3527)	-3.19097	3.13985e-37
AT2G01150	2	100548	100771	203	promoter-TSS	175	RHA2B	RING-H2 finger protein 2B	-4.3186	1.26158e-49
AT5G21950	5	7257189	7257437	203	TTS	-1302	AT5G21950	alpha/beta-Hydrolases superfamily protein	-2.94311	5.00071e-13
AT5G26280	5	9208155	9208384	203	promoter-TSS	-304	AT5G26280	TRAF-like family protein	-2.18967	1.32745e-18
AT2G30424	2	12965532	12965887	202	promoter-TSS	14	TCL2	Homeodomain-like superfamily protein	-2.24121	9.74971e-14
AT2G47180	2	19370339	19370803	202	promoter-TSS	-93	GolS1	galactinol synthase 1	-3.2133	7.89809e-14
AT5G55110	5	22366639	22366843	201	promoter-TSS	-992	AT5G55110	Stigma-specific Stig1 family protein	-3.05496	0.00632366
AT5G08150	5	2622939	2623171	201	promoter-TSS	-155	SOB5	suppressor of phytochrome b 5	-3.75991	2.22331e-25
AT1G64780	1	24062597	24062795	200	exon	108	AMT1;2	ammonium transporter 1;2	-3.97439	2.83599e-45
AT2G23180	2	9874707	9874912	200	promoter-TSS	-98	CYP96A1	cytochrome P450, family 96, subfamily A, polypeptide 1	-2.20354	4.06897e-11
AT4G34790	4	16594033	16594261	200	promoter-TSS	-215	AT4G34790	SAUR-like auxin-responsive protein family	-2.32598	9.02307e-10
AT1G12740	1	4340931	4341131	199	Intergenic	-1251	CYP87A2	cytochrome P450, family 87, subfamily A, polypeptide 2	-3.37037	2.80078e-33
AT4G03610	4	1604882	1605104	196	promoter-TSS	107	AT4G03610	Metallo-hydrolase/oxidoreductase superfamily protein	-2.4832	1.62655e-06
AT1G25230	1	8842333	8842574	194	promoter-TSS	-8	AT1G25230	Calcineurin-like metallo-phosphoesterase superfamily protein	-4.33979	1.64967e-299
AT1G44180	1	16810445	16810704	193	promoter-TSS	-9	AT1G44180	Peptidase M20/M25/M40 family protein	-2.5146	0.000576005
AT3G16420	3	5578142	5578371	193	Intergenic	-1034	PBP1	PYK10-binding protein 1	-2.28865	8.28637e-141
AT5G53210	5	21589047	21589310	192	promoter-TSS	77	SPCH	basic helix-loop-helix (bHLH) DNA-binding superfamily protein	-3.33606	4.43564e-25
AT2G28950	2	12433552	12433759	192	exon	141	EXPA6	expansin A6	-3.18668	2.41736e-128
AT3G09260	3	2843537	2843737	192	exon	144	PYK10	Glycosyl hydrolase superfamily protein	-2.04284	1.9162e-94
AT5G22930	5	7670002	7670433	191	promoter-TSS	-807	AT5G22930	enabled-like protein (DUF1635)	-3.34039	6.48829e-09
AT4G16980	4	9556668	9556988	191	promoter-TSS	45	AT4G16980	arabinogalactan-protein family	-4.97421	0
AT2G39360	2	16441119	16441398	190	promoter-TSS	-714	AT2G39360	Protein kinase superfamily protein	-2.03713	4.96787e-37
AT1G34245	1	12472004	12472212	186	promoter-TSS	-760	EPF2	Putative membrane lipoprotein	-2.61816	3.46478e-09
AT3G47450	3	17486154	17486378	185	promoter-TSS	81	NOA1	P-loop containing nucleoside triphosphate hydrolases superfamily protein	-2.35807	1.94848e-80
AT2G38300	2	16045782	16046012	184	exon	118	AT2G38300	myb-like HTH transcriptional regulator family protein	-2.05004	1.12324e-14
AT5G26280	5	9208642	9208885	184	promoter-TSS	190	AT5G26280	TRAF-like family protein	-2.18967	1.32745e-18
AT5G61340	5	24663007	24663312	178	promoter-TSS	58	AT5G61340	transmembrane protein	-2.77603	5.38968e-24
AT4G10200	4	6352686	6352897	178	promoter-TSS	-166	AT4G10200	TTF-type zinc finger protein with HAT dimerization domain-containing protein	-2.72119	0.0192583
AT4G11880	4	7142312	7142515	177	promoter-TSS	-509	AGL14	AGAMOUS-like 14	-2.94477	1.69194e-18
AT1G49230	1	18208395	18208602	176	promoter-TSS	-696	AT1G49230	RING/U-box superfamily protein	-4.21293	4.07876e-61
AT2G20080	2	8664871	8665081	175	promoter-TSS	50	AT2G20080	hypothetical protein	-2.90288	1.80572e-12
AT1G74070	1	27854160	27854406	174	Intergenic	-1050	AT1G74070	Cyclophilin-like peptidyl-prolyl cis-trans isomerase family protein	-2.58493	5.92551e-54
AT3G62630	3	23166054	23166292	173	promoter-TSS	-786	AT3G62630	stress response NST1-like protein (DUF1645)	-2.28461	4.32113e-45
AT5G19970	5	6746574	6746832	173	promoter-TSS	-160	AT5G19970	GRAS family transcription factor family protein	-4.53634	2.57223e-21
AT1G18290	1	6295728	6296012	171	TTS	-1349	AT1G18290	DUF4228 domain protein	-2.25463	0.00018069
AT3G04300	3	1139990	1140224	170	promoter-TSS	-22	AT3G04300	RmlC-like cupins superfamily protein	-2.95753	0.00138131
AT2G36430	2	15289903	15290154	169	promoter-TSS	53	AT2G36430	transmembrane protein, putative (DUF247)	-2.45495	5.99509e-36
AT5G11540	5	3705401	3705784	169	promoter-TSS	-463	GulLO3	D-arabinono-1,4-lactone oxidase family protein	-2.05907	4.56416e-06
AT1G70820	1	26705166	26705367	167	promoter-TSS	-154	AT1G70820	phosphoglucomutase, putative / glucose phosphomutase	-2.83832	8.03566e-87
AT2G45970	2	18914485	18914721	159	exon	136	CYP86A8	cytochrome P450, family 86, subfamily A, polypeptide 8	-2.81824	2.49885e-70
AT1G31920	1	11464121	11464463	159	promoter-TSS	-435	AT1G31920	Tetratricopeptide repeat (TPR)-like superfamily protein	-2.15719	3.63863e-22
AT4G37410	4	17589485	17589719	158	Intergenic	-1170	CYP81F4	cytochrome P450, family 81, subfamily F, polypeptide 4	-2.65606	8.02957e-105
AT1G51500	1	19100976	19101203	154	exon	176	ABCG12	ABC-2 type transporter family protein	-3.84422	8.06713e-301
AT2G42360	2	17639629	17639920	152	promoter-TSS	-772	AT2G42360	RING/U-box superfamily protein	-2.03538	0.000447163
AT5G28030	5	10033873	10034109	152	Intergenic	-1313	DES1	L-cysteine desulfhydrase 1	-2.30481	0.000406337
AT1G07610	1	2341985	2342201	151	TTS	646	MT1C	metallothionein 1C	-3.19095	6.26163e-153
AT2G22122	2	9402937	9403180	150	promoter-TSS	-9	AT2G22122	hypothetical protein	-2.43434	7.59659e-25
AT4G14750	4	8469311	8469516	149	promoter-TSS	-766	IQD19	IQ-domain 19	-2.30098	2.27027e-17
AT1G02340	1	467786	467989	145	promoter-TSS	-14	HFR1	basic helix-loop-helix (bHLH) DNA-binding superfamily protein	-2.30993	1.69449e-14
AT2G22920	2	9753569	9753798	141	promoter-TSS	-175	SCPL12	serine carboxypeptidase-like 12	-3.42288	1.83779e-36
AT1G76620	1	28754992	28755289	137	Intergenic	-1381	AT1G76620	Serine/Threonine-kinase, putative (Protein of unknown function, DUF547)	-3.62365	5.43522e-28
AT4G36430	4	17206719	17206985	136	promoter-TSS	-819	AT4G36430	Peroxidase superfamily protein	-2.34736	1.86853e-12
AT3G54400	3	20142643	20142841	132	promoter-TSS	21	AT3G54400	Eukaryotic aspartyl protease family protein	-3.06033	3.22293e-196
AT5G23220	5	7821698	7822045	125	Intergenic	-1111	NIC3	nicotinamidase 3	-2.24774	1.43462e-07
AT3G46700	3	17201992	17202193	114	promoter-TSS	-18	AT3G46700	UDP-Glycosyltransferase superfamily protein	-3.48165	1.88299e-48
AT5G59780	5	24084883	24085113	111	Intergenic	-1470	MYB59	myb domain protein 59	-3.54501	9.72535e-101
AT3G19800	3	6875848	6876137	110	promoter-TSS	-51	AT3G19800	E3 ubiquitin-protein ligase, putative (DUF177)	-2.22275	9.458e-53
AT1G76600	1	28745512	28746427	1726	promoter-TSS	-864	AT1G76600	poly polymerase	2.17308	8.70816e-07
AT5G26340	5	9246808	9248150	1509	promoter-TSS	61	MSS1	Major facilitator superfamily protein	2.49973	2.64873e-129
AT3G25780	3	9408653	9409355	1469	promoter-TSS	-156	AOC3	allene oxide cyclase 3	3.3981	4.96247e-15
AT1G09950	1	3241338	3242463	1453	promoter-TSS	-37	RAS1	RESPONSE TO ABA AND SALT 1	2.94447	1.63568e-14
AT5G02020	5	388463	389236	1442	promoter-TSS	-618	SIS	E3 ubiquitin-protein ligase RLIM-like protein	2.35771	3.17737e-67
AT1G69270	1	26042894	26043491	1408	promoter-TSS	-451	RPK1	receptor-like protein kinase 1	2.0299	2.44585e-57
AT2G25625	2	10905956	10906403	1379	promoter-TSS	-36	AT2G25625	histone deacetylase-like protein	4.76943	1.0105e-14
AT3G23250	3	8308810	8309387	1372	promoter-TSS	-111	MYB15	myb domain protein 15	2.19326	3.3415e-06
AT4G11350	4	6901120	6901709	1371	promoter-TSS	-89	AT4G11350	transferring glycosyl group transferase (DUF604)	2.85039	3.18204e-20
AT4G19810	4	10765855	10767123	1353	promoter-TSS	-708	ChiC	Glycosyl hydrolase family protein with chitinase insertion domain-containing protein	4.72844	0
AT2G35730	2	15020455	15020958	1350	TTS	890	AT2G35730	Heavy metal transport/detoxification superfamily protein	3.38187	4.05704e-21
AT3G11820	3	3730875	3731404	1342	promoter-TSS	112	SYP121	syntaxin of plants 121	2.28798	3.54584e-196
AT2G39210	2	16369053	16369640	1333	promoter-TSS	-776	AT2G39210	Major facilitator superfamily protein	3.29051	0
AT2G43140	2	17935592	17936073	1329	promoter-TSS	-84	AT2G43140	basic helix-loop-helix (bHLH) DNA-binding superfamily protein	2.20489	9.22612e-47
AT3G19930	3	6933503	6934485	1326	promoter-TSS	-574	STP4	sugar transporter 4	3.46425	0
AT1G61810	1	22829467	22830014	1313	promoter-TSS	-181	BGLU45	beta-glucosidase 45	2.91751	4.14019e-53
AT4G30430	4	14881223	14881801	1293	TTS	-1181	TET9	tetraspanin9	3.79463	3.21353e-17
AT1G26290	1	9097742	9098230	1288	exon	343	AT1G26290	hypothetical protein	4.17819	2.51857e-67
AT3G16030	3	5439067	5439645	1280	promoter-TSS	-230	CES101	lectin protein kinase family protein	2.1962	4.30217e-86
AT5G54720	5	22232778	22233666	1279	promoter-TSS	-273	AT5G54720	Ankyrin repeat family protein	2.51315	2.81473e-110
AT1G66880	1	24948385	24948894	1268	exon	-1382	AT1G66880	Protein kinase superfamily protein	3.29946	0
AT5G11670	5	3753087	3754684	1268	promoter-TSS	-206	NADP-ME2	NADP-malic enzyme 2	2.30785	5.16916e-255
AT3G63380	3	23409939	23411434	1267	promoter-TSS	-326	AT3G63380	ATPase E1-E2 type family protein / haloacid dehalogenase-like hydrolase family protein	3.63369	6.58071e-123
AT5G40780	5	16323448	16324015	1264	promoter-TSS	-615	LHT1	lysine histidine transporter 1	4.16012	0
AT5G04340	5	1216919	1217871	1255	promoter-TSS	-33	ZAT6	6	2.46819	7.9952e-09
AT5G59540	5	23997481	23998306	1242	promoter-TSS	-303	AT5G59540	2-oxoglutarate (2OG) and Fe(II)-dependent oxygenase superfamily protein	2.71118	9.75865e-198
AT1G69490	1	26121870	26122329	1235	promoter-TSS	19	NAP	NAC-like, activated by AP3/PI	3.4558	2.10123e-157
AT2G44840	2	18493771	18494368	1233	TTS	-1146	ERF13	ethylene-responsive element binding factor 13	2.53304	0.00719532
AT2G44578	2	18401292	18402091	1217	promoter-TSS	-352	AT2G44578	RING/U-box superfamily protein	6.91865	1.37071e-17
AT3G49620	3	18393080	18393639	1214	promoter-TSS	-388	DIN11	2-oxoglutarate (2OG) and Fe(II)-dependent oxygenase superfamily protein	4.73369	0
AT2G36950	2	15514612	15515217	1208	promoter-TSS	-9	AT2G36950	Heavy metal transport/detoxification superfamily protein	2.27972	1.81204e-168
AT1G73080	1	27483858	27484609	1206	promoter-TSS	-7	PEPR1	PEP1 receptor 1	3.53576	3.16139e-216
AT4G17490	4	9753786	9754368	1199	promoter-TSS	84	ERF6	ethylene responsive element binding factor 6	2.22834	0.000105358
AT4G27970	4	13920262	13921405	1189	promoter-TSS	-481	SLAH2	SLAC1 homologue 2	2.81189	1.30846e-94
AT3G18950	3	6535893	6536928	1185	promoter-TSS	-124	AT3G18950	Transducin/WD40 repeat-like superfamily protein	3.71227	2.58201e-99
AT1G21110	1	7391510	7392180	1172	promoter-TSS	-242	IGMT3	O-methyltransferase family protein	4.81345	2.04567e-226
AT2G44070	2	18233568	18234000	1171	Intergenic	-1154	AT2G44070	NagB/RpiA/CoA transferase-like superfamily protein	2.98942	9.92171e-07
AT5G28646	5	10673849	10674468	1169	promoter-TSS	-576	WVD2	TPX2 (targeting protein for Xklp2) protein family	5.75298	2.876e-59
AT1G02400	1	485474	485944	1169	Intergenic	-1092	GA2OX6	gibberellin 2-oxidase 6	3.46105	2.30218e-170
AT1G66600	1	24846781	24847257	1144	Intergenic	-1301	ABO3	ABA overly sensitive mutant 3	7.90835	4.21903e-122
AT4G18195	4	10069122	10069744	1142	promoter-TSS	-25	PUP8	purine permease 8	2.20487	9.4609e-08
AT4G15233	4	8686832	8688401	1142	promoter-TSS	-634	ABCG42	ABC-2 and Plant PDR ABC-type transporter family protein	5.26404	0
AT2G23320	2	9923473	9924025	1141	Intergenic	-1184	WRKY15	WRKY DNA-binding protein 15	2.82616	4.78123e-178
AT4G23190	4	12143755	12144414	1140	promoter-TSS	-226	CRK11	cysteine-rich RLK (RECEPTOR-like protein kinase) 11	3.54292	0
AT1G51950	1	19304829	19305474	1137	promoter-TSS	70	IAA18	indole-3-acetic acid inducible 18	2.03655	3.70396e-71
AT4G28085	4	13959115	13959737	1118	promoter-TSS	-544	AT4G28085	transmembrane protein	3.39001	1.13173e-37
AT2G35710	2	15014545	15014947	1118	promoter-TSS	-486	PGSIP7	Nucleotide-diphospho-sugar transferases superfamily protein	4.52602	3.31515e-254
AT5G59450	5	23972910	23974002	1118	TTS	-1002	AT5G59450	GRAS family transcription factor	2.11215	2.79805e-74
AT2G38860	2	16235018	16236413	1116	promoter-TSS	-348	YLS5	Class I glutamine amidotransferase-like superfamily protein	4.25963	0
AT4G36030	4	17048478	17049087	1112	TTS	-1467	ARO3	armadillo repeat only 3	3.56055	1.06379e-261
AT3G51660	3	19165002	19166794	1111	promoter-TSS	-576	AT3G51660	Tautomerase/MIF superfamily protein	3.68038	5.8517e-173
AT5G41740	5	16688225	16688723	1111	promoter-TSS	-152	AT5G41740	Disease resistance protein (TIR-NBS-LRR class) family	5.00605	0
AT3G08636	3	2622289	2622740	1104	promoter-TSS	-152	AT3G08636	hypothetical protein	2.88128	0.0143278
AT5G11230	5	3579695	3580106	1101	promoter-TSS	-496	AT5G11230	Nucleotide-sugar transporter family protein	3.02612	1.71204e-164
AT2G26710	2	11380226	11380893	1093	promoter-TSS	96	BAS1	Cytochrome P450 superfamily protein	3.32618	1.5848e-182
AT1G71520	1	26937779	26938585	1092	promoter-TSS	-187	AT1G71520	Integrase-type DNA-binding superfamily protein	6.98574	6.33585e-43
AT4G23810	4	12394903	12395495	1077	Intergenic	-1217	WRKY53	WRKY family transcription factor	4.86228	0
AT2G20900	2	8992871	8993412	1077	promoter-TSS	43	DGK5	diacylglycerol kinase 5	2.52269	1.52081e-165
AT4G21410	4	11404905	11405490	1076	promoter-TSS	38	CRK29	cysteine-rich RLK (RECEPTOR-like protein kinase) 29	3.07516	1.01913e-265
AT2G36770	2	15416563	15417800	1075	promoter-TSS	-336	AT2G36770	UDP-Glycosyltransferase superfamily protein	2.83736	1.16683e-48
AT5G05300	5	1570090	1570781	1075	promoter-TSS	174	AT5G05300	hypothetical protein	2.93954	1.62238e-06
AT4G32940	4	15904200	15904805	1068	promoter-TSS	-979	GAMMA-VPE	gamma vacuolar processing enzyme	3.28909	0
AT3G04430	3	1177118	1177698	1067	promoter-TSS	-422	NAC049	NAC domain containing protein 49	6.22574	1.9679e-10
AT4G27300	4	13672354	13673019	1060	promoter-TSS	-273	AT4G27300	S-locus lectin protein kinase family protein	2.3485	9.81417e-101
AT1G57630	1	21344919	21345477	1053	promoter-TSS	-247	AT1G57630	Toll-Interleukin-Resistance (TIR) domain family protein	5.30223	1.79004e-159
AT5G67060	5	26765057	26765625	1053	promoter-TSS	-741	HEC1	basic helix-loop-helix (bHLH) DNA-binding superfamily protein	2.50406	5.17166e-37
AT5G51070	5	20764076	20764481	1052	exon	182	ERD1	Clp ATPase	2.53348	4.17156e-253
AT5G61210	5	24622300	24622975	1051	promoter-TSS	-662	SNAP33	soluble N-ethylmaleimide-sensitive factor adaptor protein 33	2.25649	1.33544e-186
AT1G12200	1	4135875	4136220	1050	Intergenic	-1468	FMO	Flavin-binding monooxygenase family protein	2.47465	7.45386e-124
AT3G23120	3	8230164	8230719	1043	promoter-TSS	-822	RLP38	receptor like protein 38	6.44063	2.44423e-145
AT2G26530	2	11283854	11285129	1041	promoter-TSS	-280	AR781	AR781, pheromone receptor-like protein (DUF1645)	2.51707	4.91897e-07
AT5G12340	5	3993581	3994304	1039	promoter-TSS	-175	AT5G12340	DUF4228 domain protein	4.43792	8.90808e-32
AT1G78460	1	29519852	29520270	1037	promoter-TSS	-738	AT1G78460	SOUL heme-binding family protein	2.81037	0
AT1G26730	1	9240972	9241518	1032	promoter-TSS	209	AT1G26730	EXS (ERD1/XPR1/SYG1) family protein	2.68411	1.83303e-32
AT3G60450	3	22340106	22340767	1031	promoter-TSS	-455	AT3G60450	Phosphoglycerate mutase family protein	2.14597	3.70591e-62
AT3G13640	3	4461797	4462556	1019	promoter-TSS	-332	ABCE1	RNAse l inhibitor protein 1	3.53619	1.57813e-08
AT2G37040	2	15561179	15561522	1015	promoter-TSS	-595	PAL1	PHE ammonia lyase 1	2.0061	3.38257e-10
AT4G36010	4	17040972	17042209	1010	promoter-TSS	-459	AT4G36010	Pathogenesis-related thaumatin superfamily protein	3.85009	1.46838e-165
AT1G17230	1	5890716	5891366	1007	TTS	391	AT1G17230	Leucine-rich receptor-like protein kinase family protein	2.52541	1.78172e-125
AT1G08630	1	2747830	2748411	1005	promoter-TSS	-184	THA1	threonine aldolase 1	2.11533	1.47902e-130
AT3G56200	3	20849721	20850237	1005	exon	217	AT3G56200	Transmembrane amino acid transporter family protein	2.04346	2.20039e-68
AT1G08860	1	2842129	2842708	1000	intron	449	BON3	Calcium-dependent phospholipid-binding Copine family protein	4.9185	7.57489e-17
AT4G17500	4	9757647	9758375	994	Intergenic	-1192	ERF-1	ethylene responsive element binding factor 1	3.72002	9.58602e-188
AT5G48540	5	19669832	19670688	991	promoter-TSS	-340	AT5G48540	receptor-like protein kinase-related family protein	5.51611	0
AT3G15500	3	5233944	5234708	991	promoter-TSS	-131	NAC3	NAC domain containing protein 3	3.81077	4.23521e-239
AT2G25460	2	10835488	10836625	987	promoter-TSS	-573	AT2G25460	EEIG1/EHBP1 protein amino-terminal domain protein	3.46838	5.1818e-65
AT1G68765	1	25830517	25831505	986	promoter-TSS	-230	IDA	Putative membrane lipoprotein	5.33329	7.35935e-56
AT2G41700	2	17396394	17396923	986	promoter-TSS	-357	ABCA1	ATP-binding cassette A1	2.08545	4.91651e-162
AT5G01810	5	308738	309239	985	promoter-TSS	-446	CIPK15	CBL-interacting protein kinase 15	2.14052	1.20991e-200
AT1G11330	1	3808714	3810428	981	promoter-TSS	-650	AT1G11330	S-locus lectin protein kinase family protein	2.03151	1.38164e-127
AT2G31230	2	13307484	13308213	979	promoter-TSS	-276	ERF15	ethylene-responsive element binding factor 15	4.13791	1.09486e-195
AT5G35735	5	13903827	13904629	974	Intergenic	-1010	AT5G35735	Auxin-responsive family protein	2.54333	7.38981e-67
AT1G75370	1	28279715	28280141	969	promoter-TSS	105	AT1G75370	Sec14p-like phosphatidylinositol transfer family protein	2.11275	4.62219e-204
AT1G14370	1	4915242	4915872	966	promoter-TSS	66	APK2A	protein kinase 2A	2.08028	1.46927e-74
AT1G50420	1	18679915	18680527	963	promoter-TSS	79	SCL3	scarecrow-like 3	2.71896	5.72491e-207
AT2G35658	2	14990860	14991394	956	promoter-TSS	-196	AT2G35658	transmembrane protein	2.54657	1.25054e-14
AT1G80530	1	30280768	30281298	953	promoter-TSS	-674	AT1G80530	Major facilitator superfamily protein	2.0892	7.84965e-121
AT5G65600	5	26217950	26218614	952	TTS	341	AT5G65600	Concanavalin A-like lectin protein kinase family protein	4.9814	6.84625e-186
AT5G21105	5	7174380	7175330	952	intron	929	AT5G21105	Plant L-ascorbate oxidase	3.40638	0
AT5G05390	5	1593744	1594178	949	promoter-TSS	-724	LAC12	laccase 12	3.18738	3.03182e-10
AT1G66940	1	24974568	24975009	945	promoter-TSS	21	AT1G66940	kinase-like protein	2.21784	2.80015e-100
AT5G49850	5	20262837	20263560	944	promoter-TSS	-613	AT5G49850	Mannose-binding lectin superfamily protein	4.52202	1.68467e-157
AT1G66600	1	24847711	24849100	941	promoter-TSS	85	ABO3	ABA overly sensitive mutant 3	7.90835	4.21903e-122
AT5G53760	5	21821355	21821737	936	promoter-TSS	-777	MLO11	Seven transmembrane MLO family protein	3.5098	8.05103e-231
AT4G25433	4	13002631	13002965	931	promoter-TSS	-850	AT4G25433	peptidoglycan-binding LysM domain-containing protein	2.52813	0.00658012
AT3G49970	3	18529790	18530565	930	promoter-TSS	-652	AT3G49970	Phototropic-responsive NPH3 family protein	2.79699	1.00439e-23
AT5G49480	5	20069049	20070024	929	promoter-TSS	-953	CP1	Ca2+-binding protein 1	3.52972	6.13846e-305
AT2G40095	2	16741728	16742203	929	promoter-TSS	-931	AT2G40095	Alpha/beta hydrolase related protein	2.25199	6.80091e-53
AT3G01970	3	327138	327785	921	promoter-TSS	-49	WRKY45	WRKY DNA-binding protein 45	3.21039	3.73081e-149
AT4G26950	4	13534362	13535043	920	promoter-TSS	-204	AT4G26950	senescence regulator (Protein of unknown function, DUF584)	4.78622	6.12081e-83
AT3G16530	3	5625446	5625791	918	promoter-TSS	-99	AT3G16530	Legume lectin family protein	3.30574	0
AT1G69930	1	26338554	26340125	917	promoter-TSS	-521	GSTU11	glutathione S-transferase TAU 11	5.50263	4.83909e-15
AT5G46050	5	18677036	18677428	917	promoter-TSS	-349	PTR3	peptide transporter 3	2.36892	2.81585e-142
AT3G26210	3	9595780	9596275	913	promoter-TSS	-744	CYP71B23	cytochrome P450, family 71, subfamily B, polypeptide 23	3.11909	8.66509e-212
AT1G72416	1	27261045	27261695	909	promoter-TSS	-849	AT1G72416	Chaperone DnaJ-domain superfamily protein	2.60002	1.95175e-74
AT1G61370	1	22645228	22646092	902	TTS	121	AT1G61370	S-locus lectin protein kinase family protein	4.8003	0
AT3G23030	3	8181598	8182398	901	promoter-TSS	97	IAA2	indole-3-acetic acid inducible 2	2.43094	5.05834e-221
AT5G12930	5	4085740	4086658	900	promoter-TSS	-823	AT5G12930	inactive rhomboid protein	2.88796	2.92954e-52
AT5G17760	5	5862211	5862987	899	promoter-TSS	-124	AT5G17760	P-loop containing nucleoside triphosphate hydrolases superfamily protein	2.34245	3.38817e-99
AT5G35735	5	13902549	13903107	897	exon	390	AT5G35735	Auxin-responsive family protein	2.54333	7.38981e-67
AT5G57220	5	23186332	23187057	895	Intergenic	-1146	CYP81F2	cytochrome P450, family 81, subfamily F, polypeptide 2	5.44436	0
AT5G13220	5	4217802	4218235	891	promoter-TSS	-768	JAZ10	jasmonate-zim-domain protein 10	4.56746	6.84985e-108
AT5G64660	5	25844287	25844647	890	promoter-TSS	-912	CMPG2	CYS, MET, PRO, and GLY protein 2	2.68275	8.05756e-14
AT2G28570	2	12241099	12241758	884	promoter-TSS	-338	AT2G28570	hypothetical protein	2.36743	1.32952e-49
AT3G08720	3	2650643	2651209	880	TTS	305	S6K2	serine/threonine protein kinase 2	2.05523	7.35377e-85
AT4G36500	4	17226537	17227051	879	promoter-TSS	39	AT4G36500	hypothetical protein	2.79111	5.9198e-107
AT5G45110	5	18227582	18228376	879	promoter-TSS	-789	NPR3	NPR1-like protein 3	2.6697	2.31762e-96
AT5G47370	5	19217774	19219101	875	promoter-TSS	-430	HAT2	Homeobox-leucine zipper protein 4 (HB-4) / HD-ZIP protein	2.99265	1.57292e-207
AT4G15236	4	8695227	8696114	874	TTS	-1007	ABCG43	ABC-2 and Plant PDR ABC-type transporter family protein	6.26919	0
AT5G65300	5	26096301	26096839	870	promoter-TSS	-456	AT5G65300	hypothetical protein	2.60575	6.00645e-08
AT3G15356	3	5175414	5175798	869	promoter-TSS	-83	AT3G15356	Legume lectin family protein	3.40367	3.2204e-240
AT4G21760	4	11560372	11561215	869	promoter-TSS	-330	BGLU47	beta-glucosidase 47	3.35486	8.26033e-32
AT5G11650	5	3743991	3745008	866	promoter-TSS	-199	AT5G11650	alpha/beta-Hydrolases superfamily protein	2.225	1.05778e-78
AT1G78850	1	29643764	29644610	865	promoter-TSS	-652	AT1G78850	D-mannose binding lectin protein with Apple-like carbohydrate-binding domain-containing protein	2.07135	1.56661e-145
AT4G34200	4	16377053	16377646	863	promoter-TSS	-683	EDA9	D-3-phosphoglycerate dehydrogenase	2.08245	9.48257e-170
AT1G78850	1	29643149	29643567	862	exon	177	AT1G78850	D-mannose binding lectin protein with Apple-like carbohydrate-binding domain-containing protein	2.07135	1.56661e-145
AT5G27030	5	9515263	9515835	861	promoter-TSS	16	TPR3	TOPLESS-related 3	2.95013	3.07332e-304
AT4G11890	4	7147328	7147726	860	promoter-TSS	-597	ARCK1	Protein kinase superfamily protein	4.61334	0
AT4G14819	4	8506537	8507118	858	promoter-TSS	-436	AT4G14819	hypothetical protein (DUF1677)	4.81463	7.67285e-33
AT1G27130	1	9424960	9425813	856	promoter-TSS	106	GSTU13	glutathione S-transferase tau 13	2.56315	5.76812e-274
AT3G50190	3	18611260	18611724	855	promoter-TSS	-230	AT3G50190	transmembrane protein, putative (DUF247)	3.03863	6.47799e-45
AT3G57460	3	21265537	21266005	854	promoter-TSS	56	AT3G57460	catalytic/ metal ion binding / metalloendopeptidase/ zinc ion binding protein	4.50985	1.68896e-88
AT2G41010	2	17114605	17115546	842	promoter-TSS	-28	CAMBP25	calmodulin (CAM)-binding protein of 25 kDa	2.63874	6.24865e-08
AT5G49520	5	20090365	20091001	840	promoter-TSS	35	WRKY48	WRKY DNA-binding protein 48	3.67187	7.73065e-213
AT1G07620	1	2346464	2347031	840	promoter-TSS	142	ATOBGM	GTP-binding protein Obg/CgtA	3.67611	4.05631e-99
AT4G14680	4	8415355	8416394	839	promoter-TSS	-269	APS3	Pseudouridine synthase/archaeosine transglycosylase-like family protein	5.50814	0
AT4G13180	4	7658008	7658608	839	promoter-TSS	-6	AT4G13180	NAD(P)-binding Rossmann-fold superfamily protein	3.21014	2.19381e-140
AT5G66640	5	26597990	26598526	832	TTS	-1439	DAR3	DA1-related protein 3	2.59598	8.04276e-21
AT2G31990	2	13613620	13613983	829	promoter-TSS	-73	AT2G31990	Exostosin family protein	2.47948	4.83764e-26
AT3G04210	3	1107994	1108546	825	promoter-TSS	-18	AT3G04210	Disease resistance protein (TIR-NBS class)	3.92292	0
AT1G12110	1	4104796	4105332	824	promoter-TSS	-159	NRT1.1	nitrate transporter 1.1	2.16122	7.27018e-192
AT1G30135	1	10596188	10596615	823	promoter-TSS	49	JAZ8	jasmonate-zim-domain protein 8	2.90705	4.48221e-06
AT5G59450	5	23974113	23974705	822	promoter-TSS	-49	AT5G59450	GRAS family transcription factor	2.11215	2.79805e-74
AT1G02920	1	659752	660350	816	promoter-TSS	-71	GSTF7	glutathione S-transferase 7	2.45295	5.52349e-175
AT4G15550	4	8879415	8879903	813	promoter-TSS	-332	IAGLU	indole-3-acetate beta-D-glucosyltransferase	2.39365	8.16933e-55
AT3G52520	3	19472466	19473038	809	promoter-TSS	-587	AT3G52520	hypothetical protein	2.35958	2.44858e-36
AT2G27500	2	11753760	11754217	805	promoter-TSS	-221	AT2G27500	Glycosyl hydrolase superfamily protein	2.50704	3.55434e-111
AT3G54150	3	20052242	20053085	805	promoter-TSS	268	AT3G54150	S-adenosyl-L-methionine-dependent methyltransferases superfamily protein	4.42021	1.76199e-121
AT1G53430	1	19935516	19936003	805	exon	772	AT1G53430	Leucine-rich repeat transmembrane protein kinase	2.00746	4.23284e-101
AT2G38290	2	16042161	16042605	802	promoter-TSS	0	AMT2	ammonium transporter 2	3.08103	2.29532e-213
AT1G26380	1	9129678	9130040	801	TTS	-1291	AT1G26380	FAD-binding Berberine family protein	5.74897	0
AT1G72416	1	27260085	27260555	798	promoter-TSS	201	AT1G72416	Chaperone DnaJ-domain superfamily protein	2.60002	1.95175e-74
AT3G11900	3	3758175	3758524	795	promoter-TSS	-103	ANT1	aromatic and neutral transporter 1	2.77605	3.70881e-136
AT3G14470	3	4856788	4857670	793	promoter-TSS	-235	AT3G14470	NB-ARC domain-containing disease resistance protein	2.00137	1.13627e-28
AT5G01380	5	158672	159183	791	Intergenic	-1326	AT5G01380	Homeodomain-like superfamily protein	2.46451	1.12846e-08
AT1G80830	1	30376867	30377189	789	promoter-TSS	-956	NRAMP1	natural resistance-associated macrophage protein 1	3.74195	0
AT1G35230	1	12916477	12916825	789	promoter-TSS	-419	AGP5	arabinogalactan protein 5	3.85485	4.58038e-44
AT2G15480	2	6758255	6758829	789	promoter-TSS	112	UGT73B5	UDP-glucosyl transferase 73B5	2.36475	1.6219e-90
AT1G30620	1	10854430	10854989	789	promoter-TSS	-226	MUR4	NAD(P)-binding Rossmann-fold superfamily protein	3.07006	0
AT1G72520	1	27308296	27308645	785	promoter-TSS	-43	LOX4	PLAT/LH2 domain-containing lipoxygenase family protein	5.10169	1.634e-187
AT1G08860	1	2841060	2841386	784	promoter-TSS	-746	BON3	Calcium-dependent phospholipid-binding Copine family protein	4.9185	7.57489e-17
AT4G33040	4	15942137	15942466	782	promoter-TSS	-808	AT4G33040	Thioredoxin superfamily protein	2.79367	6.34912e-15
AT4G18250	4	10090508	10091567	781	promoter-TSS	-761	AT4G18250	receptor Serine/Threonine kinase-like protein	2.28761	8.23749e-42
AT4G15236	4	8696261	8696687	781	promoter-TSS	-203	ABCG43	ABC-2 and Plant PDR ABC-type transporter family protein	6.26919	0
AT1G01680	1	248091	248823	779	promoter-TSS	-17	PUB54	plant U-box 54	5.28474	7.01303e-20
AT1G18570	1	6388097	6388517	776	TTS	-1092	MYB51	myb domain protein 51	4.04323	5.30119e-38
AT1G03220	1	785381	785742	773	Intergenic	-1271	AT1G03220	Eukaryotic aspartyl protease family protein	4.72033	0
AT4G11300	4	6874225	6874553	772	promoter-TSS	-700	AT4G11300	ROH1, putative (DUF793)	2.31991	3.9559e-102
AT1G29290	1	10242837	10243244	771	Intergenic	-1413	AT1G29290	B-cell lymphoma 6 protein	6.22073	8.35475e-183
AT4G39950	4	18523993	18524391	771	promoter-TSS	-850	CYP79B2	cytochrome P450, family 79, subfamily B, polypeptide 2	3.31169	4.00378e-37
AT5G05490	5	1624151	1624715	769	promoter-TSS	-130	SYN1	Rad21/Rec8-like family protein	2.18088	6.46618e-10
AT2G01180	2	109120	109707	768	promoter-TSS	-1182	PAP1	phosphatidic acid phosphatase 1	2.60271	1.21035e-67
AT1G72450	1	27276015	27276957	767	promoter-TSS	-169	JAZ6	jasmonate-zim-domain protein 6	2.15764	1.11354e-124
AT2G18660	2	8091085	8091478	762	exon	455	PNP-A	plant natriuretic peptide A	5.1974	6.95447e-141
AT5G54300	5	22055275	22055770	761	promoter-TSS	-79	AT5G54300	cotton fiber-like protein (DUF761)	3.29007	8.98037e-155
AT4G24120	4	12523441	12524494	758	promoter-TSS	-219	YSL1	YELLOW STRIPE like 1	2.97041	0
AT5G39670	5	15882905	15883287	757	promoter-TSS	-83	AT5G39670	Calcium-binding EF-hand family protein	3.85823	2.17473e-08
AT1G17380	1	5956386	5956766	754	exon	679	JAZ5	jasmonate-zim-domain protein 5	3.24464	1.63789e-42
AT1G64380	1	23893363	23893952	753	Intergenic	-1464	AT1G64380	Integrase-type DNA-binding superfamily protein	3.24159	1.13537e-59
AT1G55850	1	20876150	20876826	747	promoter-TSS	48	CSLE1	cellulose synthase like E1	2.31056	1.05633e-201
AT5G53290	5	21620042	21620340	746	promoter-TSS	-910	CRF3	cytokinin response factor 3	2.25307	1.04127e-28
AT1G74100	1	27865735	27866129	745	promoter-TSS	-238	SOT16	sulfotransferase 16	3.07665	1.3852e-166
AT1G56240	1	21058785	21059201	742	Intergenic	-1416	PP2-B13	phloem protein 2-B13	5.60864	2.02861e-165
AT5G26220	5	9164814	9165765	742	promoter-TSS	-405	AT5G26220	ChaC-like family protein	4.36153	1.16875e-269
AT3G52430	3	19430979	19431416	737	TTS	102	PAD4	alpha/beta-Hydrolases superfamily protein	4.8429	6.89851e-61
AT4G22690	4	11929619	11930056	735	exon	478	CYP706A1	cytochrome P450, family 706, subfamily A, polypeptide 1	2.54461	3.48314e-217
AT5G07460	5	2361806	2362803	732	promoter-TSS	-76	PMSR2	peptidemethionine sulfoxide reductase 2	3.30766	0
AT5G46520	5	18866921	18867391	732	promoter-TSS	-601	AT5G46520	Disease resistance protein (TIR-NBS-LRR class) family	2.91011	4.42281e-53
AT1G20700	1	7181955	7182257	726	promoter-TSS	-452	WOX14	WUSCHEL related homeobox 14	2.96823	2.92246e-31
AT1G76130	1	28560525	28560886	724	promoter-TSS	76	AMY2	alpha-amylase-like 2	2.4828	3.96135e-95
AT1G72280	1	27214500	27214937	722	promoter-TSS	-30	ERO1	endoplasmic reticulum oxidoreductins 1	2.67297	7.43249e-56
AT5G22570	5	7496734	7497163	715	promoter-TSS	42	WRKY38	WRKY DNA-binding protein 38	2.83036	5.86781e-11
AT1G80840	1	30382574	30383743	714	promoter-TSS	-403	WRKY40	WRKY DNA-binding protein 40	4.63928	1.3325e-15
AT3G01990	3	329566	330159	714	promoter-TSS	-237	ACR6	ACT domain repeat 6	2.5972	4.09661e-17
AT4G27310	4	13674460	13675349	711	promoter-TSS	-633	BBX28	B-box type zinc finger family protein	2.24652	1.83498e-22
AT5G46370	5	18812138	18812538	707	promoter-TSS	-468	KCO2	Ca2+ activated outward rectifying K+ channel 2	2.26595	0.00582495
AT5G66620	5	26588262	26588971	707	promoter-TSS	31	DAR6	DA1-related protein 6	2.89128	3.26226e-51
AT4G20860	4	11171265	11171980	706	promoter-TSS	-1000	AT4G20860	FAD-binding Berberine family protein	2.03507	4.04562e-72
AT3G27170	3	10023311	10024005	705	promoter-TSS	-273	CLC-B	chloride channel B	2.14651	5.30405e-68
AT2G38470	2	16107777	16108508	704	promoter-TSS	-93	WRKY33	WRKY DNA-binding protein 33	3.1704	2.27323e-123
AT5G02230	5	447961	448267	703	promoter-TSS	-75	AT5G02230	Haloacid dehalogenase-like hydrolase (HAD) superfamily protein	4.30722	1.49342e-30
AT2G45680	2	18821746	18822145	703	promoter-TSS	-56	TCP9	TCP family transcription factor	2.42456	2.40375e-14
AT3G52400	3	19427362	19427969	702	promoter-TSS	-435	SYP122	syntaxin of plants 122	2.20015	7.06824e-13
AT3G50470	3	18728759	18729408	701	TTS	148	HR3	homolog of RPW8 3	2.11088	2.3265e-29
AT1G65690	1	24432822	24433276	698	exon	116	AT1G65690	Late embryogenesis abundant (LEA) hydroxyproline-rich glycoprotein family	2.82258	2.26097e-50
AT4G33050	4	15946530	15947321	698	exon	147	EDA39	calmodulin-binding family protein	2.48352	1.8394e-258
AT3G09940	3	3058915	3059494	695	promoter-TSS	40	MDHAR	monodehydroascorbate reductase	3.02073	9.12329e-13
AT3G61920	3	22933880	22934291	695	promoter-TSS	-723	AT3G61920	UvrABC system protein C	3.76462	2.06497e-07
AT3G47420	3	17476058	17476467	690	promoter-TSS	-988	G3Pp1	putative glycerol-3-phosphate transporter 1	4.15795	7.51446e-185
AT2G23170	2	9866635	9867039	689	promoter-TSS	-275	GH3.3	Auxin-responsive GH3 family protein	7.17723	0
AT3G21320	3	7501933	7502285	687	promoter-TSS	-221	AT3G21320	EARLY FLOWERING protein	2.44663	2.32368e-07
AT4G18950	4	10374465	10375646	687	promoter-TSS	-285	AT4G18950	Integrin-linked protein kinase family	2.55701	5.66491e-196
AT1G68620	1	25765225	25766303	685	promoter-TSS	46	AT1G68620	alpha/beta-Hydrolases superfamily protein	2.19492	3.46702e-36
AT2G27310	2	11685546	11686217	683	promoter-TSS	-539	AT2G27310	F-box family protein	2.33663	1.03363e-74
AT1G18570	1	6389188	6389530	682	promoter-TSS	-40	MYB51	myb domain protein 51	4.04323	5.30119e-38
AT3G44830	3	16368397	16368731	681	promoter-TSS	-326	AT3G44830	Lecithin:cholesterol acyltransferase family protein	3.68306	1.05331e-09
AT5G04840	5	1405093	1405432	680	promoter-TSS	81	AT5G04840	bZIP protein	2.07184	4.14316e-20
AT4G05010	4	2566909	2567304	679	promoter-TSS	-77	FBS3	F-box family protein	2.14701	1.83468e-27
AT1G68440	1	25656913	25657262	676	promoter-TSS	-670	AT1G68440	transmembrane protein	2.12527	1.49397e-203
AT5G47220	5	19173689	19174715	673	Intergenic	-1246	ERF2	ethylene responsive element binding factor 2	4.82326	0
AT4G15130	4	8636926	8637500	672	promoter-TSS	-453	CCT2	phosphorylcholine cytidylyltransferase2	2.3513	2.38888e-107
AT3G19970	3	6958333	6959139	671	promoter-TSS	227	AT3G19970	alpha/beta-Hydrolases superfamily protein	2.63222	1.84481e-40
AT3G46090	3	16927285	16927640	671	promoter-TSS	-579	ZAT7	C2H2 and C2HC zinc fingers superfamily protein	3.00492	3.40144e-22
AT4G28490	4	14076871	14077594	670	promoter-TSS	-444	HAE	Leucine-rich receptor-like protein kinase family protein	3.57032	0
AT1G12110	1	4104040	4104502	668	promoter-TSS	-952	NRT1.1	nitrate transporter 1.1	2.16122	7.27018e-192
AT1G23070	1	8176887	8177301	665	Intergenic	-1275	AT1G23070	organic solute transporter ostalpha protein (DUF300)	2.6812	0.0164913
AT5G11060	5	3508352	3508884	664	Intergenic	-1215	KNAT4	homeobox protein knotted-1-like 4	2.7528	4.38505e-296
AT4G26950	4	13535244	13535613	659	promoter-TSS	-930	AT4G26950	senescence regulator (Protein of unknown function, DUF584)	4.78622	6.12081e-83
AT1G79680	1	29982767	29983234	658	promoter-TSS	-181	WAKL10	WALL ASSOCIATED KINASE (WAK)-LIKE 10	5.29818	1.96129e-129
AT3G21780	3	7676379	7676697	658	promoter-TSS	-19	UGT71B6	UDP-glucosyl transferase 71B6	2.11649	6.93279e-50
AT1G16130	1	5525156	5525602	658	promoter-TSS	86	WAKL2	wall associated kinase-like 2	2.58551	6.62764e-102
AT4G16380	4	9253783	9254747	657	promoter-TSS	62	AT4G16380	Heavy metal transport/detoxification superfamily protein	2.32494	5.41822e-250
AT3G14880	3	5005387	5005835	656	promoter-TSS	-915	AT3G14880	transcription factor-like protein	6.4548	2.80184e-38
AT5G18470	5	6127313	6128005	655	promoter-TSS	-114	AT5G18470	Curculin-like (mannose-binding) lectin family protein	4.02221	3.67833e-227
AT1G58420	1	21706667	21707470	653	promoter-TSS	-107	AT1G58420	Uncharacterized conserved protein UCP031279	3.21466	2.40372e-05
AT5G60270	5	24257174	24257778	653	promoter-TSS	-247	AT5G60270	Concanavalin A-like lectin protein kinase family protein	2.43396	7.19936e-105
AT5G49760	5	20215072	20216446	652	promoter-TSS	-573	AT5G49760	Leucine-rich repeat protein kinase family protein	2.13032	1.88977e-97
AT2G33310	2	14115894	14116382	647	promoter-TSS	-114	IAA13	auxin-induced protein 13	2.16512	3.89831e-161
AT5G04220	5	1159407	1160085	647	promoter-TSS	-802	SYTC	Calcium-dependent lipid-binding (CaLB domain) family protein	2.54307	2.16377e-115
AT2G35710	2	15015109	15015652	646	Intergenic	-1120	PGSIP7	Nucleotide-diphospho-sugar transferases superfamily protein	4.52602	3.31515e-254
AT4G33040	4	15941273	15941634	646	promoter-TSS	40	AT4G33040	Thioredoxin superfamily protein	2.79367	6.34912e-15
AT5G12010	5	3880506	3881090	644	Intergenic	-1141	AT5G12010	nuclease	2.00207	3.46218e-71
AT2G43120	2	17925856	17926610	639	promoter-TSS	-948	AT2G43120	RmlC-like cupins superfamily protein	4.59588	0
AT3G19615	3	6815480	6815810	638	promoter-TSS	-242	AT3G19615	beta-1,4-xylosidase	5.29248	1.52016e-19
AT5G05290	5	1567578	1568113	637	promoter-TSS	-849	EXPA2	expansin A2	2.48706	0.00669178
AT5G67340	5	26864160	26864618	637	promoter-TSS	-457	AT5G67340	ARM repeat superfamily protein	2.81471	2.97285e-47
AT1G66880	1	24949734	24950077	630	promoter-TSS	-116	AT1G66880	Protein kinase superfamily protein	3.29946	0
AT1G17745	1	6100290	6100661	630	promoter-TSS	-489	PGDH	D-3-phosphoglycerate dehydrogenase	3.57983	0
AT3G06760	3	2131819	2132977	624	promoter-TSS	-360	AT3G06760	Drought-responsive family protein	2.07931	2.60327e-94
AT3G18830	3	6491108	6492106	624	promoter-TSS	-178	PMT5	polyol/monosaccharide transporter 5	2.48273	7.86359e-270
AT1G28380	1	9962417	9962821	622	promoter-TSS	-829	NSL1	MAC/Perforin domain-containing protein	2.25943	9.88643e-179
AT4G11070	4	6759746	6760038	621	TTS	589	WRKY41	WRKY family transcription factor	3.24207	1.90215e-09
AT3G13760	3	4517000	4517419	620	promoter-TSS	-287	AT3G13760	Cysteine/Histidine-rich C1 domain family protein	2.21998	1.94206e-33
AT1G27020	1	9378257	9378691	620	promoter-TSS	70	AT1G27020	plant/protein	2.15888	4.1831e-98
AT2G37720	2	15818012	15818470	620	intron	159	TBL15	TRICHOME BIREFRINGENCE-LIKE 15	2.60176	0.00466714
AT5G02490	5	552799	553232	620	promoter-TSS	-188	Hsp70-2	Heat shock protein 70 (Hsp 70) family protein	4.69906	0
AT3G05937	3	1775663	1776058	619	TTS	980	AT3G05937	hypothetical protein	2.28508	6.93117e-35
AT3G50780	3	18877536	18878291	618	promoter-TSS	-169	AT3G50780	BTB/POZ domain protein	2.19529	2.47045e-94
AT3G09010	3	2749168	2749985	617	promoter-TSS	-339	AT3G09010	Protein kinase superfamily protein	3.30951	8.82686e-98
AT5G67350	5	26869468	26870022	616	promoter-TSS	-26	AT5G67350	hypothetical protein	2.7292	5.87194e-120
AT2G26190	2	11150309	11150850	616	promoter-TSS	49	AT2G26190	calmodulin-binding family protein	2.47632	4.96302e-189
AT2G05940	2	2289321	2290025	615	promoter-TSS	-37	RIPK	Protein kinase superfamily protein	2.42314	3.77429e-10
AT1G67640	1	25353639	25354242	615	promoter-TSS	86	AT1G67640	Transmembrane amino acid transporter family protein	4.70306	8.3319e-08
AT5G53750	5	21815596	21815991	615	TTS	-1335	AT5G53750	CBS domain-containing protein	4.06297	1.08333e-295
AT3G25250	3	9194993	9195804	614	promoter-TSS	64	AGC2-1	AGC (cAMP-dependent, cGMP-dependent and protein kinase C) kinase family protein	2.98994	2.50667e-70
AT4G34180	4	16371451	16371972	613	promoter-TSS	-182	AT4G34180	Cyclase family protein	2.15118	1.82962e-162
AT5G53290	5	21619127	21619672	613	promoter-TSS	-118	CRF3	cytokinin response factor 3	2.25307	1.04127e-28
AT3G14395	3	4809360	4809773	613	TTS	-1322	AT3G14395	hypothetical protein	3.61629	8.74354e-07
AT4G23100	4	12108511	12108994	613	Intergenic	-1187	GSH1	glutamate-cysteine ligase	2.37701	1.44199e-210
AT1G29640	1	10356430	10356899	612	promoter-TSS	-182	AT1G29640	senescence regulator (Protein of unknown function, DUF584)	4.01164	9.73861e-108
AT5G67280	5	26846208	26846668	611	Intergenic	-1144	RLK	receptor-like kinase	2.50272	4.64106e-159
AT1G03800	1	957864	958306	609	promoter-TSS	298	ERF10	ERF domain protein 10	5.10533	5.07069e-52
AT3G13110	3	4215884	4216305	609	exon	208	SERAT2;2	serine acetyltransferase 2;2	5.0122	0
AT5G62150	5	24958018	24958340	606	promoter-TSS	54	AT5G62150	peptidoglycan-binding LysM domain-containing protein	2.50329	5.03871e-30
AT1G55230	1	20602650	20603084	606	promoter-TSS	48	AT1G55230	proteinase inhibitor I4, serpin (DUF716)	6.03943	6.92111e-15
AT1G05575	1	1663120	1663412	606	exon	-1007	AT1G05575	transmembrane protein	3.8021	1.85013e-12
AT5G52720	5	21378523	21378965	604	promoter-TSS	-102	AT5G52720	Copper transport protein family	4.89959	1.12456e-13
AT5G47070	5	19120691	19121058	599	exon	229	AT5G47070	Protein kinase superfamily protein	2.5017	5.24836e-157
AT2G38340	2	16069179	16069532	599	promoter-TSS	-740	DREB19	Integrase-type DNA-binding superfamily protein	2.9641	5.467e-08
AT5G64120	5	25661856	25662555	599	Intergenic	-1198	AT5G64120	Peroxidase superfamily protein	2.7083	1.89406e-160
AT5G41170	5	16481727	16482271	597	Intergenic	-1415	AT5G41170	Pentatricopeptide repeat (PPR-like) superfamily protein	2.40395	2.39032e-22
AT3G16150	3	5472090	5472533	596	intron	576	ASPGB1	N-terminal nucleophile aminohydrolases (Ntn hydrolases) superfamily protein	6.11945	0
AT1G04100	1	1059343	1059687	596	promoter-TSS	45	IAA10	indoleacetic acid-induced protein 10	2.72279	5.17863e-53
AT5G45110	5	18228483	18229215	595	promoter-TSS	81	NPR3	NPR1-like protein 3	2.6697	2.31762e-96
AT1G56010	1	20949780	20950797	594	Intergenic	-1319	NAC1	NAC domain containing protein 1	2.75128	5.01164e-178
AT5G52750	5	21384429	21384820	593	exon	645	AT5G52750	Heavy metal transport/detoxification superfamily protein	2.34972	6.5999e-08
AT2G43570	2	18077276	18077670	592	promoter-TSS	44	CHI	chitinase	3.74506	1.30592e-143
AT3G13950	3	4603057	4604144	592	promoter-TSS	-285	AT3G13950	ankyrin	4.03876	1.42418e-22
AT1G72500	1	27299961	27300291	592	Intergenic	-1477	AT1G72500	inter alpha-trypsin inhibitor, heavy chain-like protein	2.00692	1.18728e-96
AT5G19880	5	6723656	6724025	590	TTS	-1363	AT5G19880	Peroxidase superfamily protein	7.8483	4.17479e-16
AT1G29290	1	10243331	10245187	587	promoter-TSS	-194	AT1G29290	B-cell lymphoma 6 protein	6.22073	8.35475e-183
AT2G32140	2	13657190	13657537	586	promoter-TSS	6	AT2G32140	transmembrane receptor	5.51132	7.45996e-95
AT1G30757	1	10908815	10909148	586	promoter-TSS	-49	AT1G30757	transmembrane protein	2.7792	2.10143e-48
AT1G24140	1	8537092	8537972	585	exon	248	AT1G24140	Matrixin family protein	3.49733	3.44415e-23
AT1G13470	1	4621607	4621964	584	promoter-TSS	-200	AT1G13470	hypothetical protein (DUF1262)	5.53308	1.00266e-196
AT4G23250	4	12166931	12167607	584	promoter-TSS	-243	EMB1290	cysteine-rich receptor-like protein kinase 17	3.34099	1.6316e-223
AT2G15390	2	6710902	6711993	583	promoter-TSS	-591	FUT4	fucosyltransferase 4	3.01986	9.89632e-128
AT5G06090	5	1834374	1834884	583	promoter-TSS	-418	GPAT7	glycerol-3-phosphate acyltransferase 7	2.00925	1.65744e-05
AT2G24850	2	10585362	10585948	580	promoter-TSS	-439	TAT3	tyrosine aminotransferase 3	4.72499	2.16495e-05
AT3G08630	3	2620398	2620835	579	promoter-TSS	-97	AT3G08630	alphavirus core family protein (DUF3411)	2.80249	9.38105e-200
AT1G28480	1	10014875	10015372	576	promoter-TSS	-867	GRX480	Thioredoxin superfamily protein	5.7407	1.98548e-30
AT1G15520	1	5338313	5339208	576	promoter-TSS	-434	ABCG40	pleiotropic drug resistance 12	7.32363	2.49375e-65
AT1G71400	1	26908841	26909300	575	promoter-TSS	-722	RLP12	receptor like protein 12	2.64537	4.85366e-110
AT4G17500	4	9758446	9759414	575	promoter-TSS	-273	ERF-1	ethylene responsive element binding factor 1	3.72002	9.58602e-188
AT1G50420	1	18680605	18681254	570	promoter-TSS	-629	SCL3	scarecrow-like 3	2.71896	5.72491e-207
AT1G20490	1	7099785	7100122	569	promoter-TSS	-61	AT1G20490	AMP-dependent synthetase and ligase family protein	2.46969	1.0459e-42
AT3G19430	3	6739100	6739582	568	promoter-TSS	-955	AT3G19430	late embryogenesis abundant protein-related / LEA protein-like protein	2.48088	6.38236e-44
AT1G67360	1	25237986	25238385	566	promoter-TSS	31	AT1G67360	Rubber elongation factor protein (REF)	2.63861	5.18799e-134
AT1G10700	1	3552585	3553374	565	Intergenic	-1125	PRS3	phosphoribosyl pyrophosphate (PRPP) synthase 3	2.52109	4.3965e-130
AT3G05390	3	1548213	1548530	562	exon	308	AT3G05390	S-adenosyl-L-methionine-dependent methyltransferase	4.06903	2.16787e-62
AT1G20310	1	7031567	7032623	560	promoter-TSS	25	AT1G20310	syringolide-induced protein	4.78806	1.521e-37
AT5G13330	5	4271901	4273032	559	exon	736	Rap2.6L	related to AP2 6l	2.03974	2.65846e-39
AT1G53625	1	20014645	20015162	558	exon	135	AT1G53625	hypothetical protein	4.22452	1.63543e-63
AT3G23240	3	8296083	8296469	557	exon	659	ERF1	ethylene response factor 1	7.14392	2.21842e-277
AT4G21840	4	11589107	11589544	557	promoter-TSS	-952	MSRB8	methionine sulfoxide reductase B8	6.28056	2.49799e-45
AT5G47220	5	19172859	19173478	557	promoter-TSS	-212	ERF2	ethylene responsive element binding factor 2	4.82326	0
AT1G56250	1	21063713	21064098	556	promoter-TSS	-858	PP2-B14	phloem protein 2-B14	6.93222	7.36698e-198
AT5G52750	5	21383560	21384108	554	promoter-TSS	-145	AT5G52750	Heavy metal transport/detoxification superfamily protein	2.34972	6.5999e-08
AT4G40080	4	18579052	18579503	554	promoter-TSS	-37	AT4G40080	ENTH/ANTH/VHS superfamily protein	2.19947	1.04836e-46
AT5G17860	5	5904262	5904882	553	promoter-TSS	-40	CAX7	calcium exchanger 7	2.37036	8.45696e-63
AT4G18280	4	10102938	10103339	552	promoter-TSS	-728	AT4G18280	glycine-rich cell wall protein-like protein	2.6626	2.65771e-90
AT5G44990	5	18162974	18163413	552	promoter-TSS	65	AT5G44990	Glutathione S-transferase family protein	4.48631	7.60717e-28
AT4G22690	4	11928830	11929384	551	promoter-TSS	-252	CYP706A1	cytochrome P450, family 706, subfamily A, polypeptide 1	2.54461	3.48314e-217
AT2G14610	2	6242928	6243215	551	promoter-TSS	-530	PR1	pathogenesis-related protein 1	4.31917	8.32523e-27
AT4G11360	4	6905323	6906264	551	promoter-TSS	-55	RHA1B	RING-H2 finger A1B	2.28751	7.26701e-135
AT5G39020	5	15616620	15616961	550	promoter-TSS	20	AT5G39020	Malectin/receptor-like protein kinase family protein	3.08763	4.22591e-176
AT2G27500	2	11754432	11755610	548	promoter-TSS	-1254	AT2G27500	Glycosyl hydrolase superfamily protein	2.50704	3.55434e-111
AT3G48450	3	17945615	17945909	547	promoter-TSS	-624	AT3G48450	RPM1-interacting protein 4 (RIN4) family protein	2.60232	2.39616e-16
AT1G58225	1	21563546	21564122	543	promoter-TSS	-277	AT1G58225	hypothetical protein	2.19131	1.81731e-06
AT3G47090	3	17344713	17345044	543	promoter-TSS	-116	AT3G47090	Leucine-rich repeat protein kinase family protein	4.10579	8.85187e-54
AT5G26690	5	9310470	9310838	542	promoter-TSS	-143	AT5G26690	Heavy metal transport/detoxification superfamily protein	5.22889	5.63959e-38
AT2G03250	2	987768	988091	536	TTS	-1267	AT2G03250	EXS (ERD1/XPR1/SYG1) family protein	5.34961	2.9286e-07
AT5G43420	5	17450016	17450678	536	Intergenic	-1141	AT5G43420	RING/U-box superfamily protein	2.35339	3.16144e-36
AT2G41230	2	17196062	17196332	534	promoter-TSS	-500	ORS1	ORGAN SIZE-like protein	4.25723	9.56479e-32
AT4G36770	4	17331952	17332507	534	promoter-TSS	-532	AT4G36770	UDP-Glycosyltransferase superfamily protein	4.22634	1.17984e-57
AT2G25470	2	10837862	10838312	532	promoter-TSS	-220	RLP21	receptor like protein 21	2.20536	6.46383e-55
AT5G52400	5	21271269	21271983	532	Intergenic	-1198	CYP715A1	cytochrome P450, family 715, subfamily A, polypeptide 1	6.95074	8.99459e-21
AT3G46600	3	17157648	17157994	531	promoter-TSS	236	AT3G46600	GRAS family transcription factor	2.46889	3.90185e-21
AT3G43250	3	15215678	15216039	530	promoter-TSS	-727	AT3G43250	coiled-coil protein (DUF572)	4.9053	4.18973e-20
AT5G23510	5	7926481	7927384	529	promoter-TSS	-196	AT5G23510	hypothetical protein	2.21148	1.05534e-184
AT3G09440	3	2906047	2906373	527	promoter-TSS	-263	AT3G09440	Heat shock protein 70 (Hsp 70) family protein	2.91127	2.52769e-122
AT2G40180	2	16782050	16782609	526	promoter-TSS	-37	PP2C5	phosphatase 2C5	3.02375	6.44998e-12
AT1G69920	1	26335486	26335913	526	promoter-TSS	-69	GSTU12	glutathione S-transferase TAU 12	8.79848	2.74102e-28
AT1G17750	1	6104832	6105610	526	TTS	-1102	PEPR2	PEP1 receptor 2	3.79274	1.98042e-111
AT3G50930	3	18929280	18929940	523	promoter-TSS	84	BCS1	cytochrome BC1 synthesi	4.07851	9.65117e-11
AT5G24600	5	8423312	8423724	523	promoter-TSS	-19	AT5G24600	TRP-like ion channel protein (Protein of unknown function, DUF599)	2.74286	4.61458e-09
AT2G21900	2	9335365	9335739	522	intron	726	WRKY59	WRKY DNA-binding protein 59	6.14017	1.49911e-18
AT3G09830	3	3015078	3015702	520	TTS	-1100	AT3G09830	Protein kinase superfamily protein	2.98898	1.90747e-253
AT1G05675	1	1702679	1703009	520	promoter-TSS	-95	AT1G05675	UDP-Glycosyltransferase superfamily protein	3.36299	4.3654e-59
AT1G14260	1	4871280	4871636	520	TTS	-1398	AT1G14260	RING/FYVE/PHD zinc finger superfamily protein	2.97968	5.00277e-22
AT5G40690	5	16290470	16291146	519	TTS	422	AT5G40690	histone-lysine N-methyltransferase trithorax-like protein	3.23313	1.41257e-214
AT2G40170	2	16780377	16780741	517	promoter-TSS	-191	GEA6	Stress induced protein	2.9923	0.0100424
AT1G30620	1	10853362	10853677	516	promoter-TSS	-1416	MUR4	NAD(P)-binding Rossmann-fold superfamily protein	3.07006	0
AT5G52400	5	21272424	21272871	514	promoter-TSS	-177	CYP715A1	cytochrome P450, family 715, subfamily A, polypeptide 1	6.95074	8.99459e-21
AT4G35630	4	16903932	16904277	513	promoter-TSS	45	PSAT	phosphoserine aminotransferase	3.18878	7.73416e-306
AT4G34150	4	16354877	16355217	513	TTS	190	AT4G34150	Calcium-dependent lipid-binding (CaLB domain) family protein	2.08629	1.00787e-84
AT5G56795	5	22971727	22972019	510	TTS	817	MT1B	metallothionein 1B	4.91389	1.02863e-224
AT5G36970	5	14605195	14605695	510	promoter-TSS	-135	NHL25	NDR1/HIN1-like 25	7.24987	1.93629e-24
AT4G37530	4	17634300	17634802	510	promoter-TSS	-145	AT4G37530	Peroxidase superfamily protein	2.77745	6.3731e-99
AT1G50740	1	18807681	18807990	509	exon	163	AT1G50740	Transmembrane proteins 14C	2.1245	3.29427e-44
AT2G25470	2	10837333	10837650	508	promoter-TSS	-816	RLP21	receptor like protein 21	2.20536	6.46383e-55
AT3G57550	3	21306610	21306905	508	promoter-TSS	34	AGK2	guanylate kinase	2.13228	3.40014e-169
AT4G30910	4	15045908	15046192	508	promoter-TSS	-706	AT4G30910	Cytosol aminopeptidase family protein	2.37296	1.21444e-189
AT1G08090	1	2523643	2524127	508	promoter-TSS	-138	NRT2:1	nitrate transporter 2:1	2.01905	1.87501e-19
AT1G50420	1	18681423	18682137	507	TTS	-1480	SCL3	scarecrow-like 3	2.71896	5.72491e-207
AT2G42150	2	17571911	17572357	507	promoter-TSS	-171	AT2G42150	DNA-binding bromodomain-containing protein	2.13532	6.33603e-05
AT1G23830	1	8424168	8424581	504	promoter-TSS	-286	AT1G23830	transmembrane protein	3.41955	5.46538e-152
AT1G08940	1	2877162	2877972	504	TTS	137	AT1G08940	Phosphoglycerate mutase family protein	2.1153	6.22463e-77
AT5G62430	5	25070198	25070457	502	intron	784	CDF1	cycling DOF factor 1	3.59885	4.80859e-25
AT3G23000	3	8172482	8172748	501	exon	136	CIPK7	CBL-interacting protein kinase 7	3.22358	0
AT2G23320	2	9924472	9924970	501	promoter-TSS	-212	WRKY15	WRKY DNA-binding protein 15	2.82616	4.78123e-178
AT1G02880	1	644550	644964	501	promoter-TSS	-211	TPK1	thiamin pyrophosphokinase1	2.59978	7.13028e-95
AT5G56250	5	22773436	22773818	500	promoter-TSS	-606	HAP8	hapless 8	2.82239	1.1058e-240
AT3G57460	3	21266524	21266836	500	promoter-TSS	-853	AT3G57460	catalytic/ metal ion binding / metalloendopeptidase/ zinc ion binding protein	4.50985	1.68896e-88
AT5G48657	5	19735249	19735877	499	promoter-TSS	-74	AT5G48657	defense protein-like protein	2.01301	5.02352e-55
AT1G80830	1	30375590	30376484	499	promoter-TSS	35	NRAMP1	natural resistance-associated macrophage protein 1	3.74195	0
AT1G02860	1	634787	635306	498	promoter-TSS	-98	NLA	SPX (SYG1/Pho81/XPR1) domain-containing protein	2.98561	4.92082e-197
AT5G54490	5	22120458	22121340	498	promoter-TSS	-203	PBP1	pinoid-binding protein 1	2.0381	0.00151578
AT3G57140	3	21153633	21153981	498	promoter-TSS	-171	SDP1-LIKE	sugar-dependent 1-like protein	3.60895	2.86476e-54
AT3G11580	3	3652350	3652964	497	promoter-TSS	-931	AT3G11580	AP2/B3-like transcriptional factor family protein	4.22164	1.81619e-99
AT5G13320	5	4267675	4268011	496	promoter-TSS	387	PBS3	Auxin-responsive GH3 family protein	7.21402	2.91738e-107
AT4G34810	4	16597814	16598225	495	promoter-TSS	-939	AT4G34810	SAUR-like auxin-responsive protein family	3.11903	2.41704e-30
AT3G28580	3	10714913	10715606	493	promoter-TSS	-364	AT3G28580	P-loop containing nucleoside triphosphate hydrolases superfamily protein	6.23978	5.52212e-64
AT4G25390	4	12976816	12977239	490	promoter-TSS	-314	AT4G25390	Protein kinase superfamily protein	3.30433	1.56013e-216
AT1G05100	1	1469118	1469428	490	promoter-TSS	-268	MAPKKK18	mitogen-activated protein kinase kinase kinase 18	2.79448	5.44614e-10
AT1G04360	1	1169332	1169979	490	promoter-TSS	-621	AT1G04360	RING/U-box superfamily protein	2.78015	3.30989e-83
AT5G13080	5	4152283	4152937	489	TTS	-1409	WRKY75	WRKY DNA-binding protein 75	4.98984	9.26136e-208
AT5G40780	5	16322944	16323330	489	promoter-TSS	-1209	LHT1	lysine histidine transporter 1	4.16012	0
AT4G39980	4	18539436	18539827	488	exon	120	DHS1	3-deoxy-D-arabino-heptulosonate 7-phosphate synthase 1	3.85828	0
AT1G69490	1	26120784	26121588	487	promoter-TSS	-894	NAP	NAC-like, activated by AP3/PI	3.4558	2.10123e-157
AT5G42800	5	17165947	17166265	487	promoter-TSS	-74	DFR	dihydroflavonol 4-reductase	2.9899	1.17677e-10
AT1G02930	1	662270	662760	486	promoter-TSS	-40	GSTF6	glutathione S-transferase 6	4.23687	0
AT3G22830	3	8076853	8077760	486	Intergenic	-1483	HSFA6B	heat shock transcription factor A6B	3.07372	8.26913e-09
AT2G40670	2	16969704	16970335	486	TTS	165	RR16	response regulator 16	5.3975	4.43174e-164
AT5G07100	5	2203929	2204313	486	promoter-TSS	-85	WRKY26	WRKY DNA-binding protein 26	2.31336	5.80372e-134
AT1G17380	1	5956853	5957293	486	exon	182	JAZ5	jasmonate-zim-domain protein 5	3.24464	1.63789e-42
AT5G11920	5	3839037	3839491	484	promoter-TSS	-52	cwINV6	6-&1-fructan exohydrolase	5.62275	2.31626e-228
AT4G16680	4	9391543	9392017	484	promoter-TSS	-54	AT4G16680	P-loop containing nucleoside triphosphate hydrolases superfamily protein	3.29396	2.2527e-166
AT5G65300	5	26095705	26096015	483	exon	254	AT5G65300	hypothetical protein	2.60575	6.00645e-08
AT1G52120	1	19399335	19399629	482	Intergenic	-1238	AT1G52120	Mannose-binding lectin superfamily protein	6.74855	6.43257e-61
AT3G63440	3	23423592	23424157	481	promoter-TSS	-283	CKX6	cytokinin oxidase/dehydrogenase 6	2.04507	4.50115e-83
AT5G54700	5	22226408	22227279	481	TTS	-1227	AT5G54700	Ankyrin repeat family protein	2.08285	0.00492508
AT5G41610	5	16641456	16641957	480	promoter-TSS	126	CHX18	cation/H+ exchanger 18	3.98932	4.56137e-77
AT1G02400	1	486181	486792	479	promoter-TSS	-315	GA2OX6	gibberellin 2-oxidase 6	3.46105	2.30218e-170
AT4G34230	4	16387844	16388331	479	exon	853	CAD5	cinnamyl alcohol dehydrogenase 5	2.87479	1.38217e-143
AT3G61440	3	22735312	22735824	479	promoter-TSS	-111	CYSC1	cysteine synthase C1	3.08747	0
AT4G24380	4	12612472	12612778	479	promoter-TSS	247	AT4G24380	dihydrofolate reductase	2.92075	8.60119e-33
AT1G13490	1	4626262	4626560	478	promoter-TSS	-347	AT1G13490	hypothetical protein (DUF1262)	5.86403	4.94383e-09
AT2G39400	2	16452295	16452778	477	promoter-TSS	-76	AT2G39400	alpha/beta-Hydrolases superfamily protein	2.07386	2.23193e-78
AT4G11280	4	6862289	6862710	477	Intergenic	-1480	ACS6	1-aminocyclopropane-1-carboxylic acid (acc) synthase 6	3.55104	1.56221e-06
AT5G05350	5	1583751	1584156	476	Intergenic	-1296	AT5G05350	PLAC8 family protein	2.26905	1.63247e-18
AT5G06750	5	2088648	2088963	475	promoter-TSS	192	AT5G06750	Protein phosphatase 2C family protein	2.66463	3.09776e-123
AT1G05880	1	1774481	1775133	475	promoter-TSS	-836	ARI12	RING/U-box superfamily protein	7.51348	1.83272e-101
AT5G01900	5	352056	352448	474	promoter-TSS	-157	WRKY62	WRKY DNA-binding protein 62	4.41512	2.12581e-24
AT1G11700	1	3944282	3944621	474	Intergenic	-1133	AT1G11700	senescence regulator (Protein of unknown function, DUF584)	2.30844	1.36766e-59
AT1G15670	1	5389097	5389414	473	promoter-TSS	-697	AT1G15670	Galactose oxidase/kelch repeat superfamily protein	2.81611	0
AT1G78050	1	29346995	29347937	472	promoter-TSS	-115	PGM	phosphoglycerate/bisphosphoglycerate mutase	2.61337	2.14926e-122
AT2G43040	2	17900065	17900393	471	promoter-TSS	-673	NPG1	tetratricopeptide repeat (TPR)-containing protein	2.15781	3.11362e-49
AT1G76070	1	28546130	28546635	470	promoter-TSS	0	AT1G76070	hypothetical protein	3.50645	3.97784e-148
AT2G31730	2	13488636	13489035	470	promoter-TSS	-144	AT2G31730	basic helix-loop-helix (bHLH) DNA-binding superfamily protein	2.90872	1.16702e-163
AT4G19520	4	10647870	10648391	469	promoter-TSS	-862	AT4G19520	disease resistance protein (TIR-NBS-LRR class) family	2.81674	8.27521e-262
AT1G53170	1	19822106	19822406	467	exon	143	ERF8	ethylene response factor 8	2.51567	4.44326e-67
AT1G80450	1	30244695	30245391	467	promoter-TSS	-94	AT1G80450	VQ motif-containing protein	2.42509	6.58386e-39
AT4G16960	4	9551093	9551405	466	promoter-TSS	-221	AT4G16960	disease resistance protein (TIR-NBS-LRR class)	2.04951	9.7153e-59
AT4G28400	4	14047422	14048039	464	promoter-TSS	-538	AT4G28400	Protein phosphatase 2C family protein	2.79536	2.72316e-225
AT5G53420	5	21673375	21673656	463	promoter-TSS	57	AT5G53420	CCT motif family protein	3.47768	0
AT1G67920	1	25472818	25474049	463	promoter-TSS	-111	AT1G67920	hypothetical protein	2.81895	1.50608e-30
AT4G23030	4	12071668	12072336	461	promoter-TSS	-758	AT4G23030	MATE efflux family protein	5.16494	8.87691e-303
AT3G04220	3	1112090	1112679	461	promoter-TSS	53	AT3G04220	Disease resistance protein (TIR-NBS-LRR class) family	5.45358	1.70588e-137
AT2G18660	2	8091706	8092168	458	promoter-TSS	-201	PNP-A	plant natriuretic peptide A	5.1974	6.95447e-141
AT4G23220	4	12156729	12157482	457	promoter-TSS	-224	CRK14	cysteine-rich RECEPTOR-like kinase	3.04916	8.5938e-225
AT1G03740	1	933299	933726	454	promoter-TSS	68	AT1G03740	Protein kinase superfamily protein	2.20761	6.3973e-179
AT1G68200	1	25561647	25561927	453	promoter-TSS	-331	AT1G68200	Zinc finger C-x8-C-x5-C-x3-H type family protein	2.93512	2.90117e-10
AT4G34131	4	16344758	16345335	453	promoter-TSS	-228	UGT73B3	UDP-glucosyl transferase 73B3	2.73921	2.54375e-155
AT5G25180	5	8698271	8698752	452	Intergenic	-1403	CYP71B14	cytochrome P450, family 71, subfamily B, polypeptide 14	5.87614	4.98384e-163
AT4G27970	4	13919457	13919828	451	exon	710	SLAH2	SLAC1 homologue 2	2.81189	1.30846e-94
AT3G55840	3	20719399	20719699	451	promoter-TSS	-683	AT3G55840	Hs1pro-1 protein	2.92239	1.86035e-43
AT1G66870	1	24947694	24948102	449	promoter-TSS	-1181	AT1G66870	Carbohydrate-binding X8 domain superfamily protein	3.3331	0.00177191
AT1G72940	1	27441874	27442284	449	promoter-TSS	98	AT1G72940	Toll-Interleukin-Resistance (TIR) domain-containing protein	3.36655	9.79013e-27
AT1G46768	1	17266394	17267134	449	promoter-TSS	-40	RAP2.1	related to AP2 1	2.84066	5.98777e-48
AT2G01180	2	108586	108992	449	promoter-TSS	-558	PAP1	phosphatidic acid phosphatase 1	2.60271	1.21035e-67
AT5G05340	5	1580773	1581032	448	promoter-TSS	-27	PRX52	Peroxidase superfamily protein	2.27684	1.71081e-06
AT2G46680	2	19167433	19167944	447	promoter-TSS	-721	HB-7	homeobox 7	3.24016	1.08929e-164
AT1G61260	1	22596382	22596680	445	Intergenic	-1193	AT1G61260	cotton fiber (DUF761)	3.22129	2.39664e-195
AT1G78410	1	29502381	29502719	445	promoter-TSS	44	AT1G78410	VQ motif-containing protein	6.83738	0
AT1G21120	1	7397803	7398350	445	TTS	-1253	IGMT2	O-methyltransferase family protein	6.22388	0
AT1G20510	1	7105820	7106113	444	promoter-TSS	-97	OPCL1	OPC-8:0 CoA ligase1	3.37226	3.8958e-287
AT1G61340	1	22627905	22628179	443	promoter-TSS	-222	FBS1	F-box family protein	3.64208	7.71709e-09
AT4G14690	4	8418416	8418800	443	promoter-TSS	366	ELIP2	Chlorophyll A-B binding family protein	7.5997	1.69581e-78
AT1G72520	1	27307856	27308158	442	promoter-TSS	-506	LOX4	PLAT/LH2 domain-containing lipoxygenase family protein	5.10169	1.634e-187
AT5G67430	5	26909081	26910174	442	promoter-TSS	-578	AT5G67430	Acyl-CoA N-acyltransferases (NAT) superfamily protein	2.09506	7.51067e-07
AT2G19590	2	8478116	8478479	442	promoter-TSS	-610	ACO1	ACC oxidase 1	2.26262	1.03428e-64
AT2G26170	2	11140509	11140891	440	promoter-TSS	-109	CYP711A1	cytochrome P450, family 711, subfamily A, polypeptide 1	3.56704	5.34578e-197
AT2G30040	2	12820932	12821640	440	promoter-TSS	-283	MAPKKK14	mitogen-activated protein kinase kinase kinase 14	4.58632	3.57446e-35
AT2G20835	2	8971143	8971594	440	promoter-TSS	-29	AT2G20835	hypothetical protein	2.21224	5.47982e-07
AT1G10040	1	3278466	3278993	439	promoter-TSS	-32	AT1G10040	alpha/beta-Hydrolases superfamily protein	3.31373	5.30556e-108
AT4G23010	4	12062550	12062887	439	promoter-TSS	119	UTR2	UDP-galactose transporter 2	2.00109	2.24952e-126
AT1G75170	1	28213671	28214033	439	promoter-TSS	186	AT1G75170	Sec14p-like phosphatidylinositol transfer family protein	2.85659	1.8798e-200
AT5G57910	5	23452634	23453180	439	promoter-TSS	56	AT5G57910	ribosomal RNA small subunit methyltransferase G	2.52487	2.94612e-127
AT4G33467	4	16102230	16102612	439	promoter-TSS	-225	AT4G33467	hypothetical protein	3.18355	1.89025e-14
AT5G62150	5	24957409	24957728	437	promoter-TSS	-557	AT5G62150	peptidoglycan-binding LysM domain-containing protein	2.50329	5.03871e-30
AT1G33110	1	12004225	12005122	436	promoter-TSS	-254	AT1G33110	MATE efflux family protein	2.43787	7.48692e-75
AT3G13130	3	4222371	4222802	436	promoter-TSS	-326	AT3G13130	transmembrane protein	4.74945	9.11064e-14
AT1G18710	1	6450517	6450770	436	promoter-TSS	58	MYB47	myb domain protein 47	3.75656	3.82715e-18
AT5G22530	5	7479754	7480349	436	promoter-TSS	-362	AT5G22530	hypothetical protein	4.68008	2.90995e-25
AT4G21120	4	11268659	11269275	435	TTS	-1018	AAT1	amino acid transporter 1	2.40034	1.08381e-37
AT5G64890	5	25935137	25935469	434	exon	735	PROPEP2	elicitor peptide 2 precursor	6.20174	4.5175e-100
AT4G37530	4	17632719	17633874	432	TTS	-1400	AT4G37530	Peroxidase superfamily protein	2.77745	6.3731e-99
AT4G37310	4	17559037	17559767	432	promoter-TSS	-298	CYP81H1	cytochrome P450, family 81, subfamily H, polypeptide 1	3.42489	0
AT4G30060	4	14692376	14693033	431	promoter-TSS	-981	AT4G30060	Core-2/I-branching beta-1,6-N-acetylglucosaminyltransferase family protein	2.31109	2.82073e-105
AT4G36830	4	17348317	17348807	430	promoter-TSS	-800	HOS3-1	GNS1/SUR4 membrane protein family	4.26195	1.66824e-28
AT4G27070	4	13586258	13586601	430	exon	161	TSB2	tryptophan synthase beta-subunit 2	2.79376	1.55343e-75
AT1G77450	1	29099616	29100065	430	promoter-TSS	1	NAC032	NAC domain containing protein 32	2.71389	4.21149e-83
AT5G61570	5	24756958	24757223	429	TTS	-1271	AT5G61570	Protein kinase superfamily protein	2.44345	1.71261e-98
AT4G18430	4	10185298	10185635	429	promoter-TSS	-83	RABA1e	RAB GTPase homolog A1E	2.50583	4.21755e-37
AT3G02140	3	387376	387662	429	promoter-TSS	-468	TMAC2	AFP2 (ABI five-binding protein 2) family protein	2.57147	9.15327e-103
AT2G38790	2	16215342	16215680	429	promoter-TSS	-247	AT2G38790	hypothetical protein	2.95301	3.07397e-55
AT3G22910	3	8120525	8120980	428	Intergenic	-1262	AT3G22910	ATPase E1-E2 type family protein / haloacid dehalogenase-like hydrolase family protein	4.63245	5.84776e-25
AT2G14750	2	6313197	6314277	428	promoter-TSS	-146	APK	APS kinase	2.41664	4.13248e-186
AT1G51890	1	19278545	19278925	427	promoter-TSS	-132	AT1G51890	Leucine-rich repeat protein kinase family protein	2.99078	7.40175e-61
AT2G44070	2	18232807	18233168	426	promoter-TSS	-357	AT2G44070	NagB/RpiA/CoA transferase-like superfamily protein	2.98942	9.92171e-07
AT4G18540	4	10223647	10224054	425	promoter-TSS	-774	AT4G18540	transmembrane protein	5.35354	2.68072e-29
AT3G55950	3	20756020	20756543	425	exon	409	CCR3	CRINKLY4 related 3	3.00395	4.32738e-134
AT2G24600	2	10454311	10454799	424	promoter-TSS	38	AT2G24600	Ankyrin repeat family protein	2.1012	9.47224e-122
AT4G11300	4	6874714	6875168	424	Intergenic	-1252	AT4G11300	ROH1, putative (DUF793)	2.31991	3.9559e-102
AT5G53750	5	21817151	21817432	423	exon	163	AT5G53750	CBS domain-containing protein	4.06297	1.08333e-295
AT1G79410	1	29870023	29870350	420	promoter-TSS	-402	OCT5	organic cation/carnitine transporter5	2.34035	2.64611e-84
AT4G05020	4	2572458	2572789	419	promoter-TSS	196	NDB2	NAD(P)H dehydrogenase B2	3.01686	4.37551e-95
AT4G14368	4	8279281	8279616	419	promoter-TSS	-540	AT4G14368	Regulator of chromosome condensation (RCC1) family protein	2.5148	0.000127347
AT5G58900	5	23785065	23785491	418	exon	234	AT5G58900	Homeodomain-like transcriptional regulator	2.12822	4.24869e-116
AT4G22710	4	11934211	11934452	417	promoter-TSS	-638	CYP706A2	cytochrome P450, family 706, subfamily A, polypeptide 2	7.70961	6.03408e-147
AT1G72240	1	27189471	27189720	417	promoter-TSS	-441	AT1G72240	hypothetical protein	2.86666	8.35303e-16
AT1G73805	1	27749108	27749687	417	promoter-TSS	-149	SARD1	Calmodulin binding protein-like protein	3.31707	2.01428e-48
AT1G10370	1	3398714	3399186	415	promoter-TSS	-592	ERD9	Glutathione S-transferase family protein	3.20327	1.77435e-122
AT1G29020	1	10123160	10123498	415	promoter-TSS	-356	AT1G29020	Calcium-binding EF-hand family protein	2.45433	7.05187e-18
AT1G66550	1	24828117	24828587	414	promoter-TSS	-185	WRKY67	WRKY DNA-binding protein 67	7.45645	1.29844e-16
AT2G24600	2	10455608	10455863	413	Intergenic	-1142	AT2G24600	Ankyrin repeat family protein	2.1012	9.47224e-122
AT5G04390	5	1238772	1239075	413	exon	103	AT5G04390	C2H2-type zinc finger family protein	4.23428	1.09663e-85
AT2G27310	2	11684975	11685296	413	exon	207	AT2G27310	F-box family protein	2.33663	1.03363e-74
AT2G03020	2	884157	884585	410	promoter-TSS	-207	AT2G03020	Heat shock protein HSP20/alpha crystallin family	6.22029	6.53399e-40
AT4G30490	4	14902413	14902999	410	promoter-TSS	-562	AT4G30490	AFG1-like ATPase family protein	2.59149	2.7254e-198
AT5G39090	5	15643456	15643811	409	TTS	140	AT5G39090	HXXXD-type acyl-transferase family protein	4.45364	1.82978e-73
AT5G14760	5	4768394	4768739	409	exon	303	AO	L-aspartate oxidase	4.19189	3.11307e-241
AT5G52050	5	21138706	21139048	407	exon	174	AT5G52050	MATE efflux family protein	3.41245	3.73645e-147
AT1G02450	1	498846	499146	407	promoter-TSS	-457	NIMIN1	NIM1-interacting 1	5.20306	4.03382e-69
AT3G07380	3	2363067	2363502	407	promoter-TSS	-460	AT3G07380	glycosyltransferase family protein (DUF23)	3.08991	2.14341e-08
AT4G31500	4	15275063	15275417	407	TTS	164	CYP83B1	cytochrome P450, family 83, subfamily B, polypeptide 1	3.85613	0
AT2G40113	2	16749746	16750023	405	promoter-TSS	-151	AT2G40113	Pollen Ole e 1 allergen and extensin family protein	3.14571	1.08659e-42
AT5G33290	5	12558141	12558620	405	exon	226	XGD1	xylogalacturonan deficient 1	2.57337	2.49131e-147
AT1G03220	1	786533	787201	405	promoter-TSS	35	AT1G03220	Eukaryotic aspartyl protease family protein	4.72033	0
AT2G28350	2	12112601	12113036	405	Intergenic	-1244	ARF10	auxin response factor 10	2.69358	4.46895e-192
AT4G05100	4	2617342	2617666	404	promoter-TSS	-868	MYB74	myb domain protein 74	4.10538	6.96494e-61
AT5G39080	5	15640978	15641305	404	promoter-TSS	-301	AT5G39080	HXXXD-type acyl-transferase family protein	2.93948	4.02251e-266
AT3G60200	3	22248522	22249235	403	promoter-TSS	-14	AT3G60200	hypothetical protein	2.48587	7.88639e-114
AT3G48890	3	18128960	18129316	402	promoter-TSS	-314	MAPR3	membrane-associated progesterone binding protein 3	2.47054	4.25842e-131
AT5G18130	5	5994563	5994849	402	promoter-TSS	-773	AT5G18130	transmembrane protein	2.51978	2.80212e-137
AT3G28890	3	10899405	10899691	401	promoter-TSS	-707	RLP43	receptor like protein 43	2.75137	2.13452e-07
AT4G24150	4	12536741	12537183	399	promoter-TSS	-328	GRF8	growth-regulating factor 8	4.43752	1.36624e-71
AT3G26590	3	9765943	9766227	397	promoter-TSS	-515	AT3G26590	MATE efflux family protein	2.59101	2.53047e-149
AT5G27380	5	9671189	9671480	396	promoter-TSS	-319	GSH2	glutathione synthetase 2	2.23569	2.34567e-299
AT1G07430	1	2282844	2283239	396	promoter-TSS	-213	HAI2	highly ABA-induced PP2C protein 2	5.22287	2.06982e-41
AT1G75000	1	28162658	28162952	396	promoter-TSS	-539	AT1G75000	GNS1/SUR4 membrane protein family	3.19915	3.33949e-29
AT1G01480	1	174637	174983	396	promoter-TSS	-896	ACS2	1-amino-cyclopropane-1-carboxylate synthase 2	2.95146	5.11833e-22
AT1G58420	1	21706157	21706441	395	promoter-TSS	-876	AT1G58420	Uncharacterized conserved protein UCP031279	3.21466	2.40372e-05
AT5G58670	5	23707929	23708265	395	TTS	-1094	PLC1	phospholipase C1	2.35916	3.83183e-50
AT3G26200	3	9587618	9587909	393	Intergenic	-1486	CYP71B22	cytochrome P450, family 71, subfamily B, polypeptide 22	4.34394	0
AT5G58620	5	23692785	23693077	393	promoter-TSS	-328	AT5G58620	zinc finger (CCCH-type) family protein	2.28239	6.13576e-138
AT1G01590	1	212649	212919	392	exon	-1366	FRO1	ferric reduction oxidase 1	2.80154	1.72128e-07
AT3G18560	3	6392612	6393234	392	promoter-TSS	-824	AT3G18560	hypothetical protein	2.06019	3.37732e-50
AT1G18835	1	6496902	6497247	391	promoter-TSS	-583	MIF3	mini zinc finger	5.78718	1.9316e-101
AT3G17120	3	5840249	5840507	391	promoter-TSS	-668	AT3G17120	transmembrane protein	2.36807	9.83046e-106
AT4G11280	4	6863943	6864338	391	exon	161	ACS6	1-aminocyclopropane-1-carboxylic acid (acc) synthase 6	3.55104	1.56221e-06
AT1G53620	1	20011687	20012009	391	promoter-TSS	124	AT1G53620	transmembrane protein	6.96554	1.22274e-38
AT1G47890	1	17644808	17645096	391	exon	976	RLP7	receptor like protein 7	5.16911	5.91593e-92
AT5G10930	5	3448281	3448657	390	TTS	-1191	CIPK5	CBL-interacting protein kinase 5	2.75323	1.1278e-53
AT3G14620	3	4914506	4914817	389	promoter-TSS	-128	CYP72A8	cytochrome P450, family 72, subfamily A, polypeptide 8	2.2136	6.47907e-151
AT1G78030	1	29341382	29341727	388	promoter-TSS	-603	AT1G78030	hypothetical protein	2.02073	0.000639433
AT1G22110	1	7802291	7802593	388	exon	124	AT1G22110	structural constituent of ribosome	3.71288	2.58028e-52
AT4G28460	4	14065782	14066008	388	promoter-TSS	-97	AT4G28460	transmembrane protein	4.96764	2.61603e-36
AT5G40240	5	16084571	16084878	388	promoter-TSS	489	UMAMIT40	nodulin MtN21 /EamA-like transporter family protein	2.32649	6.29964e-88
AT5G20960	5	7115733	7115992	385	promoter-TSS	-825	AO1	aldehyde oxidase 1	2.32626	3.70562e-107
AT1G65390	1	24292042	24292563	384	promoter-TSS	-188	PP2-A5	phloem protein 2 A5	5.66849	0
AT3G48450	3	17944855	17945137	384	exon	142	AT3G48450	RPM1-interacting protein 4 (RIN4) family protein	2.60232	2.39616e-16
AT1G59950	1	22070727	22071040	383	promoter-TSS	-295	AT1G59950	NAD(P)-linked oxidoreductase superfamily protein	7.68012	2.0142e-116
AT1G32350	1	11668609	11668871	382	promoter-TSS	-50	AOX1D	alternative oxidase 1D	4.17123	2.91378e-12
AT5G24160	5	8185766	8186120	382	exon	157	SQE6	squalene monooxygenase 6	2.22892	1.05257e-132
AT1G69440	1	26105320	26105627	382	promoter-TSS	-145	AGO7	Argonaute family protein	4.00188	2.66349e-224
AT2G14960	2	6454518	6454783	380	promoter-TSS	-853	GH3.1	Auxin-responsive GH3 family protein	2.56424	1.8802e-08
AT2G41230	2	17196595	17196863	380	TTS	-1032	ORS1	ORGAN SIZE-like protein	4.25723	9.56479e-32
AT1G12200	1	4137311	4137567	379	promoter-TSS	-76	FMO	Flavin-binding monooxygenase family protein	2.47465	7.45386e-124
AT3G21320	3	7503012	7503251	379	Intergenic	-1243	AT3G21320	EARLY FLOWERING protein	2.44663	2.32368e-07
AT1G13520	1	4633430	4633724	378	promoter-TSS	-278	AT1G13520	hypothetical protein (DUF1262)	4.7802	1.25545e-135
AT4G01840	4	793066	793282	378	promoter-TSS	-3	KCO5	Ca2+ activated outward rectifying K+ channel 5	2.03075	8.82182e-43
AT3G56200	3	20849126	20849656	378	promoter-TSS	-371	AT3G56200	Transmembrane amino acid transporter family protein	2.04346	2.20039e-68
AT4G10040	4	6276837	6277062	378	promoter-TSS	1	CYTC-2	cytochrome c-2	2.56978	9.69535e-63
AT3G53260	3	19746866	19747275	378	promoter-TSS	44	PAL2	phenylalanine ammonia-lyase 2	2.76292	2.67125e-98
AT3G26830	3	9887486	9887989	378	promoter-TSS	-180	PAD3	Cytochrome P450 superfamily protein	5.58912	0
AT3G21330	3	7507222	7507655	377	exon	198	AT3G21330	basic helix-loop-helix (bHLH) DNA-binding superfamily protein	5.32881	2.45468e-213
AT3G11840	3	3737953	3738290	377	promoter-TSS	87	PUB24	E3 ubiquitin-protein ligase PUB24-like protein	4.42081	2.38663e-55
AT3G11840	3	3738367	3738692	376	promoter-TSS	-321	PUB24	E3 ubiquitin-protein ligase PUB24-like protein	4.42081	2.38663e-55
AT2G01340	2	162911	163194	375	promoter-TSS	-902	At17.1	plastid movement impaired protein	2.92678	1.13112e-140
AT5G06090	5	1833820	1834080	375	Intergenic	-1097	GPAT7	glycerol-3-phosphate acyltransferase 7	2.00925	1.65744e-05
AT2G31865	2	13549027	13549505	375	TTS	305	PARG2	poly(ADP-ribose) glycohydrolase 2	2.42993	8.35858e-64
AT2G23270	2	9902947	9903316	374	promoter-TSS	-84	AT2G23270	transmembrane protein	8.29645	1.96998e-128
AT5G38530	5	15423827	15424147	372	promoter-TSS	7	TSBtype2	tryptophan synthase beta type 2	2.60292	6.96523e-273
AT5G03630	5	925355	925729	372	promoter-TSS	-814	ATMDAR2	Pyridine nucleotide-disulfide oxidoreductase family protein	2.43153	0
AT3G05937	3	1776505	1776803	371	TTS	186	AT3G05937	hypothetical protein	2.28508	6.93117e-35
AT2G45680	2	18822757	18823071	371	TTS	-1025	TCP9	TCP family transcription factor	2.42456	2.40375e-14
AT3G21780	3	7675746	7676196	371	TTS	548	UGT71B6	UDP-glucosyl transferase 71B6	2.11649	6.93279e-50
AT5G10520	5	3322969	3323325	369	promoter-TSS	-237	RBK1	ROP binding protein kinases 1	3.55332	1.93847e-182
AT4G22960	4	12029187	12029492	368	promoter-TSS	-681	AT4G22960	FAM63A-like protein (DUF544)	2.72572	2.65242e-13
AT4G30530	4	14919248	14919496	367	Intergenic	-1004	GGP1	Class I glutamine amidotransferase-like superfamily protein	3.15031	3.0968e-303
AT4G37390	4	17579396	17579702	366	promoter-TSS	-69	BRU6	Auxin-responsive GH3 family protein	6.57806	0
AT4G04220	4	2033148	2033409	366	TTS	110	RLP46	receptor like protein 46	3.20406	4.433e-140
AT1G25220	1	8839371	8839691	366	promoter-TSS	18	ASB1	anthranilate synthase beta subunit 1	2.68116	1.10186e-123
AT2G35980	2	15110346	15110657	366	promoter-TSS	9	YLS9	Late embryogenesis abundant (LEA) hydroxyproline-rich glycoprotein family	3.76701	2.13304e-23
AT5G64810	5	25908007	25908391	366	promoter-TSS	-48	WRKY51	WRKY DNA-binding protein 51	5.46642	6.60416e-23
AT2G21620	2	9247890	9248256	365	promoter-TSS	-500	RD2	Adenine nucleotide alpha hydrolases-like superfamily protein	3.5872	0
AT2G18720	2	8117583	8118032	365	promoter-TSS	-722	AT2G18720	Translation elongation factor EF1A/initiation factor IF2gamma family protein	5.75219	1.89939e-32
AT1G80120	1	30138388	30138752	365	promoter-TSS	-248	AT1G80120	LURP-one-like protein (DUF567)	2.32838	1.82357e-22
AT5G55930	5	22653355	22653751	360	exon	838	OPT1	oligopeptide transporter 1	3.4452	0
AT4G03540	4	1569361	1569635	360	promoter-TSS	-439	AT4G03540	Uncharacterized protein family (UPF0497)	5.30691	4.27167e-49
AT1G17380	1	5957781	5958073	357	promoter-TSS	-672	JAZ5	jasmonate-zim-domain protein 5	3.24464	1.63789e-42
AT5G03310	5	799626	800062	356	promoter-TSS	-138	AT5G03310	SAUR-like auxin-responsive protein family	2.73114	1.17302e-19
AT1G56060	1	20967317	20967553	356	promoter-TSS	-255	AT1G56060	cysteine-rich/transmembrane domain protein B	4.85623	1.64212e-23
AT4G37390	4	17578708	17579139	356	promoter-TSS	-695	BRU6	Auxin-responsive GH3 family protein	6.57806	0
AT2G36590	2	15345471	15345801	356	promoter-TSS	37	ProT3	proline transporter 3	7.10084	0
AT3G26840	3	9892193	9892460	354	promoter-TSS	-465	PES2	Esterase/lipase/thioesterase family protein	3.87921	5.07508e-240
AT2G28350	2	12113931	12114264	354	promoter-TSS	35	ARF10	auxin response factor 10	2.69358	4.46895e-192
AT3G10930	3	3421130	3421822	354	promoter-TSS	-544	AT3G10930	hypothetical protein	2.68503	2.34353e-06
AT2G45760	2	18847593	18848368	352	promoter-TSS	-145	BAP2	BON association protein 2	7.0149	2.09387e-35
AT1G25422	1	8918342	8918763	351	promoter-TSS	-237	AT1G25422	hypothetical protein	4.68311	2.83439e-44
AT4G21920	4	11636443	11636725	351	exon	136	AT4G21920	hypothetical protein	5.0962	2.12314e-62
AT2G29350	2	12599583	12599805	351	TTS	-1220	SAG13	senescence-associated gene 13	3.38472	8.99478e-29
AT3G46600	3	17156190	17156558	350	TTS	-1211	AT3G46600	GRAS family transcription factor	2.46889	3.90185e-21
AT4G03420	4	1511629	1512308	350	exon	371	AT4G03420	hypothetical protein (DUF789)	2.20305	9.51653e-141
AT3G12740	3	4049092	4049849	350	promoter-TSS	161	ALIS1	ALA-interacting subunit 1	2.04081	2.75233e-212
AT1G18970	1	6555620	6556029	350	promoter-TSS	-214	GLP4	germin-like protein 4	2.44357	1.85425e-30
AT2G04400	2	1530697	1531094	350	promoter-TSS	-253	AT2G04400	Aldolase-type TIM barrel family protein	3.32939	0
AT5G14470	5	4665202	4665617	350	promoter-TSS	-728	AT5G14470	GHMP kinase family protein	2.78107	6.20797e-53
AT5G10210	5	3204833	3205080	349	TTS	-1184	AT5G10210	nitric oxide synthase-interacting protein	2.06114	1.57059e-62
AT3G25760	3	9403601	9403906	349	promoter-TSS	-26	AOC1	allene oxide cyclase 1	5.43583	0
AT1G10370	1	3398271	3398593	349	promoter-TSS	-74	ERD9	Glutathione S-transferase family protein	3.20327	1.77435e-122
AT1G17420	1	5976980	5977447	348	promoter-TSS	-110	LOX3	lipoxygenase 3	3.47204	1.26606e-113
AT3G44990	3	16449008	16449275	348	promoter-TSS	-297	XTH31	xyloglucan endo-transglycosylase-related 8	4.13685	0
AT1G73500	1	27640368	27640767	348	promoter-TSS	76	MKK9	MAP kinase kinase 9	3.08446	4.96524e-12
AT2G32680	2	13862697	13863117	348	promoter-TSS	-293	RLP23	receptor like protein 23	6.44928	0
AT5G24030	5	8123966	8124219	346	Intergenic	-1308	SLAH3	SLAC1 homologue 3	2.14478	9.15686e-88
AT4G30530	4	14920377	14920681	346	exon	153	GGP1	Class I glutamine amidotransferase-like superfamily protein	3.15031	3.0968e-303
AT5G64750	5	25891400	25891618	346	promoter-TSS	60	ABR1	Integrase-type DNA-binding superfamily protein	4.29469	7.50778e-88
AT1G43910	1	16657758	16658027	346	promoter-TSS	-206	AT1G43910	P-loop containing nucleoside triphosphate hydrolases superfamily protein	2.51151	2.45179e-46
AT2G01340	2	163553	163988	345	promoter-TSS	-184	At17.1	plastid movement impaired protein	2.92678	1.13112e-140
AT1G13310	1	4563228	4563461	344	promoter-TSS	-184	AT1G13310	Endosomal targeting BRO1-like domain-containing protein	2.89348	0.000160383
AT3G19390	3	6722544	6722842	344	promoter-TSS	-132	AT3G19390	Granulin repeat cysteine protease family protein	2.32173	5.06883e-154
AT4G27850	4	13869375	13869623	344	promoter-TSS	-877	AT4G27850	Glycine-rich protein family	5.13518	6.63803e-65
AT3G61250	3	22669922	22670241	344	promoter-TSS	-648	MYB17	myb domain protein 17	3.37465	2.25906e-145
AT5G13550	5	4359959	4360491	344	promoter-TSS	-533	SULTR4;1	sulfate transporter 4.1	2.41847	9.68659e-224
AT1G68440	1	25657710	25658052	343	exon	124	AT1G68440	transmembrane protein	2.12527	1.49397e-203
AT3G19930	3	6934562	6934870	343	promoter-TSS	148	STP4	sugar transporter 4	3.46425	0
AT5G03140	5	740440	740738	343	promoter-TSS	-270	AT5G03140	Concanavalin A-like lectin protein kinase family protein	4.00984	0
AT4G24040	4	12487522	12488306	341	promoter-TSS	-126	TRE1	trehalase 1	3.17108	2.71113e-226
AT1G79420	1	29870594	29871082	340	promoter-TSS	-488	AT1G79420	C-type mannose receptor (DUF620)	2.41521	1.46509e-38
AT3G48690	3	18038722	18039121	339	promoter-TSS	-687	CXE12	alpha/beta-Hydrolases superfamily protein	3.85335	0
AT5G62070	5	24933091	24933591	339	promoter-TSS	-655	IQD23	IQ-domain 23	2.22063	9.20186e-60
AT5G25180	5	8696248	8696509	339	intron	730	CYP71B14	cytochrome P450, family 71, subfamily B, polypeptide 14	5.87614	4.98384e-163
AT4G39670	4	18409131	18409382	339	promoter-TSS	-590	AT4G39670	Glycolipid transfer protein (GLTP) family protein	5.87653	8.8216e-45
AT1G19380	1	6697453	6698042	338	promoter-TSS	-127	AT1G19380	sugar, putative (DUF1195)	3.29574	2.55898e-152
AT1G16370	1	5596133	5596568	337	promoter-TSS	-283	OCT6	organic cation/carnitine transporter 6	2.13276	7.85359e-69
AT1G73500	1	27640874	27641220	337	promoter-TSS	-404	MKK9	MAP kinase kinase 9	3.08446	4.96524e-12
AT5G20150	5	6802141	6802412	336	promoter-TSS	-6	SPX1	SPX domain-containing protein 1	2.40035	1.97187e-51
AT4G08840	4	5630993	5631243	336	promoter-TSS	-180	PUM11	pumilio 11	8.36531	1.09499e-22
AT1G68795	1	25841448	25841809	335	promoter-TSS	58	CLE12	CLAVATA3/ESR-RELATED 12	2.08795	3.54488e-10
AT3G23230	3	8290049	8290328	335	promoter-TSS	-24	TDR1	Integrase-type DNA-binding superfamily protein	6.36747	1.51604e-89
AT2G02990	2	873381	873604	335	promoter-TSS	-14	RNS1	ribonuclease 1	6.47827	0
AT4G22680	4	11923351	11923604	335	intron	753	MYB85	myb domain protein 85	2.67878	1.5874e-12
AT5G14640	5	4722040	4722456	334	promoter-TSS	123	SK13	shaggy-like kinase 13	2.53127	1.94995e-216
AT1G55690	1	20812687	20813078	333	promoter-TSS	179	AT1G55690	Sec14p-like phosphatidylinositol transfer family protein	2.27762	1.57478e-160
AT2G22500	2	9564605	9564895	333	promoter-TSS	100	UCP5	uncoupling protein 5	2.0985	0.000328605
AT4G21410	4	11405772	11406102	330	promoter-TSS	-702	CRK29	cysteine-rich RLK (RECEPTOR-like protein kinase) 29	3.07516	1.01913e-265
AT1G49000	1	18125657	18125891	330	Intergenic	-1485	AT1G49000	transmembrane protein	2.79454	1.0645e-79
AT4G35110	4	16714808	16715422	330	promoter-TSS	-212	AT4G35110	phospholipase-like protein (PEARLI 4) family protein	4.92127	0
AT2G32160	2	13662680	13662988	329	exon	621	AT2G32160	S-adenosyl-L-methionine-dependent methyltransferases superfamily protein	4.07522	1.65096e-49
AT2G36950	2	15513364	15513634	329	Intergenic	-1424	AT2G36950	Heavy metal transport/detoxification superfamily protein	2.27972	1.81204e-168
AT4G11530	4	6986189	6986934	329	promoter-TSS	-277	CRK34	cysteine-rich RLK (RECEPTOR-like protein kinase) 34	2.07957	5.47766e-50
AT4G28420	4	14055500	14055934	328	promoter-TSS	56	AT4G28420	Tyrosine transaminase family protein	5.50467	6.34281e-65
AT1G78850	1	29644781	29645150	328	Intergenic	-1430	AT1G78850	D-mannose binding lectin protein with Apple-like carbohydrate-binding domain-containing protein	2.07135	1.56661e-145
AT1G71400	1	26909818	26910208	327	exon	221	RLP12	receptor like protein 12	2.64537	4.85366e-110
AT3G54640	3	20225076	20225525	327	TTS	223	TSA1	tryptophan synthase alpha chain	3.51071	6.00434e-208
AT1G76430	1	28681906	28682123	326	promoter-TSS	48	PHT1;9	phosphate transporter 1;9	3.56671	6.54845e-25
AT1G10700	1	3554057	3554294	326	promoter-TSS	71	PRS3	phosphoribosyl pyrophosphate (PRPP) synthase 3	2.52109	4.3965e-130
AT4G20860	4	11172286	11172658	326	promoter-TSS	-150	AT4G20860	FAD-binding Berberine family protein	2.03507	4.04562e-72
AT1G70140	1	26415332	26415730	326	promoter-TSS	-273	FH8	formin 8	3.59354	0
AT1G67980	1	25487407	25487683	325	promoter-TSS	-137	CCOAMT	caffeoyl-CoA 3-O-methyltransferase	3.50948	1.47991e-13
AT3G49620	3	18392566	18392784	325	Intergenic	-1072	DIN11	2-oxoglutarate (2OG) and Fe(II)-dependent oxygenase superfamily protein	4.73369	0
AT3G02840	3	618129	618376	324	promoter-TSS	-146	AT3G02840	ARM repeat superfamily protein	2.56125	0.0109824
AT1G21520	1	7535270	7535769	324	promoter-TSS	-592	AT1G21520	hypothetical protein	2.70703	7.98123e-53
AT5G64770	5	25898755	25899089	323	promoter-TSS	-751	RGF9	root meristem growth factor	2.63274	3.75588e-108
AT5G57220	5	23187558	23187906	323	promoter-TSS	-108	CYP81F2	cytochrome P450, family 81, subfamily F, polypeptide 2	5.44436	0
AT5G38530	5	15423395	15423720	322	promoter-TSS	-423	TSBtype2	tryptophan synthase beta type 2	2.60292	6.96523e-273
AT2G45900	2	18889475	18889716	322	promoter-TSS	-417	TRM13	Phosphatidylinositol N-acetyglucosaminlytransferase subunit P-like protein	3.01841	6.60735e-153
AT1G11050	1	3681579	3682028	322	promoter-TSS	124	AT1G11050	Protein kinase superfamily protein	3.88661	0
AT3G09440	3	2905612	2905948	321	promoter-TSS	167	AT3G09440	Heat shock protein 70 (Hsp 70) family protein	2.91127	2.52769e-122
AT1G08090	1	2522576	2522836	321	Intergenic	-1317	NRT2:1	nitrate transporter 2:1	2.01905	1.87501e-19
AT5G61210	5	24623244	24623592	320	TTS	119	SNAP33	soluble N-ethylmaleimide-sensitive factor adaptor protein 33	2.25649	1.33544e-186
AT3G48090	3	17757824	17758366	320	promoter-TSS	-338	EDS1	alpha/beta-Hydrolases superfamily protein	2.49642	3.38049e-85
AT1G27980	1	9747659	9748375	320	promoter-TSS	-489	DPL1	dihydrosphingosine phosphate lyase	2.28002	3.26998e-207
AT3G23410	3	8381907	8382252	319	promoter-TSS	-593	FAO3	fatty alcohol oxidase 3	2.09641	2.32591e-79
AT1G06520	1	1996380	1996630	319	promoter-TSS	-150	GPAT1	glycerol-3-phosphate acyltransferase 1	2.49679	6.36974e-58
AT3G18250	3	6258298	6258649	318	promoter-TSS	-47	AT3G18250	Putative membrane lipoprotein	2.82561	3.10638e-15
AT4G24040	4	12488628	12489242	317	exon	895	TRE1	trehalase 1	3.17108	2.71113e-226
AT4G21400	4	11401643	11401926	317	promoter-TSS	-75	CRK28	cysteine-rich RLK (RECEPTOR-like protein kinase) 28	3.07463	1.61798e-230
AT5G45090	5	18204475	18204978	317	promoter-TSS	274	PP2-A7	phloem protein 2-A7	2.37712	4.16369e-07
AT1G07900	1	2441443	2441815	317	promoter-TSS	-941	LBD1	LOB domain-containing protein 1	4.84801	4.39043e-46
AT4G19460	4	10612103	10612563	317	promoter-TSS	-198	AT4G19460	UDP-Glycosyltransferase superfamily protein	4.84256	3.23643e-134
AT3G22890	3	8112472	8112847	317	promoter-TSS	45	APS1	ATP sulfurylase 1	2.61644	4.96137e-255
AT4G16760	4	9429863	9430137	316	exon	-1106	ACX1	acyl-CoA oxidase 1	2.31743	2.57703e-173
AT2G39210	2	16368096	16368762	316	exon	141	AT2G39210	Major facilitator superfamily protein	3.29051	0
AT1G62380	1	23081925	23082438	315	exon	145	ACO2	ACC oxidase 2	3.06663	0
AT2G22470	2	9539503	9539891	314	promoter-TSS	-734	AGP2	arabinogalactan protein 2	2.25906	1.53578e-55
AT3G53720	3	19910508	19910745	314	promoter-TSS	-382	CHX20	cation/H+ exchanger 20	2.24097	1.1381e-114
AT5G64850	5	25920706	25921033	314	promoter-TSS	-533	AT5G64850	sorbin/SH3 domain protein	2.60538	5.27409e-104
AT1G17745	1	6100933	6101239	313	promoter-TSS	122	PGDH	D-3-phosphoglycerate dehydrogenase	3.57983	0
AT1G03220	1	785820	786127	313	promoter-TSS	-859	AT1G03220	Eukaryotic aspartyl protease family protein	4.72033	0
AT3G13110	3	4217544	4217914	313	Intergenic	-1427	SERAT2;2	serine acetyltransferase 2;2	5.0122	0
AT1G72470	1	27282199	27282597	312	TTS	-1230	EXO70D1	exocyst subunit exo70 family protein D1	2.31784	2.32012e-109
AT4G19370	4	10567904	10568142	312	promoter-TSS	-185	AT4G19370	chitin synthase, putative (DUF1218)	3.46366	1.93066e-76
AT1G72540	1	27316852	27317364	312	promoter-TSS	-439	AT1G72540	Protein kinase superfamily protein	6.26354	4.3522e-15
AT5G49330	5	20001383	20001659	312	promoter-TSS	51	MYB111	myb domain protein 111	2.30487	2.76328e-38
AT2G34340	2	14490764	14490989	311	Intergenic	-1109	AT2G34340	senescence regulator (Protein of unknown function, DUF584)	2.99925	8.86615e-56
AT3G11420	3	3591523	3592056	311	exon	538	AT3G11420	beta-1,3-N-acetylglucosaminyltransferase lunatic protein, putative (DUF604)	2.10752	3.51207e-91
AT1G11950	1	4038810	4039085	310	promoter-TSS	118	AT1G11950	Transcription factor jumonji (jmjC) domain-containing protein	2.44625	1.32943e-129
AT2G32460	2	13785081	13785329	310	promoter-TSS	-734	MYB101	myb domain protein 101	3.25512	0.000180541
AT3G62590	3	23150254	23150697	308	TTS	131	AT3G62590	alpha/beta-Hydrolases superfamily protein	3.12958	9.03652e-54
AT3G55950	3	20757724	20758239	307	Intergenic	-1291	CCR3	CRINKLY4 related 3	3.00395	4.32738e-134
AT5G02580	5	578651	578880	307	promoter-TSS	-1087	AT5G02580	argininosuccinate lyase	5.18285	5.37862e-187
AT2G16060	2	6982745	6982969	307	TTS	920	HB1	hemoglobin 1	2.85675	4.83678e-232
AT4G19520	4	10646898	10647347	307	promoter-TSS	146	AT4G19520	disease resistance protein (TIR-NBS-LRR class) family	2.81674	8.27521e-262
AT5G64660	5	25843354	25843590	306	promoter-TSS	83	CMPG2	CYS, MET, PRO, and GLY protein 2	2.68275	8.05756e-14
AT1G27980	1	9748580	9748819	306	TTS	193	DPL1	dihydrosphingosine phosphate lyase	2.28002	3.26998e-207
AT5G66640	5	26599217	26599526	306	promoter-TSS	-326	DAR3	DA1-related protein 3	2.59598	8.04276e-21
AT4G35590	4	16892781	16893086	306	promoter-TSS	24	RKD5	RWP-RK domain-containing protein	2.19007	5.81454e-05
AT4G35190	4	16745679	16745948	304	promoter-TSS	-376	LOG5	Putative lysine decarboxylase family protein	3.05335	1.47933e-26
AT3G11580	3	3650727	3650977	304	exon	874	AT3G11580	AP2/B3-like transcriptional factor family protein	4.22164	1.81619e-99
AT3G19010	3	6557737	6558196	304	promoter-TSS	682	AT3G19010	2-oxoglutarate (2OG) and Fe(II)-dependent oxygenase superfamily protein	2.53311	1.2276e-244
AT5G06530	5	1995491	1995728	303	promoter-TSS	-772	ABCG22	ABC-2 type transporter family protein	2.58194	2.25717e-110
AT5G22250	5	7366428	7367254	303	promoter-TSS	-42	CAF1b	Polynucleotidyl transferase, ribonuclease H-like superfamily protein	2.07932	0.00274615
AT4G36030	4	17047555	17047940	303	promoter-TSS	-432	ARO3	armadillo repeat only 3	3.56055	1.06379e-261
AT3G16570	3	5644469	5644715	302	promoter-TSS	-1	RALF23	rapid alkalinization factor 23	2.42375	1.16209e-158
AT5G67280	5	26845177	26845544	302	promoter-TSS	-66	RLK	receptor-like kinase	2.50272	4.64106e-159
AT1G68450	1	25662272	25662619	301	promoter-TSS	-169	PDE337	VQ motif-containing protein	4.27261	4.11648e-31
AT3G02800	3	607740	607988	301	promoter-TSS	43	PFA-DSP3	Tyrosine phosphatase family protein	5.94117	0
AT3G26190	3	9585282	9585808	301	promoter-TSS	-436	CYP71B21	cytochrome P450, family 71, subfamily B, polypeptide 21	9.23988	1.27339e-29
AT3G60120	3	22205505	22205970	300	promoter-TSS	-194	BGLU27	beta glucosidase 27	8.66179	9.58373e-39
AT5G66590	5	26573553	26574148	299	promoter-TSS	-114	AT5G66590	CAP (Cysteine-rich secretory proteins, Antigen 5, and Pathogenesis-related 1 protein) superfamily protein	3.35022	1.15041e-68
AT1G01300	1	116080	116568	299	promoter-TSS	-460	AT1G01300	Eukaryotic aspartyl protease family protein	2.18873	2.22539e-203
AT2G45900	2	18888983	18889297	299	promoter-TSS	38	TRM13	Phosphatidylinositol N-acetyglucosaminlytransferase subunit P-like protein	3.01841	6.60735e-153
AT4G23030	4	12072589	12072868	299	promoter-TSS	-32	AT4G23030	MATE efflux family protein	5.16494	8.87691e-303
AT5G55460	5	22468483	22468726	298	promoter-TSS	25	AT5G55460	Bifunctional inhibitor/lipid-transfer protein/seed storage 2S albumin superfamily protein	3.26245	9.15383e-11
AT4G39030	4	18185005	18185272	298	promoter-TSS	-299	EDS5	MATE efflux family protein	5.27727	1.15267e-68
AT4G23810	4	12392973	12393283	298	TTS	854	WRKY53	WRKY family transcription factor	4.86228	0
AT5G66640	5	26598635	26598932	297	promoter-TSS	-914	DAR3	DA1-related protein 3	2.59598	8.04276e-21
AT4G25350	4	12966936	12967532	297	promoter-TSS	-605	SHB1	EXS (ERD1/XPR1/SYG1) family protein	2.39614	8.19333e-46
AT1G11125	1	3719274	3719479	296	exon	724	AT1G11125	hypothetical protein	2.11245	9.73341e-12
AT1G68585	1	25755987	25756249	296	promoter-TSS	-482	AT1G68585	hypothetical protein	2.00474	2.34232e-35
AT1G72470	1	27283620	27283847	296	exon	105	EXO70D1	exocyst subunit exo70 family protein D1	2.31784	2.32012e-109
AT3G13110	3	4217237	4217480	296	Intergenic	-1056	SERAT2;2	serine acetyltransferase 2;2	5.0122	0
AT4G25380	4	12975903	12976139	296	exon	617	SAP10	stress-associated protein 10	3.79241	7.84775e-18
AT5G25910	5	9038471	9038860	295	promoter-TSS	-195	RLP52	receptor like protein 52	3.39438	2.09495e-58
AT1G62580	1	23172578	23172883	295	promoter-TSS	-603	NOGC1	flavin containing monooxygenase FMO GS-OX-like protein	2.24891	2.03007e-08
AT5G26920	5	9474603	9474829	295	promoter-TSS	-966	CBP60G	Cam-binding protein 60-like G	2.39297	3.39918e-55
AT5G60900	5	24501572	24502131	295	promoter-TSS	-81	RLK1	receptor-like protein kinase 1	4.11343	1.20274e-82
AT5G62430	5	25071260	25071889	295	promoter-TSS	-463	CDF1	cycling DOF factor 1	3.59885	4.80859e-25
AT5G24030	5	8122750	8122979	295	promoter-TSS	-80	SLAH3	SLAC1 homologue 3	2.14478	9.15686e-88
AT5G01410	5	173918	174169	295	promoter-TSS	-380	RSR4	Aldolase-type TIM barrel family protein	2.67492	2.54599e-246
AT5G49480	5	20070595	20070852	295	exon	234	CP1	Ca2+-binding protein 1	3.52972	6.13846e-305
AT5G62020	5	24915840	24916182	295	TTS	204	HSFB2A	heat shock transcription factor B2A	3.6881	1.95611e-35
AT2G22860	2	9736953	9737291	295	promoter-TSS	-461	PSK2	phytosulfokine 2 precursor	2.12535	2.58096e-26
AT3G09280	3	2852620	2852855	294	Intergenic	-1465	AT3G09280	transmembrane protein	5.80121	3.4784e-15
AT2G39420	2	16460791	16461057	293	exon	677	AT2G39420	alpha/beta-Hydrolases superfamily protein	2.59049	2.2251e-173
AT4G01540	4	673264	673596	291	promoter-TSS	-641	NTM1	NAC with transmembrane motif1	4.50465	0
AT2G41180	2	17163988	17164257	290	TTS	-1069	SIB2	VQ motif-containing protein	2.76201	2.30159e-97
AT3G25780	3	9407927	9408536	290	promoter-TSS	-929	AOC3	allene oxide cyclase 3	3.3981	4.96247e-15
AT4G35500	4	16857198	16857410	289	promoter-TSS	-49	AT4G35500	Protein kinase superfamily protein	2.10191	6.14265e-78
AT1G29690	1	10382020	10382289	289	promoter-TSS	-1	CAD1	MAC/Perforin domain-containing protein	2.0323	1.14568e-75
AT3G26320	3	9646089	9646318	287	promoter-TSS	-110	CYP71B36	cytochrome P450, family 71, subfamily B, polypeptide 36	2.1974	4.33317e-21
AT5G36960	5	14598344	14598590	287	promoter-TSS	-140	AT5G36960	hypothetical protein	6.0268	9.29801e-76
AT5G52760	5	21386207	21386717	286	promoter-TSS	-265	AT5G52760	Copper transport protein family	3.38339	2.22635e-18
AT4G30490	4	14902016	14902329	286	promoter-TSS	-28	AT4G30490	AFG1-like ATPase family protein	2.59149	2.7254e-198
AT4G36880	4	17377161	17377425	286	Intergenic	-1014	CP1	cysteine proteinase1	5.10977	1.80597e-270
AT2G43000	2	17883295	17883635	286	promoter-TSS	-829	NAC042	NAC domain containing protein 42	5.1784	2.37059e-146
AT4G04920	4	2497657	2497936	285	promoter-TSS	198	SFR6	sensitive to freezing 6	2.41071	1.09261e-238
AT1G04370	1	1174871	1175110	285	promoter-TSS	-43	ERF14	Ethylene-responsive element binding factor 14	8.00149	6.92525e-32
AT2G35350	2	14884003	14884281	285	exon	141	PLL1	poltergeist like 1	2.8792	2.83612e-76
AT1G78020	1	29339288	29339613	284	exon	920	AT1G78020	senescence-associated family protein, putative (DUF581)	3.28564	0
AT3G18560	3	6393573	6393825	284	promoter-TSS	-48	AT3G18560	hypothetical protein	2.06019	3.37732e-50
AT5G13490	5	4335151	4335487	284	promoter-TSS	47	AAC2	ADP/ATP carrier 2	2.67419	5.28831e-237
AT2G18620	2	8078247	8078518	284	exon	208	AT2G18620	Terpenoid synthases superfamily protein	2.30449	2.34187e-10
AT4G35380	4	16818740	16818949	283	promoter-TSS	-948	AT4G35380	SEC7-like guanine nucleotide exchange family protein	2.18627	1.76557e-46
AT2G02340	2	617053	617498	283	promoter-TSS	47	PP2-B8	phloem protein 2-B8	5.15803	1.30291e-09
AT5G13220	5	4217238	4217551	283	TTS	-1392	JAZ10	jasmonate-zim-domain protein 10	4.56746	6.84985e-108
AT5G61890	5	24854828	24855107	282	TTS	-1026	AT5G61890	Integrase-type DNA-binding superfamily protein	5.93783	1.89048e-102
AT5G39970	5	15997380	15997928	282	promoter-TSS	-316	AT5G39970	catalytics	2.12842	6.60146e-49
AT1G20500	1	7103424	7103677	281	promoter-TSS	-635	AT1G20500	AMP-dependent synthetase and ligase family protein	6.40876	1.96392e-14
AT4G01750	4	756206	756663	281	promoter-TSS	86	RGXT2	rhamnogalacturonan xylosyltransferase 2	2.90665	4.80053e-163
AT3G23120	3	8229398	8229948	280	promoter-TSS	-54	RLP38	receptor like protein 38	6.44063	2.44423e-145
AT2G43570	2	18077809	18078315	280	promoter-TSS	-545	CHI	chitinase	3.74506	1.30592e-143
AT1G69260	1	26038626	26039202	279	promoter-TSS	9	AFP1	ABI five binding protein	2.66494	3.29739e-59
AT1G30320	1	10678730	10679025	279	Intergenic	-1202	AT1G30320	Remorin family protein	2.48261	4.43174e-164
AT5G53990	5	21917239	21917554	279	promoter-TSS	-171	AT5G53990	UDP-Glycosyltransferase superfamily protein	2.42234	2.46934e-24
AT1G69920	1	26334556	26334789	278	exon	958	GSTU12	glutathione S-transferase TAU 12	8.79848	2.74102e-28
AT5G47850	5	19381003	19381316	278	promoter-TSS	31	CCR4	CRINKLY4 related 4	2.76256	4.13476e-10
AT1G28480	1	10013600	10013830	278	TTS	541	GRX480	Thioredoxin superfamily protein	5.7407	1.98548e-30
AT5G14700	5	4743865	4744115	277	promoter-TSS	-478	AT5G14700	NAD(P)-binding Rossmann-fold superfamily protein	3.73475	6.29227e-238
AT4G39030	4	18185429	18185710	276	exon	132	EDS5	MATE efflux family protein	5.27727	1.15267e-68
AT5G13080	5	4150742	4151186	276	exon	237	WRKY75	WRKY DNA-binding protein 75	4.98984	9.26136e-208
AT1G55210	1	20598565	20598781	275	promoter-TSS	2	AT1G55210	Disease resistance-responsive (dirigent-like protein) family protein	3.39349	2.0309e-128
AT2G23600	2	10043494	10043751	275	promoter-TSS	218	ACL	acetone-cyanohydrin lyase	2.07104	1.24942e-83
AT1G02470	1	513609	513856	275	promoter-TSS	-11	AT1G02470	Polyketide cyclase/dehydrase and lipid transport superfamily protein	2.38215	2.80809e-27
AT2G20150	2	8697381	8697632	274	TTS	206	AT2G20150	hypothetical protein	2.82303	0.0240149
AT1G08940	1	2876018	2876222	274	intron	-1310	AT1G08940	Phosphoglycerate mutase family protein	2.1153	6.22463e-77
AT1G56240	1	21057482	21057728	272	promoter-TSS	-28	PP2-B13	phloem protein 2-B13	5.60864	2.02861e-165
AT2G43120	2	17927071	17927415	271	promoter-TSS	62	AT2G43120	RmlC-like cupins superfamily protein	4.59588	0
AT5G17760	5	5863140	5863378	271	promoter-TSS	-784	AT5G17760	P-loop containing nucleoside triphosphate hydrolases superfamily protein	2.34245	3.38817e-99
AT3G26210	3	9595297	9595524	270	promoter-TSS	-127	CYP71B23	cytochrome P450, family 71, subfamily B, polypeptide 23	3.11909	8.66509e-212
AT4G04610	4	2324788	2325038	269	promoter-TSS	35	APR1	APS reductase 1	3.43304	1.20607e-147
AT2G43040	2	17900687	17901221	268	Intergenic	-1398	NPG1	tetratricopeptide repeat (TPR)-containing protein	2.15781	3.11362e-49
AT3G50280	3	18637463	18637823	268	promoter-TSS	-108	AT3G50280	HXXXD-type acyl-transferase family protein	2.04575	7.97435e-10
AT3G62100	3	22995073	22995315	268	promoter-TSS	-583	IAA30	indole-3-acetic acid inducible 30	3.33151	1.67443e-20
AT3G18250	3	6258839	6259226	268	promoter-TSS	-606	AT3G18250	Putative membrane lipoprotein	2.82561	3.10638e-15
AT1G26420	1	9143347	9143589	267	promoter-TSS	-132	AT1G26420	FAD-binding Berberine family protein	3.85194	2.00566e-225
AT5G07310	5	2304739	2304976	264	promoter-TSS	-694	AT5G07310	Integrase-type DNA-binding superfamily protein	4.30674	3.00282e-14
AT5G45070	5	18189214	18189558	263	exon	137	PP2-A8	phloem protein 2-A8	2.03736	1.37939e-23
AT2G02810	2	800636	800935	263	promoter-TSS	-742	UTR1	UDP-galactose transporter 1	2.18634	9.66401e-101
AT5G67460	5	26923310	26923896	263	promoter-TSS	-115	AT5G67460	O-Glycosyl hydrolases family 17 protein	2.77059	1.05416e-52
AT3G26470	3	9685978	9686219	263	TTS	166	AT3G26470	Powdery mildew resistance protein, RPW8 domain-containing protein	2.50986	3.75783e-26
AT3G46090	3	16927894	16928133	263	TTS	-1130	ZAT7	C2H2 and C2HC zinc fingers superfamily protein	3.00492	3.40144e-22
AT4G26120	4	13236054	13236352	263	promoter-TSS	-50	AT4G26120	Ankyrin repeat family protein / BTB/POZ domain-containing protein	4.6786	5.51121e-163
AT1G05800	1	1739635	1739901	262	Intergenic	-1436	DGL	alpha/beta-Hydrolases superfamily protein	4.18384	0.000301374
AT2G18210	2	7925777	7926023	262	promoter-TSS	18	AT2G18210	hypothetical protein	2.62887	3.25957e-20
AT1G15520	1	5339435	5339739	262	TTS	-1261	ABCG40	pleiotropic drug resistance 12	7.32363	2.49375e-65
AT5G55250	5	22410753	22411303	261	promoter-TSS	-262	IAMT1	IAA carboxylmethyltransferase 1	2.94072	1.31096e-64
AT3G04360	3	1158478	1158828	261	promoter-TSS	-183	AT3G04360	Calcium-dependent lipid-binding (CaLB domain) family protein	3.70473	4.63689e-16
AT1G21120	1	7396706	7397301	261	promoter-TSS	-180	IGMT2	O-methyltransferase family protein	6.22388	0
AT4G34390	4	16440808	16441287	261	promoter-TSS	-39	XLG2	extra-large GTP-binding protein 2	2.71408	1.2849e-108
AT4G01870	4	810428	810848	260	promoter-TSS	-27	AT4G01870	tolB protein-like protein	4.71102	0
AT3G51660	3	19164619	19164886	260	intron	570	AT3G51660	Tautomerase/MIF superfamily protein	3.68038	5.8517e-173
AT5G39090	5	15642834	15643049	260	promoter-TSS	-552	AT5G39090	HXXXD-type acyl-transferase family protein	4.45364	1.82978e-73
AT5G10930	5	3447042	3447274	260	exon	120	CIPK5	CBL-interacting protein kinase 5	2.75323	1.1278e-53
AT3G29575	3	11384107	11384455	259	promoter-TSS	-136	AFP3	ABI five binding protein 3	3.00256	3.74302e-114
AT1G80130	1	30142646	30143840	259	promoter-TSS	-546	AT1G80130	Tetratricopeptide repeat (TPR)-like superfamily protein	3.73713	1.35452e-233
AT5G62070	5	24932496	24932784	259	promoter-TSS	46	IQD23	IQ-domain 23	2.22063	9.20186e-60
AT4G28085	4	13960533	13961003	258	TTS	798	AT4G28085	transmembrane protein	3.39001	1.13173e-37
AT1G11700	1	3944994	3945272	258	promoter-TSS	-451	AT1G11700	senescence regulator (Protein of unknown function, DUF584)	2.30844	1.36766e-59
AT1G08800	1	2818351	2818667	258	promoter-TSS	-438	AT1G08800	myosin-binding protein (Protein of unknown function, DUF593)	2.51389	1.28733e-142
AT5G22460	5	7445624	7445921	258	promoter-TSS	-372	AT5G22460	alpha/beta-Hydrolases superfamily protein	7.12076	0
AT2G30870	2	13140747	13141522	258	promoter-TSS	-156	GSTF10	glutathione S-transferase PHI 10	2.50804	0
AT1G32940	1	11936515	11936717	258	promoter-TSS	-912	SBT3.5	Subtilase family protein	2.52066	1.30981e-42
AT5G64810	5	25908946	25909160	257	promoter-TSS	806	WRKY51	WRKY DNA-binding protein 51	5.46642	6.60416e-23
AT1G02220	1	430909	431402	256	promoter-TSS	-435	NAC003	NAC domain containing protein 3	6.92328	0
AT1G28480	1	10013975	10014258	255	TTS	140	GRX480	Thioredoxin superfamily protein	5.7407	1.98548e-30
AT4G32940	4	15903135	15903625	254	TTS	143	GAMMA-VPE	gamma vacuolar processing enzyme	3.28909	0
AT4G34150	4	16354293	16354535	254	promoter-TSS	-443	AT4G34150	Calcium-dependent lipid-binding (CaLB domain) family protein	2.08629	1.00787e-84
AT5G52050	5	21137723	21137958	254	promoter-TSS	-863	AT5G52050	MATE efflux family protein	3.41245	3.73645e-147
AT1G55230	1	20603542	20603863	254	exon	883	AT1G55230	proteinase inhibitor I4, serpin (DUF716)	6.03943	6.92111e-15
AT5G23360	5	7860457	7860801	253	Intergenic	-1108	AT5G23360	GRAM domain-containing protein / ABA-responsive protein-like protein	2.15341	7.50027e-25
AT5G41750	5	16693053	16693265	253	promoter-TSS	-686	AT5G41750	Disease resistance protein (TIR-NBS-LRR class) family	6.70335	0
AT4G15070	4	8606273	8607124	253	promoter-TSS	-557	AT4G15070	Cysteine/Histidine-rich C1 domain family protein	2.15357	1.22663e-36
AT4G08250	4	5196193	5196764	253	promoter-TSS	-309	AT4G08250	GRAS family transcription factor	4.00797	4.50065e-31
AT3G50140	3	18595238	18595495	253	promoter-TSS	-651	AT3G50140	transmembrane protein, putative (DUF247)	2.60742	1.75667e-30
AT5G02760	5	625097	625298	252	promoter-TSS	-57	AT5G02760	Protein phosphatase 2C family protein	3.60276	5.83161e-248
AT1G54200	1	20234308	20234657	252	promoter-TSS	-983	AT1G54200	DNA mismatch repair Msh6-like protein	2.58713	1.62374e-76
AT5G43450	5	17458787	17459181	252	promoter-TSS	-4	AT5G43450	2-oxoglutarate (2OG) and Fe(II)-dependent oxygenase superfamily protein	4.36942	0
AT4G14365	4	8273536	8273896	252	TTS	187	XBAT34	hypothetical protein	3.73726	3.97273e-180
AT2G32140	2	13657874	13658470	250	promoter-TSS	-803	AT2G32140	transmembrane receptor	5.51132	7.45996e-95
AT2G04515	2	1571955	1572378	250	Intergenic	-1471	AT2G04515	transmembrane protein	4.86621	1.91499e-26
AT5G05730	5	1722773	1723470	250	promoter-TSS	-188	ASA1	anthranilate synthase alpha subunit 1	4.01587	0
AT4G39360	4	18301588	18301901	248	exon	-1031	AT4G39360	hypothetical protein	3.09676	2.2965e-11
AT3G50910	3	18918955	18919348	248	promoter-TSS	-176	AT3G50910	netrin receptor DCC	2.35562	7.85522e-160
AT4G36700	4	17301220	17301449	247	promoter-TSS	-967	AT4G36700	RmlC-like cupins superfamily protein	4.8269	4.31338e-15
AT5G62280	5	25015362	25015764	247	TTS	-1297	AT5G62280	DUF1442 family protein (DUF1442)	2.88019	2.61183e-65
AT1G07500	1	2305060	2305396	246	promoter-TSS	-197	AT1G07500	hypothetical protein	2.67667	0.000424044
AT2G41380	2	17251803	17252101	246	exon	133	AT2G41380	S-adenosyl-L-methionine-dependent methyltransferases superfamily protein	2.77807	1.65998e-122
AT3G48690	3	18038221	18038435	246	promoter-TSS	-94	CXE12	alpha/beta-Hydrolases superfamily protein	3.85335	0
AT1G72060	1	27118336	27118666	246	promoter-TSS	324	AT1G72060	serine-type endopeptidase inhibitor	2.98746	1.23242e-137
AT1G51950	1	19305735	19305974	246	exon	773	IAA18	indole-3-acetic acid inducible 18	2.03655	3.70396e-71
AT2G30020	2	12813339	12813888	245	promoter-TSS	-658	AT2G30020	Protein phosphatase 2C family protein	2.17734	0.00564732
AT1G71520	1	26937228	26937601	245	promoter-TSS	-955	AT1G71520	Integrase-type DNA-binding superfamily protein	6.98574	6.33585e-43
AT1G33590	1	12177234	12177822	245	promoter-TSS	-174	AT1G33590	Leucine-rich repeat (LRR) family protein	5.21807	0
AT1G16150	1	5532150	5532477	245	promoter-TSS	15	WAKL4	wall associated kinase-like 4	2.19281	2.41498e-10
AT2G44840	2	18494504	18494761	245	promoter-TSS	-583	ERF13	ethylene-responsive element binding factor 13	2.53304	0.00719532
AT3G47570	3	17527287	17527497	245	promoter-TSS	-115	AT3G47570	Leucine-rich repeat protein kinase family protein	2.73825	4.13012e-231
AT5G64900	5	25937789	25938007	244	exon	820	PROPEP1	precursor of peptide 1	3.61796	4.19234e-55
AT3G52430	3	19431799	19432035	244	intron	822	PAD4	alpha/beta-Hydrolases superfamily protein	4.8429	6.89851e-61
AT3G13650	3	4462774	4463047	244	promoter-TSS	69	AT3G13650	Disease resistance-responsive (dirigent-like protein) family protein	4.87031	3.72097e-40
AT3G13330	3	4330321	4330582	244	promoter-TSS	-233	PA200	proteasome activating protein 200	2.20658	4.32235e-143
AT5G07220	5	2266922	2267236	244	promoter-TSS	-67	BAG3	BCL-2-associated athanogene 3	2.266	1.31332e-189
AT5G56795	5	22972279	22972495	243	promoter-TSS	303	MT1B	metallothionein 1B	4.91389	1.02863e-224
AT2G23340	2	9936687	9936926	243	promoter-TSS	-986	DEAR3	DREB and EAR motif protein 3	3.26254	1.52038e-170
AT2G39650	2	16529203	16529560	242	exon	113	AT2G39650	cruciferin (DUF506)	2.26297	2.71271e-06
AT3G23220	3	8288738	8288951	242	TTS	902	ESE1	Integrase-type DNA-binding superfamily protein	7.04199	2.6479e-14
AT2G32150	2	13658727	13659043	242	promoter-TSS	-104	AT2G32150	Haloacid dehalogenase-like hydrolase (HAD) superfamily protein	2.08215	3.25862e-134
AT1G66550	1	24828957	24829165	242	exon	524	WRKY67	WRKY DNA-binding protein 67	7.45645	1.29844e-16
AT2G39420	2	16460237	16460519	242	exon	131	AT2G39420	alpha/beta-Hydrolases superfamily protein	2.59049	2.2251e-173
AT5G55530	5	22493223	22493461	241	exon	239	AT5G55530	Calcium-dependent lipid-binding (CaLB domain) family protein	2.54884	2.49805e-260
AT3G55840	3	20718885	20719128	241	promoter-TSS	-140	AT3G55840	Hs1pro-1 protein	2.92239	1.86035e-43
AT5G57123	5	23127603	23127816	241	promoter-TSS	15	AT5G57123	hypothetical protein	2.11671	0.000618078
AT4G23810	4	12393930	12394199	241	promoter-TSS	-82	WRKY53	WRKY family transcription factor	4.86228	0
AT5G59170	5	23881958	23882199	240	promoter-TSS	90	AT5G59170	Proline-rich extensin-like family protein	2.42068	5.87227e-05
AT1G02250	1	439840	440272	240	promoter-TSS	-497	NAC005	NAC domain containing protein 5	6.93133	3.12692e-34
AT4G28330	4	14022942	14023209	240	exon	230	AT4G28330	pyrroline-5-carboxylate reductase	2.58796	2.88398e-17
AT5G22570	5	7497858	7498181	238	Intergenic	-1029	WRKY38	WRKY DNA-binding protein 38	2.83036	5.86781e-11
AT5G24030	5	8122063	8122308	238	intron	599	SLAH3	SLAC1 homologue 3	2.14478	9.15686e-88
AT5G67450	5	26919969	26920207	238	promoter-TSS	91	ZF1	zinc-finger protein 1	3.92664	8.91356e-112
AT2G13810	2	5767567	5767811	237	promoter-TSS	-728	ALD1	AGD2-like defense response protein 1	3.46211	7.55538e-12
AT5G53760	5	21822229	21822446	236	promoter-TSS	14	MLO11	Seven transmembrane MLO family protein	3.5098	8.05103e-231
AT1G80530	1	30280288	30280585	236	promoter-TSS	-77	AT1G80530	Major facilitator superfamily protein	2.0892	7.84965e-121
AT5G22545	5	7482976	7483185	236	promoter-TSS	-79	AT5G22545	hypothetical protein	5.85408	1.0393e-15
AT3G03450	3	822637	822845	235	TTS	-1089	RGL2	RGA-like 2	3.55191	4.91054e-49
AT5G23870	5	8050969	8051179	234	promoter-TSS	-679	AT5G23870	Pectinacetylesterase family protein	2.21423	5.37371e-60
AT4G05100	4	2616913	2617111	234	Intergenic	-1360	MYB74	myb domain protein 74	4.10538	6.96494e-61
AT1G65690	1	24433868	24434077	234	promoter-TSS	-807	AT1G65690	Late embryogenesis abundant (LEA) hydroxyproline-rich glycoprotein family	2.82258	2.26097e-50
AT2G35950	2	15104487	15104712	233	promoter-TSS	-117	EDA12	embryo sac development arrest 12	2.81911	3.97178e-10
AT4G15233	4	8688554	8688824	233	intron	439	ABCG42	ABC-2 and Plant PDR ABC-type transporter family protein	5.26404	0
AT4G22680	4	11924130	11924350	233	promoter-TSS	-10	MYB85	myb domain protein 85	2.67878	1.5874e-12
AT2G45760	2	18848537	18848893	233	promoter-TSS	-880	BAP2	BON association protein 2	7.0149	2.09387e-35
AT5G25260	5	8751783	8752315	232	promoter-TSS	-635	AT5G25260	SPFH/Band 7/PHB domain-containing membrane-associated protein family	3.90587	4.50315e-79
AT1G48260	1	17816437	17816707	232	promoter-TSS	869	CIPK17	CBL-interacting protein kinase 17	2.61972	1.84178e-45
AT1G53430	1	19935056	19935308	231	promoter-TSS	195	AT1G53430	Leucine-rich repeat transmembrane protein kinase	2.00746	4.23284e-101
AT5G59730	5	24066144	24066365	230	promoter-TSS	-84	EXO70H7	exocyst subunit exo70 family protein H7	4.15151	1.76621e-212
AT4G22680	4	11924730	11925429	230	promoter-TSS	-849	MYB85	myb domain protein 85	2.67878	1.5874e-12
AT1G06520	1	1996082	1996293	229	exon	168	GPAT1	glycerol-3-phosphate acyltransferase 1	2.49679	6.36974e-58
AT3G27880	3	10337007	10337280	229	Intergenic	-1005	AT3G27880	hypothetical protein (DUF1645)	3.31887	5.9207e-128
AT1G80450	1	30245682	30245917	228	promoter-TSS	-850	AT1G80450	VQ motif-containing protein	2.42509	6.58386e-39
AT2G21490	2	9208059	9208265	228	exon	-1037	LEA	dehydrin LEA	3.2606	1.8802e-06
AT1G01010	1	2437	2667	228	Intergenic	-1079	NAC001	NAC domain containing protein 1	3.2297	1.11078e-197
AT1G54100	1	20199008	20199232	227	promoter-TSS	-147	ALDH7B4	aldehyde dehydrogenase 7B4	3.59545	0
AT5G39080	5	15641641	15642039	226	exon	398	AT5G39080	HXXXD-type acyl-transferase family protein	2.93948	4.02251e-266
AT5G58900	5	23786387	23786814	226	Intergenic	-1088	AT5G58900	Homeodomain-like transcriptional regulator	2.12822	4.24869e-116
AT2G38610	2	16149987	16150256	226	promoter-TSS	-187	AT2G38610	RNA-binding KH domain-containing protein	2.08093	2.23415e-114
AT1G07710	1	2389394	2389675	225	TTS	-1415	AT1G07710	Ankyrin repeat family protein	4.91302	7.75143e-59
AT2G42760	2	17797692	17797909	225	promoter-TSS	-387	AT2G42760	DUF1685 family protein	3.3802	1.71228e-11
AT3G11420	3	3591037	3591304	224	promoter-TSS	-81	AT3G11420	beta-1,3-N-acetylglucosaminyltransferase lunatic protein, putative (DUF604)	2.10752	3.51207e-91
AT1G53440	1	19945736	19945998	224	promoter-TSS	-2	AT1G53440	Leucine-rich repeat transmembrane protein kinase	2.15682	3.78893e-232
AT5G01900	5	353036	353582	224	Intergenic	-1214	WRKY62	WRKY DNA-binding protein 62	4.41512	2.12581e-24
AT4G01540	4	672758	672961	223	promoter-TSS	-70	NTM1	NAC with transmembrane motif1	4.50465	0
AT5G59220	5	23896716	23896921	223	promoter-TSS	-116	HAI1	PP2C protein (Clade A protein phosphatases type 2C)	3.72113	7.25957e-44
AT5G01550	5	217556	217993	222	TTS	-1001	LECRKA4.2	lectin receptor kinase a4.1	4.68138	1.09113e-101
AT2G41870	2	17472722	17473430	222	promoter-TSS	-92	AT2G41870	Remorin family protein	3.46175	1.94565e-243
AT5G59030	5	23835357	23835599	222	promoter-TSS	-733	COPT1	copper transporter 1	3.02538	7.68228e-190
AT1G69790	1	26266587	26266790	222	promoter-TSS	-312	AT1G69790	Protein kinase superfamily protein	3.75284	4.26133e-57
AT4G24110	4	12520699	12521170	221	promoter-TSS	-36	AT4G24110	NADP-specific glutamate dehydrogenase	3.6148	7.62712e-26
AT1G05630	1	1682147	1682349	221	promoter-TSS	19	5PTASE13	Endonuclease/exonuclease/phosphatase family protein	3.40225	0
AT4G30280	4	14827972	14828231	221	promoter-TSS	-890	XTH18	xyloglucan endotransglucosylase/hydrolase 18	4.39919	2.88154e-238
AT3G20510	3	7160465	7160733	220	promoter-TSS	-78	AT3G20510	Transmembrane proteins 14C	2.65716	1.10961e-168
AT3G53600	3	19874763	19875550	220	promoter-TSS	-219	AT3G53600	C2H2-type zinc finger family protein	4.63734	9.56622e-16
AT3G13380	3	4346739	4347009	219	exon	544	BRL3	BRI1-like 3	2.18549	1.00326e-66
AT1G12200	1	4136885	4137107	219	promoter-TSS	-519	FMO	Flavin-binding monooxygenase family protein	2.47465	7.45386e-124
AT4G17670	4	9834669	9834971	219	promoter-TSS	39	AT4G17670	senescence-associated family protein (DUF581)	2.27008	1.01154e-31
AT3G44870	3	16381097	16381309	218	exon	-1016	AT3G44870	S-adenosyl-L-methionine-dependent methyltransferases superfamily protein	3.21581	0.000396035
AT1G02230	1	437356	437817	217	promoter-TSS	-664	NAC004	NAC domain containing protein 4	5.9303	9.98186e-125
AT4G12580	4	7450750	7451006	217	promoter-TSS	-1099	AT4G12580	hypothetical protein	3.64033	1.07437e-20
AT3G19970	3	6959295	6959505	217	exon	891	AT3G19970	alpha/beta-Hydrolases superfamily protein	2.63222	1.84481e-40
AT4G21865	4	11601696	11601943	217	promoter-TSS	113	AT4G21865	hypothetical protein	2.32531	1.24139e-27
AT1G08630	1	2746916	2747173	217	promoter-TSS	892	THA1	threonine aldolase 1	2.11533	1.47902e-130
AT5G59220	5	23897237	23897449	216	promoter-TSS	-641	HAI1	PP2C protein (Clade A protein phosphatases type 2C)	3.72113	7.25957e-44
AT3G04420	3	1171860	1172233	216	promoter-TSS	-641	NAC048	NAC domain containing protein 48	8.69461	7.44769e-222
AT2G42760	2	17797124	17797363	215	exon	170	AT2G42760	DUF1685 family protein	3.3802	1.71228e-11
AT1G74710	1	28070818	28071101	215	intron	663	EDS16	ADC synthase superfamily protein	5.58445	4.04108e-96
AT1G32900	1	11923804	11924027	215	promoter-TSS	-49	GBSS1	UDP-Glycosyltransferase superfamily protein	2.27226	6.72533e-39
AT4G34390	4	16440284	16440558	215	promoter-TSS	-665	XLG2	extra-large GTP-binding protein 2	2.71408	1.2849e-108
AT2G22250	2	9460406	9460837	215	promoter-TSS	287	AAT	aspartate aminotransferase	2.78359	7.9474e-100
AT2G21910	2	9340539	9340817	214	promoter-TSS	-753	CYP96A5	cytochrome P450, family 96, subfamily A, polypeptide 5	3.44568	2.32267e-18
AT1G02230	1	436893	437100	214	promoter-TSS	-74	NAC004	NAC domain containing protein 4	5.9303	9.98186e-125
AT3G17790	3	6088724	6089157	214	promoter-TSS	-441	PAP17	purple acid phosphatase 17	2.94632	7.9211e-59
AT1G75960	1	28517859	28518105	214	promoter-TSS	43	AT1G75960	AMP-dependent synthetase and ligase family protein	2.0433	2.97131e-28
AT2G47950	2	19623779	19624097	213	promoter-TSS	-239	AT2G47950	myelin transcription factor-like protein	2.63621	8.42651e-06
AT4G22960	4	12029709	12029983	213	promoter-TSS	-174	AT4G22960	FAM63A-like protein (DUF544)	2.72572	2.65242e-13
AT1G55450	1	20706706	20707030	213	promoter-TSS	25	AT1G55450	S-adenosyl-L-methionine-dependent methyltransferases superfamily protein	3.71638	0
AT1G55240	1	20604678	20604968	212	promoter-TSS	-69	AT1G55240	proteinase inhibitor I4, serpin (DUF716)	2.63436	7.03842e-29
AT1G62570	1	23168952	23169152	212	exon	285	FMO GS-OX4	flavin-monooxygenase glucosinolate S-oxygenase 4	2.74805	2.58364e-93
AT2G38490	2	16115320	16115630	210	promoter-TSS	-271	CIPK22	CBL-interacting Serine/Threonine-kinase	3.27475	3.70833e-21
AT4G20780	4	11133818	11134109	209	promoter-TSS	112	CML42	calmodulin like 42	3.41066	8.67981e-163
AT4G36610	4	17268396	17268715	209	TTS	-1083	AT4G36610	alpha/beta-Hydrolases superfamily protein	3.07956	1.1023e-41
AT4G23010	4	12063971	12064207	208	Intergenic	-1252	UTR2	UDP-galactose transporter 2	2.00109	2.24952e-126
AT3G22890	3	8111014	8111339	208	Intergenic	-1438	APS1	ATP sulfurylase 1	2.61644	4.96137e-255
AT5G62360	5	25040228	25040429	208	promoter-TSS	-212	AT5G62360	Plant invertase/pectin methylesterase inhibitor superfamily protein	2.76485	8.78412e-27
AT4G15210	4	8669385	8669615	208	promoter-TSS	26	BAM5	beta-amylase 5	5.95509	1.27943e-17
AT5G62170	5	24976929	24977330	207	Intergenic	-1497	TRM25	LOW protein: M-phase inducer phosphatase-like protein	3.56274	1.85313e-201
AT4G30280	4	14827658	14827919	207	promoter-TSS	-577	XTH18	xyloglucan endotransglucosylase/hydrolase 18	4.39919	2.88154e-238
AT1G56250	1	21062908	21063107	207	promoter-TSS	40	PP2-B14	phloem protein 2-B14	6.93222	7.36698e-198
AT5G11060	5	3510089	3510319	207	exon	371	KNAT4	homeobox protein knotted-1-like 4	2.7528	4.38505e-296
AT1G15540	1	5341916	5342115	206	promoter-TSS	-75	AT1G15540	2-oxoglutarate-dependent dioxygenase-like protein	2.82582	0.00421463
AT2G40750	2	17002360	17002762	206	promoter-TSS	-33	WRKY54	WRKY DNA-binding protein 54	2.64305	2.43045e-22
AT3G14067	3	4660902	4661209	205	promoter-TSS	-110	AT3G14067	Subtilase family protein	3.65674	0
AT2G40200	2	16790772	16790980	205	promoter-TSS	-134	AT2G40200	basic helix-loop-helix (bHLH) DNA-binding superfamily protein	2.2084	6.16963e-06
AT1G14260	1	4872001	4872297	204	promoter-TSS	-707	AT1G14260	RING/FYVE/PHD zinc finger superfamily protein	2.97968	5.00277e-22
AT2G29470	2	12629472	12629804	204	promoter-TSS	2	GSTU3	glutathione S-transferase tau 3	6.08847	2.53912e-08
AT4G35110	4	16714289	16714520	203	exon	499	AT4G35110	phospholipase-like protein (PEARLI 4) family protein	4.92127	0
AT1G69920	1	26336105	26336335	203	promoter-TSS	-590	GSTU12	glutathione S-transferase TAU 12	8.79848	2.74102e-28
AT5G26920	5	9475493	9475778	203	promoter-TSS	-47	CBP60G	Cam-binding protein 60-like G	2.39297	3.39918e-55
AT5G03630	5	924494	924899	202	promoter-TSS	32	ATMDAR2	Pyridine nucleotide-disulfide oxidoreductase family protein	2.43153	0
AT5G59490	5	23984549	23985121	202	promoter-TSS	-179	AT5G59490	Haloacid dehalogenase-like hydrolase (HAD) superfamily protein	2.50521	1.68519e-11
AT5G62170	5	24975740	24975961	201	promoter-TSS	-218	TRM25	LOW protein: M-phase inducer phosphatase-like protein	3.56274	1.85313e-201
AT3G10420	3	3238737	3239106	201	promoter-TSS	-259	SPD1	P-loop containing nucleoside triphosphate hydrolases superfamily protein	2.69156	1.80619e-173
AT5G01540	5	213540	213778	200	promoter-TSS	-187	LECRKA4.1	lectin receptor kinase a4.1	4.72174	0
AT2G43580	2	18081063	18081272	199	TTS	-1073	AT2G43580	Chitinase family protein	7.78002	1.10642e-18
AT2G31730	2	13489343	13489713	199	promoter-TSS	-837	AT2G31730	basic helix-loop-helix (bHLH) DNA-binding superfamily protein	2.90872	1.16702e-163
AT4G39270	4	18276457	18276694	199	promoter-TSS	264	AT4G39270	Leucine-rich repeat protein kinase family protein	2.36591	1.47482e-189
AT3G23170	3	8269659	8269928	199	promoter-TSS	-832	AT3G23170	hypothetical protein	3.8063	2.03531e-15
AT1G02440	1	497459	497675	198	promoter-TSS	-12	ARFD1A	ADP-ribosylation factor D1A	2.07382	0.0316144
AT5G54020	5	21923987	21924358	198	promoter-TSS	-550	AT5G54020	Cysteine/Histidine-rich C1 domain family protein	2.20448	3.0011e-13
AT1G21320	1	7465328	7465526	198	promoter-TSS	-136	AT1G21320	nucleic acid/nucleotide binding protein	2.10783	2.08836e-13
AT2G45900	2	18890047	18890284	198	promoter-TSS	-987	TRM13	Phosphatidylinositol N-acetyglucosaminlytransferase subunit P-like protein	3.01841	6.60735e-153
AT1G08860	1	2840743	2840991	197	TTS	-1102	BON3	Calcium-dependent phospholipid-binding Copine family protein	4.9185	7.57489e-17
AT5G07310	5	2303924	2304184	197	TTS	-1497	AT5G07310	Integrase-type DNA-binding superfamily protein	4.30674	3.00282e-14
AT2G46680	2	19166768	19167029	196	promoter-TSS	69	HB-7	homeobox 7	3.24016	1.08929e-164
AT5G57720	5	23392412	23392655	196	promoter-TSS	-871	AT5G57720	AP2/B3-like transcriptional factor family protein	4.65266	2.56428e-05
AT2G37580	2	15764252	15764461	196	promoter-TSS	-159	AT2G37580	RING/U-box superfamily protein	2.82552	3.4746e-38
AT5G01850	5	331577	331944	196	promoter-TSS	-570	AT5G01850	Protein kinase superfamily protein	2.25915	1.62477e-52
AT1G17710	1	6092121	6092344	196	promoter-TSS	-205	PEPC1	Pyridoxal phosphate phosphatase-related protein	4.10087	2.75918e-27
AT2G43820	2	18151354	18151714	195	promoter-TSS	-544	UGT74F2	UDP-glucosyltransferase 74F2	2.66715	7.69954e-268
AT1G74710	1	28068911	28069165	195	Intergenic	-1258	EDS16	ADC synthase superfamily protein	5.58445	4.04108e-96
AT2G31730	2	13489922	13490268	194	promoter-TSS	-1404	AT2G31730	basic helix-loop-helix (bHLH) DNA-binding superfamily protein	2.90872	1.16702e-163
AT1G78410	1	29501737	29502022	194	promoter-TSS	-627	AT1G78410	VQ motif-containing protein	6.83738	0
AT5G14180	5	4574884	4575086	194	promoter-TSS	-306	MPL1	Myzus persicae-induced lipase 1	4.47755	6.70418e-110
AT2G40670	2	16970583	16970806	193	exon	840	RR16	response regulator 16	5.3975	4.43174e-164
AT3G46110	3	16932101	16932401	192	exon	260	AT3G46110	UPSTREAM OF FLC-like protein (DUF966)	3.24324	1.27428e-92
AT5G03310	5	800372	800579	192	promoter-TSS	-769	AT5G03310	SAUR-like auxin-responsive protein family	2.73114	1.17302e-19
AT1G55240	1	20604142	20604425	190	promoter-TSS	-609	AT1G55240	proteinase inhibitor I4, serpin (DUF716)	2.63436	7.03842e-29
AT3G45330	3	16634534	16634862	190	promoter-TSS	-129	AT3G45330	Concanavalin A-like lectin protein kinase family protein	2.14602	1.08487e-07
AT1G66780	1	24909737	24909936	189	exon	658	AT1G66780	MATE efflux family protein	5.78565	5.5856e-33
AT3G23030	3	8182760	8183096	189	promoter-TSS	-833	IAA2	indole-3-acetic acid inducible 2	2.43094	5.05834e-221
AT5G01100	5	37873	38106	189	promoter-TSS	10	FRB1	O-fucosyltransferase family protein	3.11892	1.86679e-54
AT2G33310	2	14116932	14117130	188	promoter-TSS	-1007	IAA13	auxin-induced protein 13	2.16512	3.89831e-161
AT2G32240	2	13690108	13690405	188	intron	899	AT2G32240	early endosome antigen	2.31921	4.99791e-179
AT5G46295	5	18779163	18779396	187	TTS	926	AT5G46295	transmembrane protein	2.05197	0.00164789
AT4G27310	4	13675531	13675740	187	promoter-TSS	98	BBX28	B-box type zinc finger family protein	2.24652	1.83498e-22
AT1G15415	1	5301158	5301433	187	TTS	194	AT1G15415	late embryogenesis abundant-like protein	3.93145	6.03128e-29
AT1G71880	1	27052561	27052759	187	Intergenic	-1370	SUC1	sucrose-proton symporter 1	2.09274	1.08054e-193
AT3G26200	3	9589320	9589579	185	exon	200	CYP71B22	cytochrome P450, family 71, subfamily B, polypeptide 22	4.34394	0
AT2G40170	2	16781138	16781419	185	promoter-TSS	-910	GEA6	Stress induced protein	2.9923	0.0100424
AT3G44720	3	16271501	16271734	185	exon	106	ADT4	arogenate dehydratase 4	2.55644	1.0592e-96
AT1G71400	1	26909479	26909691	184	promoter-TSS	-207	RLP12	receptor like protein 12	2.64537	4.85366e-110
AT1G51660	1	19153973	19154215	184	promoter-TSS	-229	MKK4	mitogen-activated protein kinase kinase 4	2.74489	5.1203e-146
AT2G45680	2	18822377	18822602	183	promoter-TSS	-600	TCP9	TCP family transcription factor	2.42456	2.40375e-14
AT5G62770	5	25210192	25210418	183	promoter-TSS	4	AT5G62770	membrane-associated kinase regulator, putative (DUF1645)	2.45702	9.36693e-34
AT1G78120	1	29397227	29397475	183	Intergenic	-1246	TPR12	Tetratricopeptide repeat (TPR)-like superfamily protein	2.61298	1.02234e-97
AT5G67140	5	26795264	26795501	182	promoter-TSS	-13	AT5G67140	F-box/RNI-like superfamily protein	2.99494	6.95905e-10
AT1G78860	1	29647410	29647991	181	promoter-TSS	-9	AT1G78860	D-mannose binding lectin protein with Apple-like carbohydrate-binding domain-containing protein	2.40276	5.20275e-88
AT3G15500	3	5234766	5235037	181	exon	444	NAC3	NAC domain containing protein 3	3.81077	4.23521e-239
AT1G80520	1	30275339	30275819	180	promoter-TSS	-537	AT1G80520	Sterile alpha motif (SAM) domain-containing protein	2.75526	6.17153e-31
AT4G23220	4	12157830	12158054	180	exon	-1061	CRK14	cysteine-rich RECEPTOR-like kinase	3.04916	8.5938e-225
AT3G53235	3	19733613	19733856	179	promoter-TSS	961	AT3G53235	hypothetical protein	2.04879	4.44032e-29
AT1G60190	1	22197863	22198394	179	promoter-TSS	-138	PUB19	ARM repeat superfamily protein	2.56625	1.02632e-07
AT2G21510	2	9212902	9213142	179	promoter-TSS	-257	AT2G21510	DNAJ heat shock N-terminal domain-containing protein	2.42579	1.0333e-07
AT1G14520	1	4970388	4970682	177	promoter-TSS	-528	MIOX1	myo-inositol oxygenase 1	2.63798	9.65724e-58
AT4G16820	4	9467203	9467637	176	promoter-TSS	-92	PLA-I{beta]2	alpha/beta-Hydrolases superfamily protein	4.90545	6.55708e-14
AT5G42380	5	16943352	16943787	174	exon	251	CML37	calmodulin like 37	4.8077	2.0587e-09
AT1G53700	1	20047455	20047663	174	promoter-TSS	-875	WAG1	WAG 1	4.37086	1.68301e-187
AT5G48380	5	19606856	19607071	174	exon	184	BIR1	BAK1-interacting receptor-like kinase 1	3.37758	0
AT4G38340	4	17954842	17955178	174	promoter-TSS	300	AT4G38340	Plant regulator RWP-RK family protein	2.53486	5.10108e-13
AT1G79410	1	29869713	29869929	173	promoter-TSS	-37	OCT5	organic cation/carnitine transporter5	2.34035	2.64611e-84
AT1G11610	1	3909546	3909799	173	promoter-TSS	-381	CYP71A18	cytochrome P450, family 71, subfamily A, polypeptide 18	5.26797	1.05522e-08
AT5G12050	5	3889956	3890296	173	promoter-TSS	220	AT5G12050	rho GTPase-activating protein	2.38503	4.84185e-82
AT3G62090	3	22991224	22991479	173	promoter-TSS	-642	PIL2	phytochrome interacting factor 3-like 2	4.53813	0
AT1G61260	1	22595172	22595560	173	promoter-TSS	-28	AT1G61260	cotton fiber (DUF761)	3.22129	2.39664e-195
AT1G34420	1	12584329	12584555	172	promoter-TSS	97	AT1G34420	leucine-rich repeat transmembrane protein kinase family protein	3.19324	1.12762e-59
AT1G69790	1	26267515	26267857	171	intron	686	AT1G69790	Protein kinase superfamily protein	3.75284	4.26133e-57
AT5G43650	5	17534543	17534828	170	promoter-TSS	111	BHLH92	basic helix-loop-helix (bHLH) DNA-binding superfamily protein	7.40603	4.48931e-46
AT3G56500	3	20943292	20943532	169	promoter-TSS	-226	AT3G56500	serine-rich protein-like protein	3.23635	7.88082e-06
AT1G01300	1	116846	117120	169	TTS	199	AT1G01300	Eukaryotic aspartyl protease family protein	2.18873	2.22539e-203
AT3G48640	3	18022471	18022712	168	promoter-TSS	-267	AT3G48640	transmembrane protein	2.39405	1.08694e-10
AT2G03505	2	1063689	1063922	168	promoter-TSS	-231	AT2G03505	Carbohydrate-binding X8 domain superfamily protein	4.28493	1.33375e-40
AT1G19670	1	6804722	6805261	166	promoter-TSS	101	CLH1	chlorophyllase 1	3.97314	5.08686e-212
AT4G39350	4	18296307	18296622	165	promoter-TSS	76	CESA2	cellulose synthase A2	2.09482	2.35371e-198
AT2G46720	2	19197943	19198289	165	exon	786	KCS13	3-ketoacyl-CoA synthase 13	2.2121	4.92452e-40
AT2G22470	2	9538956	9539334	164	promoter-TSS	-182	AGP2	arabinogalactan protein 2	2.25906	1.53578e-55
AT2G47550	2	19508476	19508928	164	promoter-TSS	-227	AT2G47550	Plant invertase/pectin methylesterase inhibitor superfamily	3.35967	5.20858e-112
AT3G12145	3	3876045	3876277	163	TTS	141	FLR1	Leucine-rich repeat (LRR) family protein	3.24545	1.212e-293
AT3G28510	3	10685038	10685427	163	promoter-TSS	-238	AT3G28510	P-loop containing nucleoside triphosphate hydrolases superfamily protein	5.35832	3.43739e-64
AT5G07100	5	2203401	2203647	161	promoter-TSS	-682	WRKY26	WRKY DNA-binding protein 26	2.31336	5.80372e-134
AT2G20142	2	8694980	8695232	160	promoter-TSS	-268	AT2G20142	Toll-Interleukin-Resistance (TIR) domain family protein	3.55619	1.42112e-82
AT5G25250	5	8749623	8749822	159	promoter-TSS	42	FLOT1	SPFH/Band 7/PHB domain-containing membrane-associated protein family	3.62185	5.48882e-118
AT5G54300	5	22056106	22056374	159	promoter-TSS	-797	AT5G54300	cotton fiber-like protein (DUF761)	3.29007	8.98037e-155
AT2G30020	2	12814226	12814497	159	promoter-TSS	90	AT2G30020	Protein phosphatase 2C family protein	2.17734	0.00564732
AT2G38290	2	16041398	16041604	157	intron	882	AMT2	ammonium transporter 2	3.08103	2.29532e-213
AT5G11060	5	3509514	3509720	157	promoter-TSS	-216	KNAT4	homeobox protein knotted-1-like 4	2.7528	4.38505e-296
AT3G13610	3	4448810	4449049	157	promoter-TSS	-330	AT3G13610	2-oxoglutarate (2OG) and Fe(II)-dependent oxygenase superfamily protein	3.32692	9.81463e-104
AT5G25190	5	8708554	8708759	157	promoter-TSS	-771	ESE3	Integrase-type DNA-binding superfamily protein	3.97765	8.23597e-99
AT5G22555	5	7490168	7490544	156	TTS	986	AT5G22555	transmembrane protein	5.50442	8.98605e-19
AT1G49000	1	18124670	18124898	156	promoter-TSS	-495	AT1G49000	transmembrane protein	2.79454	1.0645e-79
AT5G13080	5	4151591	4151802	155	promoter-TSS	-495	WRKY75	WRKY DNA-binding protein 75	4.98984	9.26136e-208
AT4G26120	4	13235666	13235870	154	promoter-TSS	-485	AT4G26120	Ankyrin repeat family protein / BTB/POZ domain-containing protein	4.6786	5.51121e-163
AT2G47130	2	19350773	19350972	153	promoter-TSS	-222	SDR3	NAD(P)-binding Rossmann-fold superfamily protein	3.51553	2.16289e-170
AT2G17040	2	7406774	7407200	153	promoter-TSS	76	NAC036	NAC domain containing protein 36	4.50879	9.40354e-174
AT5G25930	5	9050728	9050982	153	exon	195	AT5G25930	kinase family with leucine-rich repeat domain-containing protein	3.88217	0
AT3G16180	3	5485100	5485475	152	promoter-TSS	-100	AT3G16180	Major facilitator superfamily protein	2.16487	1.25717e-151
AT1G10700	1	3553584	3553822	151	promoter-TSS	-401	PRS3	phosphoribosyl pyrophosphate (PRPP) synthase 3	2.52109	4.3965e-130
AT3G12145	3	3875204	3875434	151	intron	983	FLR1	Leucine-rich repeat (LRR) family protein	3.24545	1.212e-293
AT5G37490	5	14887479	14887680	149	promoter-TSS	150	AT5G37490	ARM repeat superfamily protein	4.44566	8.19992e-52
AT4G40020	4	18555626	18555839	148	promoter-TSS	-377	AT4G40020	Myosin heavy chain-related protein	2.41032	4.72336e-10
AT2G46400	2	19045106	19045427	147	promoter-TSS	-311	WRKY46	WRKY DNA-binding protein 46	5.24769	1.59053e-19
AT5G59530	5	23995878	23996127	146	promoter-TSS	-137	AT5G59530	2-oxoglutarate (2OG) and Fe(II)-dependent oxygenase superfamily protein	2.80574	1.32009e-60
AT5G20960	5	7116826	7117057	146	exon	254	AO1	aldehyde oxidase 1	2.32626	3.70562e-107
AT3G22100	3	7784497	7784977	146	promoter-TSS	-268	AT3G22100	basic helix-loop-helix (bHLH) DNA-binding superfamily protein	4.89412	2.59165e-31
AT1G26380	1	9128463	9128974	144	promoter-TSS	-150	AT1G26380	FAD-binding Berberine family protein	5.74897	0
AT5G40590	5	16252051	16252329	144	exon	244	AT5G40590	Cysteine/Histidine-rich C1 domain family protein	4.99472	1.73638e-58
AT5G45380	5	18390670	18390927	144	promoter-TSS	-144	DUR3	urea-proton symporter DEGRADATION OF UREA 3 (DUR3)	3.71844	0
AT1G28180	1	9845570	9845865	143	Intergenic	-1156	AT1G28180	DEAD-box ATP-dependent RNA helicase-like protein	3.20169	0.00927552
AT1G69790	1	26265821	26266072	142	promoter-TSS	-1054	AT1G69790	Protein kinase superfamily protein	3.75284	4.26133e-57
AT4G24110	4	12519997	12520379	142	TTS	710	AT4G24110	NADP-specific glutamate dehydrogenase	3.6148	7.62712e-26
AT5G20960	5	7116516	7116726	142	promoter-TSS	-66	AO1	aldehyde oxidase 1	2.32626	3.70562e-107
AT2G31865	2	13549739	13550065	141	promoter-TSS	-331	PARG2	poly(ADP-ribose) glycohydrolase 2	2.42993	8.35858e-64
AT5G03210	5	764283	764500	140	promoter-TSS	-1069	DIP2	E3 ubiquitin-protein ligase	6.30526	2.46435e-17
AT2G43620	2	18094814	18095237	140	promoter-TSS	68	AT2G43620	Chitinase family protein	3.67048	0
AT5G65130	5	26016143	26016506	140	promoter-TSS	-1079	AT5G65130	Integrase-type DNA-binding superfamily protein	6.43133	7.17678e-50
AT5G45070	5	18189727	18190070	138	promoter-TSS	-375	PP2-A8	phloem protein 2-A8	2.03736	1.37939e-23
AT1G04570	1	1248857	1249065	138	promoter-TSS	-85	AT1G04570	Major facilitator superfamily protein	4.18565	3.76358e-38
AT5G64890	5	25933724	25933925	137	promoter-TSS	-744	PROPEP2	elicitor peptide 2 precursor	6.20174	4.5175e-100
AT2G23321	2	9926785	9927160	131	TTS	594	AT2G23321	hypothetical protein	2.68126	0.0342155
AT4G08770	4	5600198	5600396	130	exon	101	Prx37	Peroxidase superfamily protein	2.46832	2.24719e-42
AT5G01490	5	195303	195527	129	promoter-TSS	-37	CAX4	cation exchanger 4	3.08245	5.14227e-34
AT4G36700	4	17300531	17300923	129	promoter-TSS	-360	AT4G36700	RmlC-like cupins superfamily protein	4.8269	4.31338e-15
AT4G21870	4	11604415	11604615	126	promoter-TSS	122	AT4G21870	HSP20-like chaperones superfamily protein	3.60564	4.26637e-163
AT5G54500	5	22124324	22124555	126	promoter-TSS	49	FQR1	flavodoxin-like quinone reductase 1	2.22206	4.08499e-296
AT1G23040	1	8164790	8165002	126	promoter-TSS	-63	AT1G23040	hydroxyproline-rich glycoprotein family protein	3.40995	1.52786e-258
AT4G39210	4	18258843	18259086	124	promoter-TSS	-848	APL3	Glucose-1-phosphate adenylyltransferase family protein	2.97854	3.45596e-176
AT5G03140	5	740035	740243	121	exon	180	AT5G03140	Concanavalin A-like lectin protein kinase family protein	4.00984	0
AT2G46495	2	19085680	19086067	119	promoter-TSS	-97	AT2G46495	RING/U-box superfamily protein	2.34343	2.91681e-07
AT4G28390	4	14043182	14043435	117	promoter-TSS	-124	AAC3	ADP/ATP carrier 3	3.70258	6.44304e-238
AT3G47420	3	17475193	17475435	115	promoter-TSS	-40	G3Pp1	putative glycerol-3-phosphate transporter 1	4.15795	7.51446e-185
AT4G28400	4	14048257	14048690	108	promoter-TSS	205	AT4G28400	Protein phosphatase 2C family protein	2.79536	2.72316e-225

## Sheet: NTT
NTT regulated target genes identified by the overlap between Dex:NTT RNA-seq and ChIP-seq data
ID	Chrom	Start	End	Peak score	Position	Distance to TSS	Gene Symbol	Gene Model Description	log2FC	FDR
AT1G54740	1	20430479	20430922	1847	promoter-TSS	-69	AT1G54740	FANTASTIC four-like protein (DUF3049)	-4.72792	0
AT5G05440	5	1608218	1608635	1830	promoter-TSS	-562	PYL5	Polyketide cyclase/dehydrase and lipid transport superfamily protein	-2.39694	6.3973e-93
AT1G08280	1	2607656	2608145	1731	promoter-TSS	23	AT1G08280	Glycosyltransferase family 29 (sialyltransferase) family protein	-2.60631	2.68335e-22
AT1G01020	1	8498	8865	1708	promoter-TSS	449	ARV1	ARV1 family protein	-2.03155	1.30379e-25
AT1G68490	1	25693372	25693779	1680	exon	126	AT1G68490	translocase subunit seca	-2.28872	5.51541e-89
AT1G66160	1	24635940	24636402	1669	Intergenic	-1025	CMPG1	CYS, MET, PRO, and GLY protein 1	-4.19598	1.72528e-118
AT2G38940	2	16255917	16256980	1649	promoter-TSS	-709	PHT1;4	phosphate transporter 1;4	-2.51889	1.739e-61
AT5G16110	5	5262383	5262740	1645	exon	279	AT5G16110	hypothetical protein	-2.21498	1.68861e-116
AT1G76880	1	28865247	28865524	1637	promoter-TSS	71	AT1G76880	Duplicated homeodomain-like superfamily protein	-2.59182	5.08648e-48
AT5G54930	5	22307318	22307663	1600	promoter-TSS	79	AT5G54930	AT hook motif-containing protein	-2.12163	1.26745e-21
AT1G76160	1	28580848	28581295	1584	exon	244	sks5	SKU5 similar 5	-2.50542	3.79283e-138
AT2G45160	2	18619994	18620676	1578	exon	116	HAM1	GRAS family transcription factor	-4.21861	1.46673e-123
AT5G63160	5	25336253	25337292	1561	Intergenic	-1223	BT1	BTB and TAZ domain protein 1	-3.2668	1.65242e-143
AT1G59870	1	22033891	22034742	1556	promoter-TSS	-107	PEN3	ABC-2 and Plant PDR ABC-type transporter family protein	-2.83455	3.26559e-109
AT1G28280	1	9887221	9887827	1556	promoter-TSS	-46	AT1G28280	VQ motif-containing protein	-3.05811	1.80354e-70
AT3G54990	3	20376424	20376773	1553	promoter-TSS	-76	SMZ	Integrase-type DNA-binding superfamily protein	-2.05547	2.73832e-20
AT5G44480	5	17920488	17920886	1551	promoter-TSS	-828	DUR	NAD(P)-binding Rossmann-fold superfamily protein	-2.47153	6.1858e-31
AT1G15690	1	5398706	5399378	1545	promoter-TSS	52	AVP1	Inorganic H pyrophosphatase family protein	-3.54123	3.80444e-211
AT2G20670	2	8913495	8913830	1541	promoter-TSS	85	AT2G20670	sugar phosphate exchanger, putative (DUF506)	-2.40561	1.00055e-151
AT5G16560	5	5411269	5411720	1530	exon	272	KAN	Homeodomain-like superfamily protein	-2.52333	1.95342e-40
AT4G18710	4	10296139	10296778	1507	exon	320	BIN2	Protein kinase superfamily protein	-2.32251	9.68357e-118
AT4G40060	4	18572637	18573146	1502	exon	193	HB16	homeobox protein 16	-2.69475	1.70177e-42
AT1G78230	1	29429258	29429670	1490	promoter-TSS	-588	AT1G78230	Outer arm dynein light chain 1 protein	-3.99357	1.05615e-42
AT5G55850	5	22603175	22603712	1485	promoter-TSS	67	NOI	RPM1-interacting protein 4 (RIN4) family protein	-2.98195	9.44873e-101
AT4G31550	4	15291279	15292059	1482	promoter-TSS	-130	WRKY11	WRKY DNA-binding protein 11	-2.88409	2.18142e-50
AT2G01670	2	299249	299793	1480	Intergenic	-1306	NUDT17	nudix hydrolase homolog 17	-2.35263	3.50144e-107
AT4G28040	4	13939680	13940155	1480	promoter-TSS	-390	UMAMIT33	nodulin MtN21 /EamA-like transporter family protein	-4.94638	0
AT5G48160	5	19530040	19530609	1469	promoter-TSS	106	OBE2	potyvirus VPg interacting protein (DUF1423)	-2.22145	3.53057e-103
AT3G09770	3	2997742	2998298	1459	exon	170	LOG2	RING/U-box superfamily protein	-2.58674	5.50907e-81
AT5G62130	5	24952987	24953368	1448	promoter-TSS	185	AT5G62130	Per1-like family protein	-2.22558	3.11904e-11
AT1G09970	1	3252118	3252470	1416	promoter-TSS	196	LRR XI-23	Leucine-rich receptor-like protein kinase family protein	-2.61876	2.72111e-156
AT1G21360	1	7481210	7481998	1416	exon	420	GLTP2	glycolipid transfer protein 2	-2.34647	7.48453e-33
AT2G34010	2	14368510	14368766	1415	exon	102	AT2G34010	verprolin	-4.84896	9.51335e-76
AT5G63970	5	25608774	25609437	1403	promoter-TSS	201	RGLG3	Copine (Calcium-dependent phospholipid-binding protein) family	-2.14539	3.64465e-10
AT1G09530	1	3075484	3075958	1397	promoter-TSS	-680	PIF3	phytochrome interacting factor 3	-3.02939	3.00619e-110
AT1G34210	1	12458533	12458905	1393	exon	155	SERK2	somatic embryogenesis receptor-like kinase 2	-2.87449	2.71628e-90
AT2G33570	2	14216904	14217470	1392	exon	416	GALS1	glycosyltransferase family protein (DUF23)	-3.46754	9.02585e-47
AT4G01330	4	549994	550624	1387	promoter-TSS	-40	AT4G01330	Protein kinase superfamily protein	-2.8856	9.39482e-126
AT3G48870	3	18126424	18126782	1387	promoter-TSS	35	HSP93-III	Clp ATPase	-2.62464	2.72496e-137
AT5G47560	5	19291310	19291562	1386	promoter-TSS	-333	TDT	tonoplast dicarboxylate transporter	-3.80934	1.86938e-221
AT2G44080	2	18236715	18237384	1382	exon	260	ARL	ARGOS-like protein	-3.73684	2.0235e-102
AT1G53180	1	19831295	19831654	1381	promoter-TSS	89	AT1G53180	hypothetical protein	-2.0022	2.23693e-37
AT1G22330	1	7886160	7886492	1381	promoter-TSS	3	AT1G22330	RNA-binding (RRM/RBD/RNP motifs) family protein	-2.77219	5.98905e-81
AT5G23680	5	7986360	7986740	1370	promoter-TSS	301	AT5G23680	Sterile alpha motif (SAM) domain-containing protein	-2.46002	2.93807e-46
AT4G39400	4	18324534	18325061	1370	exon	340	BRI1	Leucine-rich receptor-like protein kinase family protein	-2.48989	7.42699e-100
AT1G78000	1	29328555	29329285	1370	promoter-TSS	-671	SULTR1;2	sulfate transporter 1;2	-3.13919	1.12998e-113
AT3G15030	3	5061736	5062192	1359	exon	283	TCP4	TCP family transcription factor 4	-2.13809	1.14762e-14
AT5G01040	5	15913	16447	1354	promoter-TSS	56	LAC8	laccase 8	-3.28496	6.52192e-95
AT3G29240	3	11191028	11191867	1350	promoter-TSS	-44	AT3G29240	PPR containing protein (DUF179)	-3.68083	7.26344e-294
AT2G26570	2	11298921	11299277	1346	promoter-TSS	-70	WEB1	WEAK CHLOROPLAST MOVEMENT UNDER BLUE LIGHT-like protein (DUF827)	-3.47156	7.2134e-165
AT3G59900	3	22129379	22129753	1340	promoter-TSS	61	ARGOS	auxin-regulated gene involved in organ size	-3.06918	4.62212e-52
AT5G63160	5	25335310	25335636	1335	promoter-TSS	76	BT1	BTB and TAZ domain protein 1	-3.2668	1.65242e-143
AT2G44080	2	18236153	18236433	1335	promoter-TSS	-496	ARL	ARGOS-like protein	-3.73684	2.0235e-102
AT4G27657	4	13812712	13813313	1333	promoter-TSS	23	AT4G27657	hypothetical protein	-2.04556	0.019914
AT3G04730	3	1290441	1290900	1330	exon	221	IAA16	indoleacetic acid-induced protein 16	-3.13397	9.34371e-135
AT1G09530	1	3076456	3076939	1328	exon	296	PIF3	phytochrome interacting factor 3	-3.02939	3.00619e-110
AT5G56870	5	23002713	23003520	1328	promoter-TSS	-793	BGAL4	beta-galactosidase 4	-3.15415	8.7267e-217
AT4G16390	4	9257815	9258117	1327	promoter-TSS	97	SVR7	pentatricopeptide (PPR) repeat-containing protein	-3.82371	2.37207e-101
AT2G28110	2	11980677	11981275	1327	promoter-TSS	-973	FRA8	Exostosin family protein	-3.29522	2.96711e-90
AT4G36000	4	17039221	17039714	1323	promoter-TSS	-512	AT4G36000	Pathogenesis-related thaumatin superfamily protein	-2.90614	1.4343e-06
AT1G22910	1	8105268	8105606	1314	promoter-TSS	-152	AT1G22910	RNA-binding (RRM/RBD/RNP motifs) family protein	-2.87239	8.75262e-72
AT5G14930	5	4828050	4828779	1307	promoter-TSS	-85	SAG101	senescence-associated gene 101	-2.72662	3.1259e-39
AT3G29034	3	11030283	11030725	1304	exon	402	AT3G29034	transmembrane protein	-2.55548	3.69398e-08
AT4G30270	4	14820190	14820862	1297	promoter-TSS	69	XTH24	xyloglucan endotransglucosylase/hydrolase 24	-2.39153	1.24918e-154
AT5G56460	5	22865014	22865360	1294	exon	113	AT5G56460	Protein kinase superfamily protein	-2.52872	1.70891e-67
AT5G15350	5	4985901	4986318	1287	exon	268	ENODL17	early nodulin-like protein 17	-3.84551	7.44506e-90
AT2G23760	2	10112785	10113256	1282	promoter-TSS	307	BLH4	BEL1-like homeodomain 4	-2.79612	4.67332e-84
AT1G78260	1	29446792	29447122	1277	promoter-TSS	96	AT1G78260	RNA-binding (RRM/RBD/RNP motifs) family protein	-2.36362	6.71459e-57
AT1G24625	1	8726872	8727310	1273	exon	121	ZFP7	zinc finger protein 7	-3.4495	6.39376e-34
AT5G40450	5	16195203	16195808	1272	exon	246	AT5G40450	A-kinase anchor-like protein	-2.23909	5.33412e-10
AT1G29280	1	10235799	10236605	1272	promoter-TSS	-135	WRKY65	WRKY DNA-binding protein 65	-4.3548	1.11281e-117
AT5G06300	5	1925112	1925542	1267	promoter-TSS	80	LOG7	Putative lysine decarboxylase family protein	-2.83055	4.99118e-47
AT2G29995	2	12799174	12799466	1265	exon	121	AT2G29995	PSY3-like protein	-2.7944	9.48314e-39
AT5G15190	5	4932677	4932979	1265	TTS	792	AT5G15190	hypothetical protein	-3.33361	3.81315e-24
AT3G13404	3	4358338	4359503	1260	promoter-TSS	87	AT3G13404	hypothetical protein	-2.6543	0.00458678
AT5G15190	5	4933701	4933990	1259	promoter-TSS	-225	AT5G15190	hypothetical protein	-3.33361	3.81315e-24
AT4G21850	4	11592081	11592745	1253	promoter-TSS	12	MSRB9	methionine sulfoxide reductase B9	-3.01684	2.56177e-37
AT4G18210	4	10075478	10076268	1246	TTS	346	PUP10	purine permease 10	-3.21533	5.52267e-30
AT1G43160	1	16263656	16264759	1240	intron	402	RAP2.6	related to AP2 6	-3.964	9.71075e-102
AT5G18290	5	6056542	6056902	1240	promoter-TSS	-22	SIP1;2	Aquaporin-like superfamily protein	-2.97131	1.41619e-22
AT4G13340	4	7758326	7758580	1237	exon	178	LRX3	Leucine-rich repeat (LRR) family protein	-3.4075	2.42481e-184
AT5G59680	5	24045902	24046676	1236	promoter-TSS	-223	AT5G59680	Leucine-rich repeat protein kinase family protein	-3.37521	3.11511e-29
AT2G35410	2	14898231	14898672	1234	promoter-TSS	195	AT2G35410	RNA-binding (RRM/RBD/RNP motifs) family protein	-3.16674	3.27655e-69
AT5G64740	5	25880885	25881478	1233	exon	148	CESA6	cellulose synthase 6	-2.35442	3.7564e-114
AT2G36630	2	15355506	15355889	1233	promoter-TSS	-367	AT2G36630	Sulfite exporter TauE/SafE family protein	-2.15117	2.64535e-46
AT2G39980	2	16689622	16690250	1233	exon	246	AT2G39980	HXXXD-type acyl-transferase family protein	-3.46561	2.49495e-226
AT1G04310	1	1157489	1157968	1229	promoter-TSS	58	ERS2	ethylene response sensor 2	-2.17072	8.07724e-38
AT5G65310	5	26104373	26104767	1223	promoter-TSS	44	HB5	homeobox protein 5	-2.47949	9.6537e-59
AT5G02480	5	547350	547666	1223	promoter-TSS	72	AT5G02480	HSP20-like chaperones superfamily protein	-2.24595	1.69279e-107
AT5G56870	5	23003945	23004337	1221	exon	232	BGAL4	beta-galactosidase 4	-3.15415	8.7267e-217
AT3G23160	3	8261707	8262144	1219	exon	164	AT3G23160	plant/protein (DUF668)	-2.01085	6.83673e-18
AT2G29400	2	12615130	12615462	1217	exon	118	TOPP1	type one protein phosphatase 1	-2.15913	9.78521e-92
AT1G13590	1	4647320	4647896	1208	promoter-TSS	-207	PSK1	phytosulfokine 1 precursor	-3.36691	8.15657e-11
AT2G35800	2	15043983	15044303	1206	TTS	170	SAMTL	mitochondrial substrate carrier family protein	-2.26766	4.7102e-80
AT1G36160	1	13533143	13533723	1205	promoter-TSS	265	ACC1	acetyl-CoA carboxylase 1	-2.73817	1.39403e-126
AT5G44585	5	17984390	17984800	1203	promoter-TSS	68	AT5G44585	hypothetical protein	-4.86335	2.37633e-32
AT5G05440	5	1608902	1609481	1196	exon	203	PYL5	Polyketide cyclase/dehydrase and lipid transport superfamily protein	-2.39694	6.3973e-93
AT5G17280	5	5686253	5686705	1192	TTS	180	AT5G17280	oxidoreductase-like protein, amino-terminal protein	-2.07609	5.92298e-38
AT1G28600	1	10052979	10053501	1192	promoter-TSS	-22	AT1G28600	GDSL-like Lipase/Acylhydrolase superfamily protein	-2.2061	4.48635e-46
AT5G13740	5	4432046	4432601	1189	promoter-TSS	26	ZIF1	zinc induced facilitator 1	-2.08131	1.74545e-62
AT2G35650	2	14985452	14985824	1189	promoter-TSS	168	CSLA07	cellulose synthase like	-2.89148	2.29574e-47
AT1G61750	1	22805854	22806637	1189	TTS	106	AT1G61750	Receptor-like protein kinase-related family protein	-7.22129	8.53511e-33
AT3G05165	3	1462486	1463170	1181	promoter-TSS	114	AT3G05165	Major facilitator superfamily protein	-3.02181	9.29514e-136
AT4G38550	4	18025457	18026007	1179	promoter-TSS	-154	AT4G38550	phospholipase-like protein (PEARLI 4) family protein	-2.27759	8.9534e-63
AT3G51670	3	19168660	19168949	1173	exon	132	AT3G51670	SEC14 cytosolic factor family protein / phosphoglyceride transfer family protein	-4.04418	2.9856e-199
AT1G49730	1	18405394	18405705	1171	promoter-TSS	-56	AT1G49730	Protein kinase superfamily protein	-3.80529	3.78649e-81
AT3G60290	3	22281991	22282636	1170	promoter-TSS	-110	AT3G60290	2-oxoglutarate (2OG) and Fe(II)-dependent oxygenase superfamily protein	-3.60433	6.87593e-17
AT3G11402	3	3573085	3573642	1166	promoter-TSS	44	AT3G11402	Cysteine/Histidine-rich C1 domain family protein	-2.43589	0.00309734
AT2G36080	2	15152327	15152846	1164	promoter-TSS	-952	ABS2	AP2/B3-like transcriptional factor family protein	-6.21302	1.76651e-70
AT1G34245	1	12472744	12473284	1162	exon	146	EPF2	Putative membrane lipoprotein	-3.39943	3.66943e-08
AT5G05290	5	1567647	1568085	1159	promoter-TSS	-828	EXPA2	expansin A2	-4.8698	1.75797e-35
AT3G54040	3	20015083	20015529	1158	exon	145	AT3G54040	PAR1 protein	-3.98359	1.13252e-150
AT5G39580	5	15849543	15849986	1153	promoter-TSS	-623	AT5G39580	Peroxidase superfamily protein	-4.16779	6.31657e-137
AT4G10380	4	6434814	6435419	1153	exon	280	NIP5;1	NOD26-like intrinsic protein 5;1	-3.73584	1.35e-42
AT1G67785	1	25416926	25417190	1152	promoter-TSS	164	AT1G67785	hypothetical protein	-2.23124	2.11483e-44
AT1G55520	1	20727937	20728221	1152	promoter-TSS	12	TBP2	TATA binding protein 2	-2.42723	8.55844e-51
AT3G56850	3	21048295	21048599	1140	TTS	167	AREB3	ABA-responsive element binding protein 3	-2.46634	2.78661e-36
AT2G35930	2	15084090	15084968	1133	promoter-TSS	30	PUB23	plant U-box 23	-3.90972	1.52791e-48
AT4G17800	4	9897132	9897588	1130	promoter-TSS	-672	AT4G17800	Putative AT-hook DNA-binding family protein	-2.34871	6.56159e-40
AT5G61020	5	24559639	24559980	1128	promoter-TSS	127	ECT3	evolutionarily conserved C-terminal region 3	-2.54918	1.7247e-91
AT3G62120	3	23004085	23004444	1127	promoter-TSS	28	AT3G62120	Class II aaRS and biotin synthetases superfamily protein	-2.70978	1.66203e-131
AT3G50650	3	18807801	18808274	1126	exon	206	AT3G50650	GRAS family transcription factor	-3.38346	3.70443e-124
AT2G37170	2	15615471	15615836	1123	promoter-TSS	-737	PIP2B	plasma membrane intrinsic protein 2	-2.82163	3.00236e-93
AT1G21200	1	7420748	7421417	1122	promoter-TSS	-66	AT1G21200	sequence-specific DNA binding transcription factor	-2.34004	3.75257e-29
AT4G13195	4	7663214	7663730	1119	promoter-TSS	-211	CLE44	CLAVATA3/ESR-RELATED 44	-2.43356	0.00513757
AT2G18300	2	7955002	7955353	1115	promoter-TSS	-392	HBI1	basic helix-loop-helix (bHLH) DNA-binding superfamily protein	-3.56162	1.02061e-64
AT5G07460	5	2361876	2363199	1114	promoter-TSS	-309	PMSR2	peptidemethionine sulfoxide reductase 2	-4.42411	0
AT5G42990	5	17245772	17246060	1110	promoter-TSS	72	UBC18	ubiquitin-conjugating enzyme 18	-2.36498	1.94981e-16
AT4G16260	4	9201234	9201843	1106	TTS	105	AT4G16260	Glycosyl hydrolase superfamily protein	-4.09384	1.86291e-263
AT2G39740	2	16575707	16575982	1105	promoter-TSS	92	HESO1	Nucleotidyltransferase family protein	-3.47947	5.59735e-55
AT1G01820	1	298000	298275	1104	TTS	197	PEX11C	peroxin 11c	-3.20743	3.86435e-129
AT3G04730	3	1291095	1291873	1102	promoter-TSS	-593	IAA16	indoleacetic acid-induced protein 16	-3.13397	9.34371e-135
AT3G57880	3	21433950	21434642	1101	promoter-TSS	352	AT3G57880	Calcium-dependent lipid-binding (CaLB domain) plant phosphoribosyltransferase family protein	-2.41741	1.9968e-58
AT2G18690	2	8096976	8097744	1099	promoter-TSS	-60	AT2G18690	transmembrane protein	-2.87686	3.14924e-75
AT4G26650	4	13444975	13445356	1092	exon	368	AT4G26650	RNA-binding (RRM/RBD/RNP motifs) family protein	-2.81954	1.37544e-87
AT3G51950	3	19280940	19281870	1086	promoter-TSS	-12	AT3G51950	Zinc finger (CCCH-type) family protein / RNA recognition motif (RRM)-containing protein	-2.72592	1.78169e-48
AT2G36080	2	15151288	15151608	1083	exon	186	ABS2	AP2/B3-like transcriptional factor family protein	-6.21302	1.76651e-70
AT5G28050	5	10045745	10046110	1082	promoter-TSS	-45	AT5G28050	Cytidine/deoxycytidylate deaminase family protein	-2.51501	2.59844e-122
AT2G45960	2	18909861	18910098	1079	promoter-TSS	-316	PIP1B	plasma membrane intrinsic protein 1B	-3.0777	3.79662e-169
AT1G49500	1	18321364	18322779	1077	exon	434	AT1G49500	transcription initiation factor TFIID subunit 1b-like protein	-3.8182	3.16248e-120
AT5G19190	5	6456900	6457348	1077	promoter-TSS	98	AT5G19190	hypothetical protein	-5.98404	0
AT1G74650	1	28041057	28041783	1076	exon	274	MYB31	myb domain protein 31	-2.56633	2.51714e-30
AT4G25190	4	12915961	12916605	1070	promoter-TSS	-200	QWRF7	QWRF motif protein (DUF566)	-5.28787	1.32257e-08
AT3G53380	3	19791303	19791803	1068	promoter-TSS	142	AT3G53380	Concanavalin A-like lectin protein kinase family protein	-2.21321	3.79664e-12
AT4G13820	4	8010739	8011192	1068	promoter-TSS	-107	AT4G13820	Leucine-rich repeat (LRR) family protein	-2.18623	1.105e-10
AT5G16560	5	5412116	5412719	1065	promoter-TSS	-651	KAN	Homeodomain-like superfamily protein	-2.52333	1.95342e-40
AT1G37130	1	14158394	14158761	1063	exon	125	NIA2	nitrate reductase 2	-2.03766	4.24129e-88
AT1G35680	1	13208641	13208943	1061	TTS	109	RPL21C	Ribosomal protein L21	-3.71861	1.50609e-141
AT2G01850	2	385139	385401	1060	promoter-TSS	99	EXGT-A3	endoxyloglucan transferase A3	-2.99567	1.10386e-146
AT4G20870	4	11176560	11176891	1060	exon	156	FAH2	fatty acid hydroxylase 2	-2.44714	1.9596e-61
AT5G59780	5	24083169	24083772	1059	promoter-TSS	58	MYB59	myb domain protein 59	-3.42412	9.51631e-117
AT1G80380	1	30216736	30217856	1057	promoter-TSS	94	AT1G80380	P-loop containing nucleoside triphosphate hydrolases superfamily protein	-2.5509	9.726e-122
AT4G34480	4	16483862	16484165	1055	promoter-TSS	21	AT4G34480	O-Glycosyl hydrolases family 17 protein	-2.56572	1.37804e-26
AT2G20880	2	8985460	8986004	1052	promoter-TSS	-227	ERF53	Integrase-type DNA-binding superfamily protein	-3.44111	5.4218e-16
AT2G34010	2	14367734	14368142	1050	promoter-TSS	-598	AT2G34010	verprolin	-4.84896	9.51335e-76
AT2G22200	2	9444167	9444690	1048	promoter-TSS	0	AT2G22200	Integrase-type DNA-binding superfamily protein	-3.19003	4.17242e-06
AT3G01290	3	89204	89569	1048	exon	207	HIR2	SPFH/Band 7/PHB domain-containing membrane-associated protein family	-3.46428	1.39828e-298
AT1G72010	1	27107506	27107850	1048	exon	120	AT1G72010	TCP family transcription factor	-2.13292	9.62692e-35
AT3G06080	3	1839096	1839408	1048	Intergenic	-1264	TBL10	trichome birefringence-like protein (DUF828)	-2.05777	5.03065e-93
AT5G43760	5	17585562	17585937	1043	exon	226	KCS20	3-ketoacyl-CoA synthase 20	-4.22801	2.6006e-181
AT2G21045	2	9027328	9028027	1041	promoter-TSS	-53	AT2G21045	Rhodanese/Cell cycle control phosphatase superfamily protein	-2.29105	1.5816e-51
AT3G15720	3	5327918	5328468	1040	promoter-TSS	-521	AT3G15720	Pectin lyase-like superfamily protein	-4.78844	2.79392e-08
AT5G57800	5	23419078	23419376	1037	promoter-TSS	-957	CER3	Fatty acid hydroxylase superfamily	-4.26867	6.56673e-155
AT3G15540	3	5263621	5264129	1034	promoter-TSS	-126	IAA19	indole-3-acetic acid inducible 19	-2.38938	2.78218e-10
AT3G50410	3	18709541	18709836	1033	promoter-TSS	75	OBP1	OBF binding protein 1	-4.33587	5.22389e-22
AT5G57180	5	23167674	23167959	1033	promoter-TSS	42	CIA2	chloroplast import apparatus 2	-3.52009	4.12563e-39
AT5G15210	5	4938849	4939120	1028	exon	223	HB30	homeobox protein 30	-2.14475	1.22495e-28
AT5G06290	5	1919174	1919686	1026	promoter-TSS	251	2-Cys Prx B	2-cysteine peroxiredoxin B	-2.03698	1.9985e-34
AT1G32090	1	11543944	11544216	1023	promoter-TSS	86	AT1G32090	early-responsive to dehydration stress protein (ERD4)	-2.212	2.02599e-61
AT3G17510	3	5994189	5994705	1022	Intergenic	-1446	CIPK1	CBL-interacting protein kinase 1	-2.32185	1.8092e-107
AT1G69935	1	26342867	26343202	1018	TTS	197	SHW1	short hypocotyl in white light1	-3.52417	6.25018e-52
AT5G11790	5	3798616	3799020	1015	promoter-TSS	-590	NDL2	N-MYC downregulated-like 2	-2.1929	4.65919e-16
AT3G49930	3	18509985	18510195	1015	promoter-TSS	34	AT3G49930	C2H2 and C2HC zinc fingers superfamily protein	-4.79224	7.72502e-07
AT1G64110	1	23801415	23801890	1013	promoter-TSS	68	DAA1	P-loop containing nucleoside triphosphate hydrolases superfamily protein	-3.51062	7.98074e-20
AT1G79840	1	30036480	30036862	1009	promoter-TSS	-285	GL2	HD-ZIP IV family of homeobox-leucine zipper protein with lipid-binding START domain-containing protein	-3.57081	4.73503e-36
AT3G63190	3	23344375	23344828	1005	exon	200	RRF	ribosome recycling factor, chloroplast precursor	-2.00058	1.67723e-63
AT4G18760	4	10309365	10309628	1005	promoter-TSS	95	RLP51	receptor like protein 51	-4.00125	6.50812e-63
AT5G54720	5	22232773	22233114	1002	promoter-TSS	6	AT5G54720	Ankyrin repeat family protein	-3.67188	2.57183e-42
AT5G11790	5	3799339	3799823	1000	exon	173	NDL2	N-MYC downregulated-like 2	-2.1929	4.65919e-16
AT1G67730	1	25391428	25391751	997	TTS	251	KCR1	beta-ketoacyl reductase 1	-2.53263	5.76614e-63
AT1G50620	1	18748117	18748367	995	promoter-TSS	1	AT1G50620	RING/FYVE/PHD zinc finger superfamily protein	-2.0877	3.76331e-22
AT1G22500	1	7948483	7948910	993	promoter-TSS	-780	ATL15	RING/U-box superfamily protein	-2.94378	4.09689e-63
AT2G23130	2	9844095	9844421	988	promoter-TSS	28	AGP17	arabinogalactan protein 17	-3.94832	5.02262e-13
AT5G14110	5	4553861	4555604	988	promoter-TSS	-135	AT5G14110	peroxidase (DUF 3339)	-5.65475	6.66106e-15
AT1G07560	1	2327109	2327494	987	promoter-TSS	-14	AT1G07560	Leucine-rich repeat protein kinase family protein	-4.63927	1.76724e-25
AT5G51460	5	20900827	20901141	986	promoter-TSS	-1103	ATTPPA	Haloacid dehalogenase-like hydrolase (HAD) superfamily protein	-2.25399	5.77021e-39
AT5G46580	5	18899563	18899991	982	promoter-TSS	-131	AT5G46580	pentatricopeptide (PPR) repeat-containing protein	-3.07579	9.35435e-94
AT4G12410	4	7343515	7343772	978	promoter-TSS	88	AT4G12410	SAUR-like auxin-responsive protein family	-3.50281	0.0001218
AT5G54040	5	21930225	21930804	977	TTS	123	AT5G54040	Cysteine/Histidine-rich C1 domain family protein	-4.19099	3.97461e-12
AT1G75440	1	28313310	28313756	975	TTS	154	UBC16	ubiquitin-conjugating enzyme 16	-2.43298	7.71907e-57
AT1G66160	1	24637094	24637451	975	promoter-TSS	76	CMPG1	CYS, MET, PRO, and GLY protein 1	-4.19598	1.72528e-118
AT1G72670	1	27358643	27358936	974	promoter-TSS	74	iqd8	IQ-domain 8	-3.77514	5.25539e-170
AT2G36770	2	15416677	15417035	971	promoter-TSS	-11	AT2G36770	UDP-Glycosyltransferase superfamily protein	-2.86969	4.33616e-64
AT4G30270	4	14821069	14821744	971	promoter-TSS	-811	XTH24	xyloglucan endotransglucosylase/hydrolase 24	-2.39153	1.24918e-154
AT4G25620	4	13069334	13069635	969	exon	278	AT4G25620	hydroxyproline-rich glycoprotein family protein	-2.42855	1.00772e-59
AT2G22840	2	9728523	9728919	969	exon	241	GRF1	growth-regulating factor 1	-3.7513	7.86321e-19
AT2G24070	2	10235221	10235519	966	promoter-TSS	-988	QWRF4	QWRF motif protein (DUF566)	-2.71583	0.0115352
AT5G43520	5	17486435	17486929	966	promoter-TSS	-373	AT5G43520	Cysteine/Histidine-rich C1 domain family protein	-5.99749	1.17414e-53
AT3G24040	3	8683076	8683360	965	promoter-TSS	71	AT3G24040	Core-2/I-branching beta-1,6-N-acetylglucosaminyltransferase family protein	-2.32215	8.88746e-37
AT1G12580	1	4282748	4283049	962	exon	104	PEPKR1	phosphoenolpyruvate carboxylase-related kinase 1	-2.53144	6.86134e-79
AT5G59520	5	23993658	23994074	959	promoter-TSS	-958	ZIP2	ZRT/IRT-like protein 2	-3.04223	5.27638e-16
AT3G46280	3	17008195	17008963	955	promoter-TSS	-51	AT3G46280	kinase-like protein	-4.34144	1.20085e-28
AT2G36400	2	15272721	15273180	952	TTS	165	GRF3	growth-regulating factor 3	-4.05939	2.81521e-26
AT1G27210	1	9457906	9458127	952	exon	160	AT1G27210	ARM repeat superfamily protein	-2.16923	3.01323e-35
AT2G36830	2	15444762	15445339	949	promoter-TSS	-244	GAMMA-TIP	gamma tonoplast intrinsic protein	-3.50065	1.06462e-119
AT5G44568	5	17961920	17962293	944	exon	170	AT5G44568	transmembrane protein	-4.23095	3.50643e-06
AT5G39580	5	15848980	15849340	941	promoter-TSS	-19	AT5G39580	Peroxidase superfamily protein	-4.16779	6.31657e-137
AT5G23100	5	7753306	7753673	937	exon	267	AT5G23100	MIZU-KUSSEI-like protein (Protein of unknown function, DUF617)	-2.44919	1.69305e-05
AT5G01050	5	20660	20923	934	promoter-TSS	96	AT5G01050	Laccase/Diphenol oxidase family protein	-4.05297	3.31874e-09
AT5G54380	5	22080082	22080509	934	promoter-TSS	46	THE1	protein kinase family protein	-2.96836	4.29222e-105
AT3G50410	3	18708626	18708846	929	promoter-TSS	-877	OBP1	OBF binding protein 1	-4.33587	5.22389e-22
AT3G60220	3	22255626	22256153	925	exon	288	ATL4	TOXICOS EN LEVADURA 4	-2.15533	2.47738e-06
AT3G06750	3	2130092	2130385	923	exon	213	AT3G06750	hydroxyproline-rich glycoprotein family protein	-3.69954	1.24016e-35
AT4G21570	4	11472644	11473032	922	exon	183	AT4G21570	organic solute transporter ostalpha protein (DUF300)	-2.95174	2.41805e-60
AT3G57020	3	21100993	21101384	920	promoter-TSS	-729	AT3G57020	Calcium-dependent phosphotriesterase superfamily protein	-4.47504	9.18865e-116
AT3G23160	3	8262756	8263110	918	promoter-TSS	-844	AT3G23160	plant/protein (DUF668)	-2.01085	6.83673e-18
AT1G30570	1	10828207	10828651	918	promoter-TSS	56	HERK2	hercules receptor kinase 2	-2.62971	4.54093e-33
AT3G28180	3	10505710	10505975	917	exon	131	CSLC04	Cellulose-synthase-like C4	-2.43467	4.032e-54
AT1G09210	1	2976481	2977126	915	TTS	199	CRT1b	calreticulin 1b	-2.42198	5.46495e-101
AT5G07080	5	2199417	2200279	915	promoter-TSS	-326	AT5G07080	HXXXD-type acyl-transferase family protein	-5.08899	5.6991e-45
AT2G36290	2	15210666	15210932	912	promoter-TSS	116	AT2G36290	alpha/beta-Hydrolases superfamily protein	-2.00917	1.12286e-19
AT4G39070	4	18206443	18206845	910	promoter-TSS	40	BZS1	B-box zinc finger family protein	-2.64819	4.95232e-44
AT5G60100	5	24201314	24201540	909	promoter-TSS	-63	PRR3	pseudo-response regulator 3	-2.93441	1.28403e-90
AT1G12580	1	4281945	4282488	909	promoter-TSS	-578	PEPKR1	phosphoenolpyruvate carboxylase-related kinase 1	-2.53144	6.86134e-79
AT1G03820	1	961379	961614	907	promoter-TSS	-580	AT1G03820	E6-like protein	-2.43375	0.0196983
AT5G45840	5	18597810	18598045	905	promoter-TSS	-20	AT5G45840	Leucine-rich repeat protein kinase family protein	-2.62963	1.11826e-23
AT4G12420	4	7352926	7353148	901	promoter-TSS	80	SKU5	Cupredoxin superfamily protein	-3.0943	8.47027e-125
AT4G28890	4	14257791	14258164	900	promoter-TSS	-12	AT4G28890	RING/U-box superfamily protein	-2.22122	1.57777e-06
AT3G46280	3	17009154	17009766	900	promoter-TSS	-932	AT3G46280	kinase-like protein	-4.34144	1.20085e-28
AT1G51840	1	19251869	19252571	900	TTS	-1357	AT1G51840	kinase-like protein	-3.35379	5.0481e-38
AT3G06070	3	1831805	1832282	899	exon	147	AT3G06070	hypothetical protein	-3.73187	4.54666e-153
AT5G66770	5	26660486	26660807	894	promoter-TSS	335	AT5G66770	GRAS family transcription factor	-2.50033	1.32921e-30
AT5G44574	5	17969576	17970033	894	promoter-TSS	-406	AT5G44574	transmembrane protein	-3.95675	4.75061e-07
AT2G43770	2	18135857	18136080	892	promoter-TSS	68	AT2G43770	Transducin/WD40 repeat-like superfamily protein	-2.97254	2.08725e-74
AT5G14105	5	4553345	4553618	891	promoter-TSS	-430	AT5G14105	hypothetical protein	-2.22622	1.16296e-27
AT1G11920	1	4025149	4025735	890	promoter-TSS	-329	AT1G11920	Pectin lyase-like superfamily protein	-4.05501	1.4152e-05
AT1G49500	1	18323215	18324403	890	Intergenic	-1304	AT1G49500	transcription initiation factor TFIID subunit 1b-like protein	-3.8182	3.16248e-120
AT1G67520	1	25305709	25306314	887	promoter-TSS	346	AT1G67520	lectin protein kinase family protein	-3.80985	2.89799e-23
AT4G13330	4	7756846	7757374	881	Intergenic	-1080	AT4G13330	S-adenosyl-L-methionine-dependent methyltransferases superfamily protein	-2.64886	2.92096e-20
AT3G29770	3	11648205	11648493	881	promoter-TSS	58	MES11	methyl esterase 11	-2.58807	1.99682e-47
AT1G56090	1	20978981	20979441	881	exon	237	AT1G56090	Tetratricopeptide repeat (TPR)-like superfamily protein	-2.43404	3.95881e-40
AT3G47250	3	17401607	17401971	879	promoter-TSS	-93	AT3G47250	transmembrane protein, putative (DUF247)	-2.25705	4.4612e-85
AT1G65510	1	24359259	24359586	879	promoter-TSS	94	AT1G65510	transmembrane protein	-5.02811	3.29845e-25
AT1G30570	1	10827071	10827366	878	TTS	-1155	HERK2	hercules receptor kinase 2	-2.62971	4.54093e-33
AT4G14040	4	8102666	8103030	878	TTS	246	SBP2	selenium-binding protein 2	-2.01191	7.94376e-70
AT3G01490	3	193910	194368	878	promoter-TSS	-418	AT3G01490	Protein kinase superfamily protein	-3.51043	9.63019e-66
AT1G23120	1	8198571	8198911	877	promoter-TSS	155	AT1G23120	Polyketide cyclase/dehydrase and lipid transport superfamily protein	-4.38097	3.15646e-81
AT1G05020	1	1437438	1437681	876	TTS	204	AT1G05020	ENTH/ANTH/VHS superfamily protein	-2.19145	1.44854e-24
AT1G32440	1	11711952	11712346	874	exon	205	PKp3	plastidial pyruvate kinase 3	-2.84077	2.61486e-51
AT1G60950	1	22444185	22444493	873	promoter-TSS	32	FED A	2Fe-2S ferredoxin-like superfamily protein	-3.26506	1.05239e-154
AT4G13195	4	7664023	7664772	872	Intergenic	-1136	CLE44	CLAVATA3/ESR-RELATED 44	-2.43356	0.00513757
AT4G18975	4	10393710	10394001	869	promoter-TSS	68	AT4G18975	Pentatricopeptide repeat (PPR) superfamily protein	-3.41609	5.13061e-63
AT3G47210	3	17385282	17385679	869	promoter-TSS	319	AT3G47210	hypothetical protein (DUF247)	-4.76953	2.33654e-17
AT1G29160	1	10184172	10184479	865	exon	187	AT1G29160	Dof-type zinc finger DNA-binding family protein	-2.43603	5.76783e-07
AT3G22410	3	7935715	7935999	865	promoter-TSS	68	AT3G22410	Sec14p-like phosphatidylinositol transfer family protein	-2.1882	0.0295964
AT3G25790	3	9412253	9412722	864	promoter-TSS	-565	AT3G25790	myb-like transcription factor family protein	-3.72501	4.54113e-06
AT1G29179	1	10198216	10198569	862	promoter-TSS	-372	AT1G29179	cysteine/histidine-rich C1 domain protein	-3.05341	0.000580595
AT1G05000	1	1425431	1425706	860	promoter-TSS	29	PFA-DSP1	Phosphotyrosine protein phosphatases superfamily protein	-2.07783	3.07582e-12
AT3G61580	3	22785780	22786242	856	promoter-TSS	-11	SLD1	Fatty acid/sphingolipid desaturase	-2.77799	4.03516e-137
AT1G65850	1	24494256	24494479	853	promoter-TSS	-311	AT1G65850	Disease resistance protein (TIR-NBS-LRR class) family	-2.78882	2.13972e-07
AT5G25810	5	8987714	8988065	852	promoter-TSS	9	tny	Integrase-type DNA-binding superfamily protein	-3.61471	6.88203e-07
AT1G24625	1	8727740	8727985	852	promoter-TSS	-650	ZFP7	zinc finger protein 7	-3.4495	6.39376e-34
AT2G25080	2	10666941	10667547	851	promoter-TSS	-654	GPX1	glutathione peroxidase 1	-2.61681	4.79776e-79
AT2G37180	2	15616074	15616594	850	Intergenic	-1301	RD28	Aquaporin-like superfamily protein	-2.54728	1.12111e-66
AT1G72160	1	27155351	27155781	850	promoter-TSS	227	AT1G72160	Sec14p-like phosphatidylinositol transfer family protein	-3.50007	1.12598e-129
AT1G03440	1	852325	852618	850	exon	320	AT1G03440	Leucine-rich repeat (LRR) family protein	-2.02084	1.71466e-09
AT3G47800	3	17634366	17634634	849	promoter-TSS	-304	AT3G47800	Galactose mutarotase-like superfamily protein	-2.65382	3.56788e-114
AT3G28760	3	10795221	10795469	849	promoter-TSS	-41	AT3G28760	3-dehydroquinate synthase	-3.24829	8.55183e-06
AT3G14560	3	4887867	4888320	849	promoter-TSS	-970	AT3G14560	hypothetical protein	-3.067	1.15974e-84
AT3G53460	3	19821226	19821569	846	exon	108	CP29	chloroplast RNA-binding protein 29	-3.5405	2.26362e-230
AT4G35300	4	16799527	16799806	842	promoter-TSS	-31	TMT2	tonoplast monosaccharide transporter2	-2.29884	4.85401e-24
AT4G38700	4	18077527	18077853	841	promoter-TSS	-321	AT4G38700	Disease resistance-responsive (dirigent-like protein) family protein	-2.09959	0.0190374
AT2G30740	2	13095044	13095243	840	promoter-TSS	-213	AT2G30740	Protein kinase superfamily protein	-2.14457	1.26689e-69
AT3G56120	3	20823022	20823274	839	promoter-TSS	2	AT3G56120	S-adenosyl-L-methionine-dependent methyltransferases superfamily protein	-2.48786	3.61595e-24
AT5G06839	5	2120268	2121521	838	exon	367	TGA10	bZIP transcription factor family protein	-4.27058	1.48911e-43
AT5G49770	5	20221887	20222293	835	promoter-TSS	-579	AT5G49770	Leucine-rich repeat protein kinase family protein	-3.91305	6.60538e-09
AT3G51540	3	19114968	19115348	833	promoter-TSS	-26	AT3G51540	mucin-5AC-like protein	-3.15699	1.40209e-16
AT2G14890	2	6400295	6400533	833	exon	793	AGP9	arabinogalactan protein 9	-3.7589	1.81256e-196
AT3G02720	3	586164	586418	833	promoter-TSS	67	DJ1D	Class I glutamine amidotransferase-like superfamily protein	-2.07252	2.14554e-28
AT1G17345	1	5940097	5940474	832	promoter-TSS	-7	AT1G17345	SAUR-like auxin-responsive protein family	-3.48323	1.50697e-25
AT4G25400	4	12980917	12981480	830	exon	182	AT4G25400	basic helix-loop-helix (bHLH) DNA-binding superfamily protein	-4.59389	1.27297e-11
AT3G12500	3	3963848	3964962	830	promoter-TSS	-421	HCHIB	basic chitinase	-2.90688	8.61704e-48
AT2G01900	2	404841	405247	830	promoter-TSS	-718	AT2G01900	DNAse I-like superfamily protein	-5.97517	3.0972e-20
AT3G60220	3	22257077	22257519	828	Intergenic	-1121	ATL4	TOXICOS EN LEVADURA 4	-2.15533	2.47738e-06
AT4G11521	4	6985424	6985662	828	promoter-TSS	26	AT4G11521	Receptor-like protein kinase-related family protein	-2.40029	0.0316685
AT5G43580	5	17508073	17509171	825	TTS	130	UPI	Serine protease inhibitor, potato inhibitor I-type family protein	-2.95244	1.12311e-124
AT5G56710	5	22944838	22945081	823	promoter-TSS	34	AT5G56710	Ribosomal protein L31e family protein	-2.04717	5.25823e-47
AT5G66080	5	26425266	26425580	821	promoter-TSS	25	AT5G66080	Protein phosphatase 2C family protein	-4.21169	1.5848e-19
AT2G28150	2	11999666	12000173	821	promoter-TSS	-469	AT2G28150	UPSTREAM OF FLC protein (DUF966)	-3.57744	2.86114e-35
AT4G34760	4	16582771	16583123	820	exon	128	AT4G34760	SAUR-like auxin-responsive protein family	-6.52262	1.62153e-56
AT5G18290	5	6055556	6055862	820	exon	991	SIP1;2	Aquaporin-like superfamily protein	-2.97131	1.41619e-22
AT1G17850	1	6148701	6149366	819	promoter-TSS	-93	AT1G17850	Rhodanese/Cell cycle control phosphatase superfamily protein	-2.36233	1.87402e-22
AT1G51800	1	19213397	19213668	817	promoter-TSS	-540	IOS1	Leucine-rich repeat protein kinase family protein	-3.62153	2.18731e-65
AT3G47370	3	17454582	17454823	811	promoter-TSS	-60	AT3G47370	Ribosomal protein S10p/S20e family protein	-2.63133	1.41928e-39
AT4G25050	4	12869866	12870156	810	promoter-TSS	3	ACP4	acyl carrier protein 4	-3.59013	3.74934e-153
AT4G17980	4	9980330	9980798	809	promoter-TSS	-231	NAC071	NAC domain containing protein 71	-3.68072	3.27819e-07
AT2G28690	2	12308447	12308972	806	promoter-TSS	-66	AT2G28690	TOX high mobility group box protein, putative (DUF1635)	-3.99507	0.000113201
AT4G34830	4	16605859	16606136	805	promoter-TSS	138	MRL1	Pentatricopeptide repeat (PPR) superfamily protein	-2.7308	4.38745e-126
AT1G63410	1	23511873	23512136	804	promoter-TSS	84	AT1G63410	LURP-one-like protein (DUF567)	-3.24858	0.0012113
AT3G05160	3	1456779	1457588	803	promoter-TSS	112	AT3G05160	Major facilitator superfamily protein	-3.20824	7.89133e-96
AT2G44790	2	18463220	18463720	801	promoter-TSS	63	UCC2	uclacyanin 2	-2.69054	1.44327e-125
AT1G30370	1	10720774	10721149	798	promoter-TSS	-118	DLAH	alpha/beta-Hydrolases superfamily protein	-2.89868	0.000290396
AT5G22330	5	7393869	7394282	798	promoter-TSS	205	RIN1	P-loop containing nucleoside triphosphate hydrolases superfamily protein	-3.69005	2.62494e-77
AT3G53470	3	19822619	19822838	798	promoter-TSS	49	AT3G53470	2,3-bisphosphoglycerate-independent phosphoglycerate mutase	-3.13562	6.97958e-24
AT1G66180	1	24646144	24646427	794	promoter-TSS	-836	AT1G66180	Eukaryotic aspartyl protease family protein	-3.25078	1.82389e-167
AT5G04810	5	1389937	1390302	794	promoter-TSS	140	AT5G04810	pentatricopeptide (PPR) repeat-containing protein	-2.5673	3.19604e-139
AT5G15210	5	4940154	4940467	794	TTS	-1103	HB30	homeobox protein 30	-2.14475	1.22495e-28
AT1G14710	1	5065039	5065263	794	exon	152	AT1G14710	hydroxyproline-rich glycoprotein family protein	-2.48973	2.24178e-82
AT4G36120	4	17096685	17097268	793	promoter-TSS	-321	AT4G36120	filament-like protein (DUF869)	-2.46785	1.62617e-14
AT2G40570	2	16940761	16940986	790	promoter-TSS	48	AT2G40570	initiator tRNA phosphoribosyl transferase family protein	-3.42131	3.17235e-37
AT1G48500	1	17931421	17931716	789	exon	178	JAZ4	jasmonate-zim-domain protein 4	-2.50156	0.000847287
AT5G55170	5	22386746	22387500	787	promoter-TSS	-918	SUMO3	small ubiquitin-like modifier 3	-3.46817	3.07413e-05
AT4G13620	4	7931938	7932231	785	promoter-TSS	-47	AT4G13620	Integrase-type DNA-binding superfamily protein	-4.01623	1.94778e-06
AT3G26630	3	9792800	9793087	783	promoter-TSS	80	AT3G26630	Tetratricopeptide repeat (TPR)-like superfamily protein	-2.21455	8.91851e-40
AT2G41475	2	17296101	17296471	782	TTS	279	AT2G41475	Embryo-specific protein 3, (ATS3)	-2.89771	1.73267e-33
AT2G29450	2	12625687	12625994	781	promoter-TSS	-50	GSTU5	glutathione S-transferase tau 5	-2.11993	8.78777e-36
AT5G42100	5	16831015	16831699	778	promoter-TSS	-118	BG_PPAP	beta-1,3-glucanase	-3.2301	8.54543e-57
AT2G17230	2	7495705	7496203	776	exon	338	EXL5	EXORDIUM like 5	-2.94226	4.62538e-71
AT2G27770	2	11834240	11834488	773	promoter-TSS	63	AT2G27770	DUF868 family protein (DUF868)	-2.51999	7.19442e-24
AT5G41040	5	16430255	16430545	772	promoter-TSS	-904	RWP1	HXXXD-type acyl-transferase family protein	-2.58982	1.29516e-05
AT4G26288	4	13307188	13307419	770	promoter-TSS	-158	AT4G26288	hypothetical protein	-2.50451	1.24332e-55
AT5G03760	5	990390	990640	770	exon	115	ATCSLA09	Nucleotide-diphospho-sugar transferases superfamily protein	-3.23844	1.51857e-10
AT2G45450	2	18733774	18734326	770	TTS	291	ZPR1	binding protein	-2.38592	0.00281413
AT2G37130	2	15599885	15600139	769	promoter-TSS	-61	AT2G37130	Peroxidase superfamily protein	-2.45129	1.96483e-85
AT1G27670	1	9628680	9628946	767	promoter-TSS	-64	AT1G27670	transmembrane protein	-4.00272	8.02907e-27
AT5G22890	5	7655424	7656042	766	promoter-TSS	-898	AT5G22890	C2H2 and C2HC zinc fingers superfamily protein	-6.3994	1.52357e-47
AT3G01290	3	90214	90499	765	promoter-TSS	-763	HIR2	SPFH/Band 7/PHB domain-containing membrane-associated protein family	-3.46428	1.39828e-298
AT4G38530	4	18019215	18019776	764	promoter-TSS	-1072	PLC1	phospholipase C1	-2.98603	9.30005e-11
AT3G01175	3	59299	59747	763	promoter-TSS	100	AT3G01175	transmembrane protein	-3.91656	1.15138e-30
AT4G22190	4	11743080	11743346	760	exon	105	AT4G22190	serine/arginine repetitive matrix-like protein	-3.13189	4.28417e-44
AT2G40100	2	16745591	16745818	758	promoter-TSS	51	LHCB4.3	light harvesting complex photosystem II	-2.17214	5.41592e-06
AT4G01335	4	553021	553570	758	promoter-TSS	-37	AT4G01335	TATA box-binding protein associated factor RNA polymerase I subunit B-like protein	-4.27735	2.60837e-19
AT1G14185	1	4849989	4850468	758	TTS	111	AT1G14185	Glucose-methanol-choline (GMC) oxidoreductase family protein	-3.26477	2.55903e-07
AT5G48410	5	19620209	19620492	757	promoter-TSS	83	GLR1.3	glutamate receptor 1.3	-2.69612	0.000103833
AT3G23880	3	8623136	8623596	757	promoter-TSS	-152	AT3G23880	F-box and associated interaction domains-containing protein	-3.81523	2.93181e-74
AT2G02820	2	807584	807821	755	promoter-TSS	54	MYB88	myb domain protein 88	-2.52831	7.10727e-72
AT1G27200	1	9451358	9451749	755	exon	215	AT1G27200	glycosyltransferase family protein (DUF23)	-2.08809	6.43759e-32
AT3G60520	3	22362271	22362889	753	promoter-TSS	-221	AT3G60520	zinc ion-binding protein	-4.16958	3.65413e-31
AT2G37180	2	15617043	15617315	753	promoter-TSS	-456	RD28	Aquaporin-like superfamily protein	-2.54728	1.12111e-66
AT1G63180	1	23429383	23429696	751	promoter-TSS	113	UGE3	UDP-D-glucose/UDP-D-galactose 4-epimerase 3	-4.18753	5.05486e-258
AT3G20280	3	7071165	7071382	750	promoter-TSS	80	AT3G20280	RING/FYVE/PHD zinc finger superfamily protein	-2.43201	5.65108e-19
AT2G35930	2	15085125	15085467	749	promoter-TSS	-737	PUB23	plant U-box 23	-3.90972	1.52791e-48
AT5G47560	5	19290485	19291127	748	exon	297	TDT	tonoplast dicarboxylate transporter	-3.80934	1.86938e-221
AT3G10720	3	3356114	3356426	747	exon	541	AT3G10720	Plant invertase/pectin methylesterase inhibitor superfamily	-2.16248	4.23839e-61
AT4G18710	4	10295070	10295318	747	promoter-TSS	-944	BIN2	Protein kinase superfamily protein	-2.32251	9.68357e-118
AT1G64210	1	23830637	23830992	744	promoter-TSS	126	AT1G64210	Leucine-rich repeat protein kinase family protein	-2.3606	4.45339e-07
AT4G28080	4	13958001	13958271	744	promoter-TSS	-29	AT4G28080	Tetratricopeptide repeat (TPR)-like superfamily protein	-3.17307	4.02937e-176
AT1G12740	1	4342002	4342422	742	promoter-TSS	-70	CYP87A2	cytochrome P450, family 87, subfamily A, polypeptide 2	-3.38755	2.50667e-06
AT5G54230	5	22017872	22018415	741	promoter-TSS	-82	MYB49	myb domain protein 49	-3.68807	1.68856e-11
AT5G60230	5	24251480	24251679	737	promoter-TSS	16	SEN2	splicing endonuclease 2	-2.63594	2.53747e-05
AT3G01490	3	193386	193685	737	promoter-TSS	186	AT3G01490	Protein kinase superfamily protein	-3.51043	9.63019e-66
AT1G21100	1	7388039	7389342	735	promoter-TSS	-178	IGMT1	O-methyltransferase family protein	-2.58913	1.98999e-90
AT4G28040	4	13940258	13940719	735	promoter-TSS	181	UMAMIT33	nodulin MtN21 /EamA-like transporter family protein	-4.94638	0
AT5G18170	5	6005301	6005557	734	promoter-TSS	-606	GDH1	glutamate dehydrogenase 1	-2.41512	2.94147e-76
AT4G13130	4	7647124	7647411	730	promoter-TSS	30	AT4G13130	Cysteine/Histidine-rich C1 domain family protein	-2.40079	2.07873e-07
AT2G44380	2	18324339	18324706	730	promoter-TSS	39	AT2G44380	Cysteine/Histidine-rich C1 domain family protein	-5.32279	5.17353e-30
AT5G26280	5	9208112	9208979	725	promoter-TSS	-28	AT5G26280	TRAF-like family protein	-3.49315	4.34912e-265
AT5G25460	5	8863030	8863282	723	promoter-TSS	-68	DGR2	transmembrane protein, putative (Protein of unknown function, DUF642)	-2.20396	3.69936e-11
AT4G30825	4	15009414	15009615	721	promoter-TSS	43	AT4G30825	Tetratricopeptide repeat (TPR)-like superfamily protein	-3.17681	2.98818e-65
AT5G52280	5	21226105	21226326	719	promoter-TSS	-506	AT5G52280	Myosin heavy chain-related protein	-2.47577	1.37136e-38
AT1G21840	1	7666382	7666587	718	promoter-TSS	70	UREF	urease accessory protein F	-2.03657	1.55438e-07
AT2G47270	2	19412824	19413647	716	promoter-TSS	-907	UPB1	transcription factor UPBEAT protein	-5.28162	6.44854e-49
AT1G78230	1	29430134	29430464	716	exon	247	AT1G78230	Outer arm dynein light chain 1 protein	-3.99357	1.05615e-42
AT3G57020	3	21099843	21100776	716	exon	150	AT3G57020	Calcium-dependent phosphotriesterase superfamily protein	-4.47504	9.18865e-116
AT5G45840	5	18598244	18598525	715	promoter-TSS	-477	AT5G45840	Leucine-rich repeat protein kinase family protein	-2.62963	1.11826e-23
AT5G59930	5	24134054	24134361	713	promoter-TSS	-18	AT5G59930	Cysteine/Histidine-rich C1 domain family protein	-2.25572	0.000927179
AT4G14390	4	8289246	8289791	713	promoter-TSS	-92	AT4G14390	Ankyrin repeat family protein	-2.21945	0.0402456
AT1G51745	1	19191402	19191755	711	promoter-TSS	112	AT1G51745	Tudor/PWWP/MBT superfamily protein	-2.04297	1.60245e-38
AT5G07900	5	2520085	2520467	711	promoter-TSS	112	AT5G07900	Mitochondrial transcription termination factor family protein	-2.79866	3.34407e-15
AT3G49990	3	18534156	18534363	711	promoter-TSS	156	AT3G49990	Low temperature viability protein	-3.22155	1.45898e-108
AT3G56000	3	20785631	20786042	710	promoter-TSS	49	CSLA14	cellulose synthase like A14	-4.26535	5.40771e-36
AT2G30933	2	13166488	13166875	709	promoter-TSS	221	AT2G30933	Carbohydrate-binding X8 domain superfamily protein	-5.00536	6.57206e-25
AT1G08580	1	2716158	2716504	708	exon	201	AT1G08580	hypothetical protein	-2.97945	1.07217e-27
AT3G26220	3	9597715	9598149	708	promoter-TSS	-5	CYP71B3	cytochrome P450, family 71, subfamily B, polypeptide 3	-3.0069	1.11026e-95
AT1G11545	1	3880665	3881126	707	promoter-TSS	-504	XTH8	xyloglucan endotransglucosylase/hydrolase 8	-4.06794	5.80066e-25
AT3G09580	3	2943878	2944094	704	promoter-TSS	471	AT3G09580	FAD/NAD(P)-binding oxidoreductase family protein	-2.04924	7.44322e-16
AT5G13250	5	4233934	4234392	704	promoter-TSS	7	AT5G13250	RING finger protein	-3.09131	0.00250018
AT5G59080	5	23848836	23849146	704	exon	160	AT5G59080	hypothetical protein	-3.2552	2.98246e-72
AT2G36460	2	15298292	15298561	699	promoter-TSS	88	FBA6	Aldolase superfamily protein	-3.2368	4.45617e-177
AT3G14680	3	4932891	4933302	697	Intergenic	-1234	CYP72A14	cytochrome P450, family 72, subfamily A, polypeptide 14	-2.27527	2.71332e-63
AT1G49730	1	18406189	18406626	696	promoter-TSS	-914	AT1G49730	Protein kinase superfamily protein	-3.80529	3.78649e-81
AT3G59900	3	22128778	22129187	695	promoter-TSS	-523	ARGOS	auxin-regulated gene involved in organ size	-3.06918	4.62212e-52
AT1G64600	1	23994552	23995162	695	intron	-1052	AT1G64600	copper ion binding / methyltransferase	-2.62282	1.3698e-28
AT1G10920	1	3647548	3647790	693	promoter-TSS	99	LOV1	NB-ARC domain-containing disease resistance protein	-2.34807	1.58658e-19
AT4G39900	4	18511184	18511646	692	promoter-TSS	-860	AT4G39900	adenine deaminase	-2.47167	2.44603e-40
AT5G04210	5	1155294	1155828	691	TTS	163	AT5G04210	CCCH-type zinc fingerfamily protein with RNA-binding domain-containing protein	-4.94504	2.91148e-33
AT1G22990	1	8138922	8139297	690	promoter-TSS	-36	HIPP22	Heavy metal transport/detoxification superfamily protein	-2.11184	3.20791e-06
AT5G55180	5	22388487	22388902	689	promoter-TSS	-88	AT5G55180	O-Glycosyl hydrolases family 17 protein	-2.51628	4.9426e-45
AT4G39900	4	18510424	18510671	688	promoter-TSS	8	AT4G39900	adenine deaminase	-2.47167	2.44603e-40
AT5G44580	5	17978821	17979155	687	promoter-TSS	-161	AT5G44580	transmembrane protein	-3.11245	8.80923e-49
AT4G18360	4	10148530	10149118	686	promoter-TSS	-62	GOX3	Aldolase-type TIM barrel family protein	-2.51995	2.68115e-18
AT2G43010	2	17885936	17886629	686	promoter-TSS	181	PIF4	phytochrome interacting factor 4	-3.7471	1.09169e-81
AT1G65010	1	24148983	24149331	685	promoter-TSS	-51	AT1G65010	WEB family protein (DUF827)	-2.20705	5.1617e-47
AT5G43290	5	17374146	17374445	684	Intergenic	-1074	WRKY49	WRKY DNA-binding protein 49	-4.42545	9.37653e-06
AT5G10480	5	3299978	3300228	683	promoter-TSS	48	PAS2	Protein-tyrosine phosphatase-like, PTPLA	-2.03938	5.42886e-45
AT5G25110	5	8659186	8659516	681	promoter-TSS	1	CIPK25	CBL-interacting protein kinase 25	-2.34397	1.00388e-30
AT1G53180	1	19830622	19831018	681	promoter-TSS	-565	AT1G53180	hypothetical protein	-2.0022	2.23693e-37
AT3G45410	3	16655849	16656640	679	TTS	331	AT3G45410	Concanavalin A-like lectin protein kinase family protein	-5.69501	2.16019e-39
AT2G33180	2	14065657	14066201	679	promoter-TSS	-196	AT2G33180	hypothetical protein	-2.51305	8.98634e-17
AT5G26360	5	9258789	9259036	679	exon	116	AT5G26360	TCP-1/cpn60 chaperonin family protein	-2.05085	6.0121e-76
AT1G23890	1	8440681	8440897	679	promoter-TSS	77	AT1G23890	NHL domain-containing protein	-2.11738	3.37689e-12
AT2G26970	2	11511745	11511976	679	promoter-TSS	117	AT2G26970	Polynucleotidyl transferase, ribonuclease H-like superfamily protein	-2.78649	1.09209e-17
AT4G27860	4	13873703	13874044	675	promoter-TSS	65	MEB1	vacuolar iron transporter (VIT) family protein	-3.04612	1.82101e-29
AT3G10110	3	3115805	3116037	674	promoter-TSS	-189	MEE67	Mitochondrial import inner membrane translocase subunit Tim17/Tim22/Tim23 family protein	-2.10217	1.27659e-05
AT2G20080	2	8664706	8665131	673	exon	108	AT2G20080	hypothetical protein	-2.30942	0.000172941
AT5G26290	5	9225924	9226221	672	promoter-TSS	-7	AT5G26290	TRAF-like family protein	-3.70335	3.20725e-45
AT5G47455	5	19250392	19250625	672	promoter-TSS	-214	AT5G47455	hypothetical protein	-2.14697	3.92174e-06
AT3G07870	3	2510570	2511075	672	exon	252	AT3G07870	F-box and associated interaction domains-containing protein	-2.96139	6.17969e-66
AT1G71830	1	27017831	27018306	671	promoter-TSS	-90	SERK1	somatic embryogenesis receptor-like kinase 1	-2.42085	1.16346e-08
AT1G73120	1	27497944	27498259	671	promoter-TSS	-39	AT1G73120	F-box/RNI superfamily protein	-3.66566	2.72135e-29
AT5G61650	5	24776635	24776935	669	TTS	-1406	CYCP4;2	CYCLIN P4;2	-3.50804	0.00113456
AT1G48930	1	18104611	18105021	668	promoter-TSS	-48	GH9C1	glycosyl hydrolase 9C1	-6.34792	5.97489e-40
AT3G23050	3	8194541	8194829	668	promoter-TSS	26	IAA7	indole-3-acetic acid 7	-2.11994	9.51369e-112
AT5G45800	5	18578760	18579195	667	exon	264	MEE62	Leucine-rich repeat protein kinase family protein	-2.50734	8.64186e-39
AT2G28510	2	12200631	12200857	666	promoter-TSS	36	AT2G28510	Dof-type zinc finger DNA-binding family protein	-5.05382	1.24382e-76
AT5G26010	5	9087447	9087819	664	promoter-TSS	-48	AT5G26010	Protein phosphatase 2C family protein	-4.76372	3.13247e-33
AT3G22190	3	7833801	7834252	664	promoter-TSS	109	IQD5	IQ-domain 5	-4.46773	2.15596e-153
AT2G36410	2	15278214	15278558	662	promoter-TSS	-383	AT2G36410	transcriptional activator (DUF662)	-2.39309	8.75107e-92
AT2G40900	2	17065533	17065789	659	exon	152	UMAMIT11	nodulin MtN21 /EamA-like transporter family protein	-3.89651	1.53695e-76
AT4G25160	4	12907440	12907845	653	promoter-TSS	-46	AT4G25160	U-box domain-containing protein kinase family protein	-3.96252	2.00299e-05
AT5G47610	5	19302069	19302297	651	promoter-TSS	-66	AT5G47610	RING/U-box superfamily protein	-5.63866	8.45224e-34
AT5G04130	5	1128845	1129069	646	promoter-TSS	-866	GYRB2	DNA GYRASE B2	-2.16851	1.35712e-34
AT1G21600	1	7573670	7574008	646	promoter-TSS	8	PTAC6	plastid transcriptionally active 6	-2.89909	1.19482e-137
AT1G33055	1	11972473	11972710	644	promoter-TSS	-11	AT1G33055	hypothetical protein	-5.44434	1.53744e-39
AT1G15690	1	5397705	5397935	644	Intergenic	-1170	AVP1	Inorganic H pyrophosphatase family protein	-3.54123	3.80444e-211
AT3G06750	3	2130825	2131181	641	promoter-TSS	-552	AT3G06750	hydroxyproline-rich glycoprotein family protein	-3.69954	1.24016e-35
AT1G54310	1	20273508	20273723	641	promoter-TSS	18	AT1G54310	S-adenosyl-L-methionine-dependent methyltransferases superfamily protein	-3.32228	8.2781e-57
AT4G28080	4	13957022	13957280	639	TTS	956	AT4G28080	Tetratricopeptide repeat (TPR)-like superfamily protein	-3.17307	4.02937e-176
AT1G75440	1	28312677	28312974	638	promoter-TSS	-554	UBC16	ubiquitin-conjugating enzyme 16	-2.43298	7.71907e-57
AT2G33180	2	14064838	14065223	637	Intergenic	-1095	AT2G33180	hypothetical protein	-2.51305	8.98634e-17
AT2G28240	2	12039125	12039330	636	promoter-TSS	19	AT2G28240	ATP-dependent helicase family protein	-2.41322	2.54347e-28
AT4G34770	4	16590999	16591214	635	promoter-TSS	-73	AT4G34770	SAUR-like auxin-responsive protein family	-3.84779	1.47986e-96
AT3G49970	3	18529868	18530151	634	promoter-TSS	-484	AT3G49970	Phototropic-responsive NPH3 family protein	-3.36742	9.37117e-14
AT3G61550	3	22776170	22776452	633	promoter-TSS	69	AT3G61550	RING/U-box superfamily protein	-2.45098	3.9307e-10
AT3G01190	3	67957	69242	633	promoter-TSS	66	AT3G01190	Peroxidase superfamily protein	-2.87764	5.02581e-127
AT5G51780	5	21034344	21035070	632	promoter-TSS	81	AT5G51780	basic helix-loop-helix (bHLH) DNA-binding superfamily protein	-3.80252	5.77643e-40
AT5G59520	5	23992725	23993079	631	promoter-TSS	6	ZIP2	ZRT/IRT-like protein 2	-3.04223	5.27638e-16
AT1G30900	1	10996966	10997185	630	TTS	205	VSR6	VACUOLAR SORTING RECEPTOR 6	-2.1617	4.26315e-21
AT1G02620	1	556577	556816	630	promoter-TSS	-396	AT1G02620	Ras-related small GTP-binding family protein	-2.55256	1.35892e-09
AT1G35830	1	13322268	13322520	630	exon	117	AT1G35830	VQ motif-containing protein	-3.27877	0.000375626
AT1G14710	1	5066122	5066509	630	TTS	-1012	AT1G14710	hydroxyproline-rich glycoprotein family protein	-2.48973	2.24178e-82
AT3G29034	3	11031050	11031574	630	promoter-TSS	-406	AT3G29034	transmembrane protein	-2.55548	3.69398e-08
AT1G66140	1	24621839	24622076	628	exon	160	ZFP4	zinc finger protein 4	-2.85964	2.38735e-35
AT3G60520	3	22363466	22363927	628	Intergenic	-1337	AT3G60520	zinc ion-binding protein	-4.16958	3.65413e-31
AT2G44110	2	18248017	18248599	626	promoter-TSS	151	MLO15	Seven transmembrane MLO family protein	-5.4133	2.01162e-13
AT4G26650	4	13443635	13443932	621	Intergenic	-1014	AT4G26650	RNA-binding (RRM/RBD/RNP motifs) family protein	-2.81954	1.37544e-87
AT1G30730	1	10899893	10900510	621	promoter-TSS	-480	AT1G30730	FAD-binding Berberine family protein	-3.29221	1.90639e-78
AT1G54180	1	20227149	20227450	620	promoter-TSS	8	BRX-LIKE3	BREVIS RADIX-like 3	-2.16998	1.93699e-06
AT3G59060	3	21830281	21830756	618	promoter-TSS	319	PIL6	phytochrome interacting factor 3-like 6	-2.58219	2.10823e-95
AT1G29470	1	10313649	10313949	616	promoter-TSS	348	AT1G29470	S-adenosyl-L-methionine-dependent methyltransferases superfamily protein	-2.21691	5.59203e-67
AT3G53460	3	19821967	19822182	616	promoter-TSS	-569	CP29	chloroplast RNA-binding protein 29	-3.5405	2.26362e-230
AT5G07571	5	2397201	2397498	616	promoter-TSS	74	AT5G07571	Oleosin family protein	-2.46009	0.000374754
AT1G02810	1	616989	617644	615	promoter-TSS	-745	AT1G02810	Plant invertase/pectin methylesterase inhibitor superfamily	-4.18513	1.3009e-21
AT5G65790	5	26322702	26322972	614	promoter-TSS	20	MYB68	myb domain protein 68	-2.15367	9.21756e-13
AT5G41870	5	16760459	16760701	614	promoter-TSS	-4	AT5G41870	Pectin lyase-like superfamily protein	-3.40177	2.77062e-28
AT5G45280	5	18343986	18344332	613	Intergenic	-1436	AT5G45280	Pectinacetylesterase family protein	-3.77781	1.1765e-34
AT2G36340	2	15235636	15235843	613	TTS	252	AT2G36340	DNA-binding storekeeper protein-related transcriptional regulator	-2.00529	8.89506e-25
AT2G01900	2	405500	406028	604	promoter-TSS	2	AT2G01900	DNAse I-like superfamily protein	-5.97517	3.0972e-20
AT3G46330	3	17024529	17025297	602	promoter-TSS	156	MEE39	Leucine-rich repeat protein kinase family protein	-2.69842	7.11944e-15
AT5G25110	5	8659856	8660127	600	promoter-TSS	-639	CIPK25	CBL-interacting protein kinase 25	-2.34397	1.00388e-30
AT5G14070	5	4541119	4541431	600	promoter-TSS	-505	ROXY2	Thioredoxin superfamily protein	-4.66637	1.73575e-47
AT3G43430	3	15355674	15356201	597	promoter-TSS	-443	AT3G43430	RING/U-box superfamily protein	-2.49023	1.90829e-29
AT2G47180	2	19371141	19371491	596	promoter-TSS	-838	GolS1	galactinol synthase 1	-3.19471	1.73436e-32
AT2G01530	2	239416	239908	596	promoter-TSS	-7	MLP329	MLP-like protein 329	-4.76743	1.38385e-221
AT5G51390	5	20878226	20878480	595	TTS	111	AT5G51390	hypothetical protein	-2.85732	3.1541e-23
AT2G37640	2	15790388	15790807	595	promoter-TSS	-458	EXP3	Barwin-like endoglucanases superfamily protein	-2.51386	3.43871e-40
AT4G33666	4	16168705	16169352	594	promoter-TSS	-20	AT4G33666	hypothetical protein	-2.96713	2.47471e-32
AT3G22240	3	7864730	7864992	593	promoter-TSS	34	AT3G22240	cysteine-rich/transmembrane domain PCC1-like protein	-2.15997	2.901e-06
AT2G18050	2	7845742	7846028	589	promoter-TSS	-114	HIS1-3	histone H1-3	-5.33835	1.54022e-78
AT3G29250	3	11195022	11195646	589	promoter-TSS	-437	SDR4	NAD(P)-binding Rossmann-fold superfamily protein	-2.09652	2.05876e-21
AT4G12090	4	7242857	7243069	588	exon	265	AT4G12090	Cornichon family protein	-2.36444	1.00799e-06
AT3G52380	3	19421534	19421773	587	exon	256	CP33	chloroplast RNA-binding protein 33	-2.73703	6.45229e-96
AT1G29240	1	10219619	10219893	587	exon	186	AT1G29240	transcription initiation factor TFIID subunit, putative (DUF688)	-3.11843	2.74452e-11
AT5G54380	5	22081631	22081969	587	Intergenic	-1459	THE1	protein kinase family protein	-2.96836	4.29222e-105
AT1G62440	1	23112393	23112752	585	promoter-TSS	-361	LRX2	leucine-rich repeat/extensin 2	-4.34807	1.08257e-44
AT5G12900	5	4075717	4075957	584	Intergenic	-1218	AT5G12900	DNA double-strand break repair RAD50 ATPase	-2.60559	3.80515e-12
AT1G48690	1	18009987	18010207	583	promoter-TSS	-11	AT1G48690	Auxin-responsive GH3 family protein	-6.64753	5.80017e-19
AT3G16800	3	5720508	5721178	582	promoter-TSS	-98	AT3G16800	Protein phosphatase 2C family protein	-3.63251	1.3046e-58
AT3G48360	3	17910399	17910997	580	promoter-TSS	40	BT2	BTB and TAZ domain protein 2	-2.22904	2.6703e-126
AT5G57800	5	23420137	23420639	580	exon	204	CER3	Fatty acid hydroxylase superfamily	-4.26867	6.56673e-155
AT5G46770	5	18976531	18976761	580	promoter-TSS	-753	AT5G46770	hypothetical protein	-2.71193	0.0175676
AT4G36850	4	17356601	17356844	579	promoter-TSS	-831	AT4G36850	PQ-loop repeat family protein / transmembrane family protein	-4.82932	0
AT2G46590	2	19132236	19132652	579	promoter-TSS	-561	DAG2	Dof-type zinc finger DNA-binding family protein	-3.01444	4.08848e-33
AT2G29060	2	12481488	12481816	579	promoter-TSS	-12	AT2G29060	GRAS family transcription factor	-2.5034	5.76619e-33
AT1G70210	1	26439400	26439645	579	promoter-TSS	-34	CYCD1;1	CYCLIN D1;1	-3.28217	6.53711e-28
AT2G34150	2	14423244	14423577	579	promoter-TSS	-931	AT2G34150	SCAR family protein	-4.50488	1.03702e-15
AT2G22000	2	9361670	9361996	577	promoter-TSS	-280	PROPEP6	elicitor peptide 6 precursor	-4.10398	6.24543e-05
AT1G62975	1	23328493	23328691	576	promoter-TSS	-135	AT1G62975	basic helix-loop-helix (bHLH) DNA-binding superfamily protein	-2.38091	8.62775e-16
AT4G34360	4	16431504	16431806	575	promoter-TSS	-261	AT4G34360	S-adenosyl-L-methionine-dependent methyltransferases superfamily protein	-2.2476	9.25035e-05
AT5G59850	5	24113440	24113695	575	promoter-TSS	50	AT5G59850	Ribosomal protein S8 family protein	-3.0192	4.48783e-73
AT3G17510	3	5993541	5993852	574	promoter-TSS	-695	CIPK1	CBL-interacting protein kinase 1	-2.32185	1.8092e-107
AT3G01100	3	38344	38573	574	TTS	202	HYP1	hypothetical protein 1	-2.26635	3.19913e-54
AT5G44460	5	17917012	17917288	572	exon	157	CML43	calmodulin like 43	-2.75832	4.57713e-07
AT1G18290	1	6297766	6298632	571	exon	980	AT1G18290	DUF4228 domain protein	-3.51134	5.47301e-07
AT2G25080	2	10667972	10668269	571	exon	222	GPX1	glutathione peroxidase 1	-2.61681	4.79776e-79
AT3G14680	3	4935030	4935511	569	exon	940	CYP72A14	cytochrome P450, family 72, subfamily A, polypeptide 14	-2.27527	2.71332e-63
AT1G47603	1	17498026	17498328	567	promoter-TSS	-25	PUP19	purine permease 19	-2.90778	0.00994343
AT5G44574	5	17970977	17971383	565	TTS	970	AT5G44574	transmembrane protein	-3.95675	4.75061e-07
AT4G31875	4	15411497	15411837	564	TTS	784	AT4G31875	hypothetical protein	-2.79124	2.03517e-27
AT3G10720	3	3357987	3358256	562	promoter-TSS	-1310	AT3G10720	Plant invertase/pectin methylesterase inhibitor superfamily	-2.16248	4.23839e-61
AT2G01150	2	100508	100729	562	promoter-TSS	134	RHA2B	RING-H2 finger protein 2B	-2.90328	8.42593e-10
AT5G05430	5	1607426	1607648	562	promoter-TSS	-825	AT5G05430	RNA-binding protein	-4.86556	1.87252e-27
AT1G08230	1	2586313	2586835	562	exon	297	AT1G08230	Transmembrane amino acid transporter family protein	-3.66419	2.87578e-27
AT3G14680	3	4934271	4934531	561	promoter-TSS	71	CYP72A14	cytochrome P450, family 72, subfamily A, polypeptide 14	-2.27527	2.71332e-63
AT3G50650	3	18809026	18809277	561	promoter-TSS	-908	AT3G50650	GRAS family transcription factor	-3.38346	3.70443e-124
AT1G13030	1	4447259	4447508	561	promoter-TSS	29	AT1G13030	sphere organelles protein-like protein	-2.14454	7.15426e-17
AT1G49650	1	18378320	18378818	561	promoter-TSS	65	AT1G49650	alpha/beta-Hydrolases superfamily protein	-2.6741	3.50217e-54
AT3G11600	3	3667142	3667567	561	exon	149	AT3G11600	E3 ubiquitin-protein ligase	-2.98812	8.29781e-35
AT1G15480	1	5317958	5318334	561	TTS	173	AT1G15480	Tetratricopeptide repeat (TPR)-like superfamily protein	-2.73341	1.79171e-25
AT5G62550	5	25108271	25108479	561	promoter-TSS	-362	AT5G62550	microtubule-associated futsch-like protein	-2.44715	1.97135e-06
AT5G55480	5	22474111	22474432	557	exon	129	SVL1	SHV3-like 1	-2.92582	8.38057e-28
AT1G10585	1	3495965	3496243	556	promoter-TSS	-1420	AT1G10585	basic helix-loop-helix (bHLH) DNA-binding superfamily protein	-3.66749	9.83189e-06
AT4G13990	4	8084168	8084358	556	promoter-TSS	17	AT4G13990	Exostosin family protein	-3.57162	1.49546e-08
AT5G51160	5	20792023	20792429	555	TTS	153	AT5G51160	Ankyrin repeat family protein	-2.16829	1.85937e-08
AT2G40230	2	16804143	16805007	553	exon	248	AT2G40230	HXXXD-type acyl-transferase family protein	-4.7108	7.9177e-14
AT1G18290	1	6297044	6297519	553	promoter-TSS	62	AT1G18290	DUF4228 domain protein	-3.51134	5.47301e-07
AT3G28050	3	10442685	10442889	553	exon	179	UMAMIT41	nodulin MtN21 /EamA-like transporter family protein	-2.24063	4.47652e-19
AT5G61130	5	24589390	24589630	552	promoter-TSS	70	PDCB1	plasmodesmata callose-binding protein 1	-3.65065	2.82911e-41
AT5G49360	5	20017430	20017624	546	promoter-TSS	-670	BXL1	beta-xylosidase 1	-2.07121	1.0322e-126
AT5G26290	5	9224881	9225106	546	Intergenic	-1086	AT5G26290	TRAF-like family protein	-3.70335	3.20725e-45
AT3G50770	3	18873012	18873223	545	promoter-TSS	-794	CML41	calmodulin-like 41	-7.09178	1.9669e-40
AT2G41170	2	17160768	17160993	543	exon	413	AT2G41170	F-box family protein	-2.07356	5.62824e-12
AT4G25090	4	12883753	12883992	543	promoter-TSS	-67	AT4G25090	Riboflavin synthase-like superfamily protein	-6.11064	9.55878e-54
AT3G14170	3	4697985	4698325	543	promoter-TSS	-2	AT3G14170	hypothetical protein (DUF936)	-3.47973	7.7969e-06
AT3G54420	3	20145352	20146137	542	promoter-TSS	-161	EP3	homolog of carrot EP3-3 chitinase	-3.58706	2.04342e-29
AT1G19900	1	6910171	6910389	541	Intergenic	-1475	AT1G19900	glyoxal oxidase-related protein	-6.40411	3.01395e-17
AT5G18170	5	6004704	6005013	541	TTS	-1177	GDH1	glutamate dehydrogenase 1	-2.41512	2.94147e-76
AT4G15740	4	8965896	8966301	541	exon	253	AT4G15740	Calcium-dependent lipid-binding (CaLB domain) family protein	-3.9611	5.77815e-08
AT4G36540	4	17243337	17243594	539	promoter-TSS	-118	BEE2	BR enhanced expression 2	-2.35999	5.97686e-20
AT2G26570	2	11298043	11298287	539	promoter-TSS	-1004	WEB1	WEAK CHLOROPLAST MOVEMENT UNDER BLUE LIGHT-like protein (DUF827)	-3.47156	7.2134e-165
AT5G58800	5	23747124	23747357	538	promoter-TSS	34	AT5G58800	Quinone reductase family protein	-2.33697	5.81184e-74
AT5G52720	5	21378574	21378924	538	promoter-TSS	-97	AT5G52720	Copper transport protein family	-2.95279	0.00858901
AT5G64100	5	25652058	25652506	537	promoter-TSS	-35	AT5G64100	Peroxidase superfamily protein	-2.23989	8.84037e-63
AT4G17215	4	9655283	9656113	537	promoter-TSS	29	AT4G17215	Pollen Ole e 1 allergen and extensin family protein	-2.73364	3.11527e-07
AT1G29950	1	10491536	10491847	536	promoter-TSS	-284	AT1G29950	basic helix-loop-helix (bHLH) DNA-binding superfamily protein	-3.14141	0.000146599
AT2G22840	2	9727337	9727546	536	Intergenic	-1039	GRF1	growth-regulating factor 1	-3.7513	7.86321e-19
AT1G52550	1	19573902	19574080	536	promoter-TSS	68	AT1G52550	transmembrane protein	-3.71333	2.17828e-13
AT1G11545	1	3880259	3880442	534	promoter-TSS	41	XTH8	xyloglucan endotransglucosylase/hydrolase 8	-4.06794	5.80066e-25
AT5G59270	5	23913232	23913698	530	promoter-TSS	-91	AT5G59270	Concanavalin A-like lectin protein kinase family protein	-4.67968	1.40942e-10
AT5G05880	5	1769389	1769607	529	promoter-TSS	-29	AT5G05880	UDP-Glycosyltransferase superfamily protein	-3.39293	8.21649e-26
AT1G35140	1	12851462	12852053	528	promoter-TSS	-226	PHI-1	Phosphate-responsive 1 family protein	-2.70648	3.73308e-14
AT3G47070	3	17337473	17337928	528	promoter-TSS	33	AT3G47070	thylakoid soluble phosphoprotein	-3.28167	3.19047e-55
AT1G18773	1	6474698	6474971	528	promoter-TSS	32	AT1G18773	acyl thioesterase-like protein	-2.11626	3.1418e-09
AT1G55390	1	20683024	20683242	527	promoter-TSS	10	AT1G55390	Cysteine/Histidine-rich C1 domain family protein	-2.72517	6.46433e-06
AT1G24160	1	8556288	8556519	527	TTS	152	AT1G24160	triadin	-2.95186	6.01185e-146
AT3G51670	3	19168120	19168453	527	promoter-TSS	-386	AT3G51670	SEC14 cytosolic factor family protein / phosphoglyceride transfer family protein	-4.04418	2.9856e-199
AT5G17240	5	5665486	5665853	527	Intergenic	-1154	SDG40	SET domain group 40	-2.19902	3.61388e-10
AT3G18490	3	6350516	6350757	527	exon	196	ASPG1	Eukaryotic aspartyl protease family protein	-2.39447	3.00514e-35
AT3G60530	3	22373172	22373387	526	exon	266	GATA4	GATA transcription factor 4	-3.22637	2.81268e-124
AT3G29035	3	11034478	11034719	526	TTS	933	NAC3	NAC domain containing protein 3	-2.10994	2.7808e-31
AT2G23030	2	9805938	9806135	524	exon	695	SNRK2.9	SNF1-related protein kinase 2.9	-2.00529	3.47589e-51
AT2G01150	2	98986	99222	524	Intergenic	-1380	RHA2B	RING-H2 finger protein 2B	-2.90328	8.42593e-10
AT4G38700	4	18078105	18078341	520	promoter-TSS	-854	AT4G38700	Disease resistance-responsive (dirigent-like protein) family protein	-2.09959	0.0190374
AT5G58250	5	23559373	23559643	519	promoter-TSS	34	EMB3143	YCF54	-2.4224	1.9259e-45
AT3G14280	3	4762243	4762562	519	promoter-TSS	55	AT3G14280	LL-diaminopimelate aminotransferase	-3.37984	5.10612e-13
AT3G01220	3	73246	73528	519	promoter-TSS	80	HB20	homeobox protein 20	-2.44623	6.08713e-25
AT5G13290	5	4254978	4255226	518	promoter-TSS	-666	CRN	Protein kinase superfamily protein	-2.78771	1.96665e-24
AT1G33260	1	12064277	12064711	515	promoter-TSS	171	AT1G33260	Protein kinase superfamily protein	-3.04225	2.11559e-05
AT5G44700	5	18038448	18038745	515	Intergenic	-1273	GSO2	Leucine-rich repeat transmembrane protein kinase	-2.11131	0.00015534
AT1G08560	1	2711183	2711397	514	promoter-TSS	-290	SYP111	syntaxin of plants 111	-2.9429	6.67263e-12
AT3G45970	3	16895993	16896279	513	promoter-TSS	-30	EXLA1	expansin-like A1	-4.23015	3.02419e-108
AT4G24972	4	12837308	12837544	513	promoter-TSS	73	TPD1	tapetum determinant 1	-2.87398	2.40982e-24
AT3G59400	3	21949640	21949883	511	promoter-TSS	35	GUN4	protein GENOMES UNCOUPLED 4	-2.34157	5.55578e-25
AT3G17510	3	5992776	5992981	511	promoter-TSS	123	CIPK1	CBL-interacting protein kinase 1	-2.32185	1.8092e-107
AT4G22130	4	11723470	11723689	510	exon	191	SRF8	STRUBBELIG-receptor family 8	-2.59191	5.28433e-10
AT4G39675	4	18413437	18413666	510	promoter-TSS	-224	AT4G39675	hypothetical protein	-4.31082	2.88332e-87
AT1G76160	1	28582635	28582938	509	Intergenic	-1471	sks5	SKU5 similar 5	-2.50542	3.79283e-138
AT5G44980	5	18160121	18160500	507	promoter-TSS	106	AT5G44980	F-box/RNI-like/FBD-like domains-containing protein	-2.24007	0.0022957
AT1G55430	1	20699578	20699852	506	promoter-TSS	-28	AT1G55430	Cysteine/Histidine-rich C1 domain family protein	-2.74387	0.00170693
AT5G54720	5	22233197	22233608	504	promoter-TSS	-453	AT5G54720	Ankyrin repeat family protein	-3.67188	2.57183e-42
AT5G37210	5	14731537	14731883	502	promoter-TSS	-37	AT5G37210	Cysteine/Histidine-rich C1 domain family protein	-3.8804	0.000203429
AT3G62270	3	23046750	23047086	501	promoter-TSS	-765	AT3G62270	HCO3- transporter family	-3.018	7.89885e-58
AT1G44050	1	16738940	16739275	501	promoter-TSS	-85	AT1G44050	Cysteine/Histidine-rich C1 domain family protein	-3.23362	0.000574345
AT4G26288	4	13306778	13306995	501	promoter-TSS	-575	AT4G26288	hypothetical protein	-2.50451	1.24332e-55
AT3G18773	3	6465987	6466291	501	TTS	391	AT3G18773	RING/U-box superfamily protein	-2.77966	3.89389e-32
AT1G30370	1	10721208	10721498	499	promoter-TSS	-510	DLAH	alpha/beta-Hydrolases superfamily protein	-2.89868	0.000290396
AT2G05990	2	2322210	2322490	497	exon	135	MOD1	NAD(P)-binding Rossmann-fold superfamily protein	-4.09587	1.19155e-156
AT4G08980	4	5758309	5758516	497	promoter-TSS	398	FBW2	F-BOX WITH WD-40 2	-2.41421	4.48155e-37
AT4G22010	4	11662589	11662779	496	promoter-TSS	-502	sks4	SKU5 similar 4	-2.74181	1.50656e-23
AT2G47485	2	19485840	19486032	496	promoter-TSS	127	AT2G47485	hypothetical protein	-2.0237	6.53832e-09
AT5G10625	5	3358228	3358500	496	promoter-TSS	-423	AT5G10625	flowering-promoting factor-like protein	-2.68118	8.88871e-60
AT1G63700	1	23629927	23630118	494	promoter-TSS	51	YDA	Protein kinase superfamily protein	-2.52503	5.21233e-51
AT3G54090	3	20027748	20028008	494	promoter-TSS	-174	FLN1	fructokinase-like 1	-3.17594	1.14206e-111
AT4G30290	4	14829936	14830414	494	promoter-TSS	49	XTH19	xyloglucan endotransglucosylase/hydrolase 19	-4.24574	1.84409e-17
AT2G39380	2	16449008	16450026	494	promoter-TSS	-434	EXO70H2	exocyst subunit exo70 family protein H2	-2.35252	1.23454e-21
AT5G58260	5	23562010	23562277	492	promoter-TSS	-199	NdhN	oxidoreductases, acting on NADH or NADPH, quinone or similar compound as acceptor	-2.34737	7.58152e-06
AT5G15350	5	4986504	4986833	490	promoter-TSS	-291	ENODL17	early nodulin-like protein 17	-3.84551	7.44506e-90
AT5G61880	5	24850227	24850416	490	promoter-TSS	110	AT5G61880	Protein Transporter, Pam16	-2.58401	4.06452e-26
AT4G28850	4	14242751	14243007	490	TTS	-1411	XTH26	xyloglucan endotransglucosylase/hydrolase 26	-4.3693	4.43889e-11
AT1G03440	1	851719	851947	489	promoter-TSS	-318	AT1G03440	Leucine-rich repeat (LRR) family protein	-2.02084	1.71466e-09
AT5G06690	5	2061425	2061955	489	exon	391	WCRKC1	WCRKC thioredoxin 1	-2.6276	6.46933e-108
AT5G61610	5	24769879	24770064	487	promoter-TSS	-75	AT5G61610	Oleosin family protein	-2.56286	1.72032e-70
AT3G09580	3	2944193	2944387	487	promoter-TSS	167	AT3G09580	FAD/NAD(P)-binding oxidoreductase family protein	-2.04924	7.44322e-16
AT4G17800	4	9896330	9896966	486	promoter-TSS	40	AT4G17800	Putative AT-hook DNA-binding family protein	-2.34871	6.56159e-40
AT1G07610	1	2341210	2341431	486	promoter-TSS	-127	MT1C	metallothionein 1C	-2.05716	1.61405e-29
AT1G51840	1	19251265	19251575	484	promoter-TSS	-557	AT1G51840	kinase-like protein	-3.35379	5.0481e-38
AT3G05155	3	1448429	1448889	484	promoter-TSS	89	AT3G05155	Major facilitator superfamily protein	-3.93169	1.20931e-10
AT5G16110	5	5261582	5262125	484	exon	987	AT5G16110	hypothetical protein	-2.21498	1.68861e-116
AT1G26770	1	9258407	9258595	483	promoter-TSS	-1249	EXPA10	expansin A10	-2.79786	5.017e-38
AT3G59110	3	21854477	21854859	482	promoter-TSS	28	AT3G59110	Protein kinase superfamily protein	-2.40813	8.82535e-47
AT5G67460	5	26923402	26923690	482	promoter-TSS	-58	AT5G67460	O-Glycosyl hydrolases family 17 protein	-3.36028	3.8602e-35
AT4G28190	4	13985163	13985639	477	exon	378	ULT1	Developmental regulator, ULTRAPETALA	-2.55983	3.62394e-38
AT4G27460	4	13733108	13733380	476	exon	412	CBSX5	Cystathionine beta-synthase (CBS) family protein	-2.48602	5.55578e-25
AT1G79640	1	29972078	29972396	475	promoter-TSS	-598	AT1G79640	Protein kinase superfamily protein	-2.17532	3.75919e-33
AT2G22122	2	9403087	9403277	475	exon	115	AT2G22122	hypothetical protein	-5.15255	0
AT2G29730	2	12703363	12703995	475	exon	210	UGT71D1	UDP-glucosyl transferase 71D1	-3.47708	1.15407e-21
AT5G11640	5	3741922	3742112	474	TTS	235	AT5G11640	Thioredoxin superfamily protein	-2.36475	2.03945e-20
AT2G28200	2	12024079	12024289	474	exon	244	AT2G28200	C2H2-type zinc finger family protein	-2.60794	1.42416e-41
AT5G01050	5	20353	20543	474	exon	439	AT5G01050	Laccase/Diphenol oxidase family protein	-4.05297	3.31874e-09
AT5G66650	5	26606499	26606681	471	exon	422	AT5G66650	calcium uniporter (DUF607)	-2.56079	1.65497e-72
AT4G15400	4	8813363	8813592	469	exon	116	BIA1	HXXXD-type acyl-transferase family protein	-2.72145	1.55717e-17
AT2G46590	2	19132932	19133233	468	promoter-TSS	77	DAG2	Dof-type zinc finger DNA-binding family protein	-3.01444	4.08848e-33
AT5G28050	5	10046805	10047009	468	promoter-TSS	-1025	AT5G28050	Cytidine/deoxycytidylate deaminase family protein	-2.51501	2.59844e-122
AT2G23110	2	9840422	9840827	466	promoter-TSS	98	AT2G23110	Late embryogenesis abundant protein, group 6	-2.5944	1.31418e-05
AT1G51840	1	19250747	19250994	465	promoter-TSS	-7	AT1G51840	kinase-like protein	-3.35379	5.0481e-38
AT2G45250	2	18661384	18661572	465	promoter-TSS	14	AT2G45250	integral membrane hemolysin-III-like protein	-2.75882	5.63173e-56
AT5G10150	5	3183864	3184203	464	promoter-TSS	-49	AT5G10150	UPSTREAM OF FLC protein (DUF966)	-2.95929	9.1206e-38
AT3G16420	3	5579567	5579779	464	exon	383	PBP1	PYK10-binding protein 1	-2.04598	4.14763e-49
AT3G25950	3	9496866	9497111	463	TTS	886	AT3G25950	TRAM, LAG1 and CLN8 (TLC) lipid-sensing domain containing protein	-2.82339	0.00121405
AT4G09760	4	6151243	6151501	461	promoter-TSS	11	AT4G09760	Protein kinase superfamily protein	-2.63349	2.46293e-17
AT1G23080	1	8183411	8183623	460	promoter-TSS	133	PIN7	Auxin efflux carrier family protein	-3.75688	1.99436e-145
AT1G02340	1	467641	468020	459	promoter-TSS	43	HFR1	basic helix-loop-helix (bHLH) DNA-binding superfamily protein	-2.84107	5.12385e-24
AT5G44582	5	17981449	17981888	459	exon	818	AT5G44582	hypothetical protein	-2.5605	0.00692903
AT3G10720	3	3357611	3357825	459	promoter-TSS	-907	AT3G10720	Plant invertase/pectin methylesterase inhibitor superfamily	-2.16248	4.23839e-61
AT4G30180	4	14768316	14768572	458	promoter-TSS	-340	AT4G30180	hypothetical protein	-2.23051	0.00159526
AT1G57570	1	21320880	21321067	456	promoter-TSS	58	AT1G57570	Mannose-binding lectin superfamily protein	-5.20277	2.79918e-08
AT5G22890	5	7654664	7654914	454	promoter-TSS	46	AT5G22890	C2H2 and C2HC zinc fingers superfamily protein	-6.3994	1.52357e-47
AT4G00150	4	59086	59373	454	exon	266	HAM3	GRAS family transcription factor	-2.17044	3.82505e-23
AT4G28450	4	14064525	14064732	453	promoter-TSS	80	AT4G28450	WD repeat and SOF domain-containing protein 1	-2.1288	9.10904e-37
AT3G13560	3	4427744	4428021	453	exon	317	AT3G13560	O-Glycosyl hydrolases family 17 protein	-2.2692	6.17962e-06
AT3G28345	3	10598475	10599124	453	exon	243	ABCB15	ABC transporter family protein	-4.38147	2.86292e-66
AT2G22810	2	9719978	9720175	453	promoter-TSS	-482	ACS4	1-aminocyclopropane-1-carboxylate synthase 4	-3.22977	0.000486892
AT3G14260	3	4749033	4749305	452	promoter-TSS	-310	AT3G14260	LURP-one-like protein (DUF567)	-5.9556	4.86494e-20
AT3G21080	3	7389889	7390127	451	promoter-TSS	23	AT3G21080	ABC transporter-like protein	-3.44382	6.96466e-11
AT3G29035	3	11032894	11033164	451	promoter-TSS	-636	NAC3	NAC domain containing protein 3	-2.10994	2.7808e-31
AT5G06300	5	1925710	1926003	450	promoter-TSS	-449	LOG7	Putative lysine decarboxylase family protein	-2.83055	4.99118e-47
AT3G58850	3	21761017	21761282	450	promoter-TSS	-759	PAR2	phy rapidly regulated 2	-3.47896	3.50584e-16
AT3G10710	3	3351836	3352110	449	promoter-TSS	-104	RHS12	root hair specific 12	-4.51441	2.22052e-15
AT1G48480	1	17918307	17918589	448	exon	241	RKL1	receptor-like kinase 1	-2.2776	1.45784e-53
AT1G68400	1	25648770	25649038	448	TTS	350	AT1G68400	leucine-rich repeat transmembrane protein kinase family protein	-2.23205	6.22476e-30
AT4G01680	4	717494	717690	447	promoter-TSS	11	MYB55	myb domain protein 55	-6.82908	2.76325e-16
AT2G47260	2	19407393	19407694	446	promoter-TSS	-445	WRKY23	WRKY DNA-binding protein 23	-2.14731	1.19619e-06
AT3G06070	3	1833039	1833339	446	promoter-TSS	-999	AT3G06070	hypothetical protein	-3.73187	4.54666e-153
AT1G65845	1	24493273	24493807	446	TTS	383	AT1G65845	transmembrane protein	-2.07498	1.23737e-44
AT3G23700	3	8533654	8533848	445	promoter-TSS	83	AT3G23700	Nucleic acid-binding proteins superfamily	-3.15754	6.05408e-114
AT1G55430	1	20701025	20701329	445	TTS	-1490	AT1G55430	Cysteine/Histidine-rich C1 domain family protein	-2.74387	0.00170693
AT5G44020	5	17711691	17711912	445	promoter-TSS	-402	AT5G44020	HAD superfamily, subfamily IIIB acid phosphatase	-2.46099	8.43317e-121
AT2G26330	2	11214154	11214587	444	promoter-TSS	292	ER	Leucine-rich receptor-like protein kinase family protein	-2.33834	7.94877e-33
AT1G12020	1	4063226	4063477	444	exon	198	AT1G12020	hypothetical protein	-3.43233	2.37697e-21
AT4G12320	4	7317473	7317731	443	promoter-TSS	-731	CYP706A6	cytochrome P450, family 706, subfamily A, polypeptide 6	-2.20721	2.21528e-05
AT3G03200	3	738514	738744	443	promoter-TSS	0	NAC045	NAC domain containing protein 45	-3.43847	1.25257e-05
AT5G01750	5	289841	290111	443	exon	254	AT5G01750	LURP-one-like protein (DUF567)	-2.55831	8.07539e-113
AT5G16390	5	5362993	5363209	442	promoter-TSS	196	CAC1	chloroplastic acetylcoenzyme A carboxylase 1	-3.2059	3.00695e-97
AT1G54820	1	20446627	20446911	442	promoter-TSS	-388	AT1G54820	Protein kinase superfamily protein	-2.81952	0.00013191
AT4G12420	4	7354369	7354597	441	Intergenic	-1366	SKU5	Cupredoxin superfamily protein	-3.0943	8.47027e-125
AT3G06770	3	2138183	2138347	439	promoter-TSS	-624	AT3G06770	Pectin lyase-like superfamily protein	-4.23953	9.0096e-32
AT5G54040	5	21930918	21931308	439	promoter-TSS	-476	AT5G54040	Cysteine/Histidine-rich C1 domain family protein	-4.19099	3.97461e-12
AT5G14920	5	4825360	4825574	439	promoter-TSS	-674	AT5G14920	Gibberellin-regulated family protein	-3.78405	1.35093e-191
AT2G44390	2	18326292	18326892	438	promoter-TSS	-41	AT2G44390	Cysteine/Histidine-rich C1 domain family protein	-5.75241	1.68559e-15
AT1G68150	1	25542892	25543125	438	promoter-TSS	-941	WRKY9	WRKY DNA-binding protein 9	-2.07063	4.21881e-21
AT1G69240	1	26030497	26030728	436	promoter-TSS	-300	MES15	methyl esterase 15	-5.02518	1.22895e-07
AT4G23510	4	12270620	12271000	436	promoter-TSS	-71	AT4G23510	Disease resistance protein (TIR-NBS-LRR class) family	-3.19858	1.88756e-31
AT3G14260	3	4749829	4750199	436	Intergenic	-1155	AT3G14260	LURP-one-like protein (DUF567)	-5.9556	4.86494e-20
AT2G01150	2	100175	100361	435	promoter-TSS	-216	RHA2B	RING-H2 finger protein 2B	-2.90328	8.42593e-10
AT2G40610	2	16950588	16951180	435	promoter-TSS	-179	EXPA8	expansin A8	-2.42023	1.44334e-27
AT5G43760	5	17585191	17585373	434	promoter-TSS	-241	KCS20	3-ketoacyl-CoA synthase 20	-4.22801	2.6006e-181
AT5G06610	5	2029165	2029439	434	promoter-TSS	-491	AT5G06610	lipase (DUF620)	-3.95104	1.14283e-21
AT3G11370	3	3560708	3561124	433	promoter-TSS	-136	AT3G11370	Cysteine/Histidine-rich C1 domain family protein	-3.04958	0.000108676
AT5G56040	5	22694819	22695126	432	promoter-TSS	94	AT5G56040	Leucine-rich receptor-like protein kinase family protein	-3.00402	1.77491e-75
AT1G21910	1	7696141	7696613	432	promoter-TSS	-50	DREB26	Integrase-type DNA-binding superfamily protein	-3.76476	1.72169e-86
AT5G23980	5	8100661	8101072	431	intron	464	FRO4	ferric reduction oxidase 4	-2.61519	0.00680086
AT2G45050	2	18582741	18583002	430	exon	174	GATA2	GATA transcription factor 2	-2.89152	1.73184e-08
AT4G36000	4	17038642	17038909	429	TTS	180	AT4G36000	Pathogenesis-related thaumatin superfamily protein	-2.90614	1.4343e-06
AT4G36850	4	17355751	17355989	429	promoter-TSS	21	AT4G36850	PQ-loop repeat family protein / transmembrane family protein	-4.82932	0
AT3G47450	3	17486176	17486423	428	promoter-TSS	48	NOA1	P-loop containing nucleoside triphosphate hydrolases superfamily protein	-2.39312	1.1472e-44
AT2G28470	2	12172816	12173030	427	intron	756	BGAL8	beta-galactosidase 8	-2.28715	1.56284e-28
AT1G79640	1	29971457	29971697	427	promoter-TSS	62	AT1G79640	Protein kinase superfamily protein	-2.17532	3.75919e-33
AT4G26140	4	13248918	13249135	426	promoter-TSS	-813	BGAL12	beta-galactosidase 12	-2.69925	5.64635e-15
AT4G37190	4	17506930	17507171	426	promoter-TSS	-209	AT4G37190	plasma membrane, autoregulation-binding site, misato segment II, myosin-like, tubulin/FtsZ protein	-2.62618	6.87981e-30
AT3G55250	3	20479225	20479427	425	exon	205	PDE329	calcium homeostasis regulator	-2.3185	1.92705e-56
AT1G70940	1	26743005	26743240	425	exon	182	PIN3	Auxin efflux carrier family protein	-4.12583	2.69585e-201
AT1G09970	1	3251473	3251647	424	promoter-TSS	-538	LRR XI-23	Leucine-rich receptor-like protein kinase family protein	-2.61876	2.72111e-156
AT3G14240	3	4743815	4744178	423	exon	267	AT3G14240	Subtilase family protein	-2.63983	8.32653e-59
AT1G14300	1	4884649	4884883	423	promoter-TSS	25	AT1G14300	ARM repeat superfamily protein	-2.3827	1.33345e-57
AT5G62910	5	25250613	25250816	423	promoter-TSS	78	AT5G62910	RING/U-box superfamily protein	-2.08087	2.14064e-38
AT1G70860	1	26719091	26719646	422	promoter-TSS	-376	AT1G70860	Polyketide cyclase/dehydrase and lipid transport superfamily protein	-2.30886	0.000168291
AT1G49320	1	18246378	18246568	422	exon	168	USPL1	unknown seed protein like 1	-4.80264	1.35499e-26
AT4G16260	4	9202049	9202692	421	promoter-TSS	-727	AT4G16260	Glycosyl hydrolase superfamily protein	-4.09384	1.86291e-263
AT1G28590	1	10050283	10050468	421	TTS	-1032	AT1G28590	GDSL-like Lipase/Acylhydrolase superfamily protein	-3.16378	0.00428509
AT5G49770	5	20222560	20222908	420	promoter-TSS	65	AT5G49770	Leucine-rich repeat protein kinase family protein	-3.91305	6.60538e-09
AT4G34770	4	16590563	16590890	420	promoter-TSS	-453	AT4G34770	SAUR-like auxin-responsive protein family	-3.84779	1.47986e-96
AT2G04050	2	1339589	1339907	419	promoter-TSS	-280	AT2G04050	MATE efflux family protein	-3.0198	0.00153876
AT4G16990	4	9559869	9560254	419	promoter-TSS	153	RLM3	disease resistance protein (TIR-NBS class)	-2.19834	6.44037e-119
AT3G48610	3	18013985	18014450	419	promoter-TSS	-13	NPC6	non-specific phospholipase C6	-3.18622	2.42209e-17
AT5G61610	5	24770487	24770930	417	exon	662	AT5G61610	Oleosin family protein	-2.56286	1.72032e-70
AT4G20320	4	10974516	10974744	417	exon	121	AT4G20320	CTP synthase family protein	-2.45323	2.34876e-11
AT5G66350	5	26506426	26506807	416	promoter-TSS	193	SHI	Lateral root primordium (LRP) protein-like protein	-2.11729	3.62824e-05
AT2G36770	2	15417611	15417837	415	promoter-TSS	-879	AT2G36770	UDP-Glycosyltransferase superfamily protein	-2.86969	4.33616e-64
AT5G42130	5	16836706	16836948	413	promoter-TSS	68	Mfl1	Mitochondrial substrate carrier family protein	-2.54509	2.86599e-44
AT1G48930	1	18105112	18105332	413	promoter-TSS	-454	GH9C1	glycosyl hydrolase 9C1	-6.34792	5.97489e-40
AT5G38700	5	15488082	15488255	413	Intergenic	-1425	AT5G38700	cotton fiber protein	-3.42126	0.00160215
AT4G16980	4	9556307	9556515	412	promoter-TSS	-372	AT4G16980	arabinogalactan-protein family	-5.47248	1.83757e-179
AT4G31550	4	15292516	15292758	411	promoter-TSS	-1098	WRKY11	WRKY DNA-binding protein 11	-2.88409	2.18142e-50
AT5G22050	5	7300678	7300874	410	promoter-TSS	-559	AT5G22050	Protein kinase superfamily protein	-2.41281	3.67388e-45
AT3G19820	3	6882115	6882323	409	promoter-TSS	16	DWF1	cell elongation protein / DWARF1 / DIMINUTO (DIM)	-2.11307	1.17883e-85
AT4G36540	4	17242743	17242909	409	promoter-TSS	-757	BEE2	BR enhanced expression 2	-2.35999	5.97686e-20
AT2G41170	2	17161660	17161887	409	promoter-TSS	-480	AT2G41170	F-box family protein	-2.07356	5.62824e-12
AT1G50560	1	18724094	18724468	408	promoter-TSS	91	CYP705A25	cytochrome P450, family 705, subfamily A, polypeptide 25	-3.34829	6.20444e-39
AT5G56860	5	22991949	22992190	408	promoter-TSS	-539	GNC	GATA type zinc finger transcription factor family protein	-3.01109	1.56089e-35
AT3G61880	3	22909304	22909518	407	Intergenic	-1453	CYP78A9	cytochrome p450 78a9	-3.41517	3.10746e-11
AT3G13750	3	4510674	4510870	406	promoter-TSS	-193	BGAL1	beta galactosidase 1	-3.13445	7.27491e-270
AT5G47050	5	19106267	19106537	404	exon	105	AT5G47050	SBP (S-ribonuclease binding protein) family protein	-2.46185	1.0692e-73
AT3G09860	3	3026056	3026319	404	promoter-TSS	194	AT3G09860	actin T1-like protein	-2.7184	2.56222e-77
AT4G05090	4	2609134	2609406	404	exon	128	AT4G05090	Inositol monophosphatase family protein	-2.14054	5.77242e-16
AT3G04800	3	1315556	1315897	403	promoter-TSS	-681	TIM23-3	translocase inner membrane subunit 23-3	-2.05931	0.0448607
AT1G75160	1	28208959	28209399	403	promoter-TSS	-228	AT1G75160	DUF620 family protein (DUF620)	-2.76145	0.00984343
AT5G24910	5	8570505	8570787	403	promoter-TSS	-279	CYP714A1	cytochrome P450, family 714, subfamily A, polypeptide 1	-4.05135	1.21072e-27
AT2G04780	2	1676740	1676966	402	promoter-TSS	136	FLA7	FASCICLIN-like arabinoogalactan 7	-2.63775	1.66716e-17
AT5G53370	5	21651737	21651905	402	promoter-TSS	-195	PMEPCRF	pectin methylesterase PCR fragment F	-3.01436	3.35677e-103
AT3G21080	3	7390418	7390605	401	promoter-TSS	-480	AT3G21080	ABC transporter-like protein	-3.44382	6.96466e-11
AT2G23760	2	10112217	10112467	401	exon	985	BLH4	BEL1-like homeodomain 4	-2.79612	4.67332e-84
AT2G40230	2	16805382	16805710	401	promoter-TSS	-723	AT2G40230	HXXXD-type acyl-transferase family protein	-4.7108	7.9177e-14
AT2G22980	2	9778732	9778939	400	promoter-TSS	76	SCPL13	serine carboxypeptidase-like 13	-4.36382	6.21653e-140
AT4G08980	4	5757852	5758113	400	promoter-TSS	-32	FBW2	F-BOX WITH WD-40 2	-2.41421	4.48155e-37
AT4G30610	4	14943757	14943998	399	promoter-TSS	-252	BRS1	alpha/beta-Hydrolases superfamily protein	-2.85936	4.46032e-05
AT3G46270	3	17004200	17004423	398	promoter-TSS	-60	AT3G46270	receptor protein kinase-like protein	-3.31124	0.00245592
AT1G26770	1	9259547	9259789	398	promoter-TSS	-82	EXPA10	expansin A10	-2.79786	5.017e-38
AT4G14890	4	8520794	8521041	398	promoter-TSS	98	FdC1	2Fe-2S ferredoxin-like superfamily protein	-3.76622	3.78716e-52
AT2G01670	2	297888	298116	398	exon	213	NUDT17	nudix hydrolase homolog 17	-2.35263	3.50144e-107
AT2G19060	2	8256785	8257006	398	promoter-TSS	-26	AT2G19060	SGNH hydrolase-type esterase superfamily protein	-3.6821	2.40306e-07
AT2G28460	2	12166476	12166783	398	promoter-TSS	56	AT2G28460	Cysteine/Histidine-rich C1 domain family protein	-3.11147	4.1659e-08
AT2G01670	2	298740	298910	397	promoter-TSS	-610	NUDT17	nudix hydrolase homolog 17	-2.35263	3.50144e-107
AT1G51620	1	19139934	19140299	397	promoter-TSS	-14	AT1G51620	Protein kinase superfamily protein	-3.41223	3.51907e-08
AT2G32180	2	13673270	13673634	396	promoter-TSS	-671	PTAC18	plastid transcriptionally active 18	-3.1067	9.77848e-18
AT3G10610	3	3318956	3319138	395	promoter-TSS	72	AT3G10610	Ribosomal S17 family protein	-3.0407	2.81263e-40
AT4G17800	4	9897774	9898013	394	Intergenic	-1205	AT4G17800	Putative AT-hook DNA-binding family protein	-2.34871	6.56159e-40
AT3G04760	3	1305820	1306075	394	promoter-TSS	-68	AT3G04760	Pentatricopeptide repeat (PPR-like) superfamily protein	-2.71162	1.07796e-64
AT5G59080	5	23849795	23850054	394	promoter-TSS	-773	AT5G59080	hypothetical protein	-3.2552	2.98246e-72
AT3G09260	3	2843470	2843745	393	exon	174	PYK10	Glycosyl hydrolase superfamily protein	-2.04095	8.93372e-50
AT1G61255	1	22590762	22590993	393	Intergenic	-1088	AT1G61255	hypothetical protein	-2.41669	0.0133285
AT4G16563	4	9331302	9331569	392	exon	211	AT4G16563	Eukaryotic aspartyl protease family protein	-3.84458	1.838e-25
AT1G67265	1	25176004	25176286	392	promoter-TSS	85	RTFL21	ROTUNDIFOLIA like 21	-5.84949	3.78071e-16
AT2G30424	2	12965447	12965698	391	exon	151	TCL2	Homeodomain-like superfamily protein	-3.91468	4.42259e-18
AT5G10150	5	3184738	3184902	390	promoter-TSS	-836	AT5G10150	UPSTREAM OF FLC protein (DUF966)	-2.95929	9.1206e-38
AT5G13730	5	4431043	4431571	389	promoter-TSS	-406	SIG4	sigma factor 4	-3.2093	3.77925e-89
AT1G66230	1	24677009	24677405	387	promoter-TSS	86	MYB20	myb domain protein 20	-4.19079	1.42608e-27
AT4G09890	4	6217051	6217278	387	Intergenic	-1155	AT4G09890	mediator of RNA polymerase II transcription subunit, putative (DUF3511)	-2.24071	4.18778e-16
AT2G42060	2	17547099	17547380	386	promoter-TSS	-814	AT2G42060	Cysteine/Histidine-rich C1 domain family protein	-2.94091	3.70714e-10
AT3G07900	3	2519876	2520365	386	promoter-TSS	-581	AT3G07900	O-fucosyltransferase family protein	-2.07568	0.0051618
AT3G22250	3	7867102	7867540	384	promoter-TSS	-432	AT3G22250	UDP-Glycosyltransferase superfamily protein	-2.32195	0.02706
AT4G13340	4	7757671	7757936	384	promoter-TSS	-472	LRX3	Leucine-rich repeat (LRR) family protein	-3.4075	2.42481e-184
AT3G25790	3	9411681	9411841	384	TTS	-1291	AT3G25790	myb-like transcription factor family protein	-3.72501	4.54113e-06
AT4G09890	4	6217411	6217613	383	promoter-TSS	-807	AT4G09890	mediator of RNA polymerase II transcription subunit, putative (DUF3511)	-2.24071	4.18778e-16
AT5G01790	5	306170	306436	381	promoter-TSS	-391	AT5G01790	hypothetical protein	-2.15983	0.0031594
AT4G31875	4	15413328	15414003	381	Intergenic	-1214	AT4G31875	hypothetical protein	-2.79124	2.03517e-27
AT3G16100	3	5459138	5459329	379	promoter-TSS	71	RABG3c	RAB GTPase homolog G3C	-2.18049	1.12337e-19
AT5G44574	5	17970505	17970723	378	TTS	404	AT5G44574	transmembrane protein	-3.95675	4.75061e-07
AT4G12830	4	7531023	7531229	377	promoter-TSS	-15	AT4G12830	alpha/beta-Hydrolases superfamily protein	-2.79244	6.00229e-06
AT5G59260	5	23910085	23910272	377	promoter-TSS	-96	AT5G59260	Concanavalin A-like lectin protein kinase family protein	-2.1929	5.36887e-15
AT4G39400	4	18324231	18324423	375	promoter-TSS	-130	BRI1	Leucine-rich receptor-like protein kinase family protein	-2.48989	7.42699e-100
AT1G02130	1	401706	401925	375	promoter-TSS	104	RA-5	RAS 5	-2.03513	4.35554e-43
AT5G05965	5	1791759	1792003	375	exon	753	AT5G05965	cell wall RBR3-like protein	-2.59442	2.72646e-08
AT2G45960	2	18910268	18910552	375	exon	115	PIP1B	plasma membrane intrinsic protein 1B	-3.0777	3.79662e-169
AT1G78260	1	29445263	29445646	374	Intergenic	-1407	AT1G78260	RNA-binding (RRM/RBD/RNP motifs) family protein	-2.36362	6.71459e-57
AT5G63160	5	25334470	25334770	372	exon	929	BT1	BTB and TAZ domain protein 1	-3.2668	1.65242e-143
AT2G42190	2	17582590	17582923	372	promoter-TSS	64	AT2G42190	rho GTPase-activating gacO-like protein	-3.14465	1.75394e-44
AT3G28040	3	10433797	10434121	372	promoter-TSS	-965	AT3G28040	Leucine-rich receptor-like protein kinase family protein	-2.17876	1.41908e-15
AT2G28720	2	12326974	12327221	371	exon	289	AT2G28720	Histone superfamily protein	-2.03327	1.23126e-20
AT1G07650	1	2365144	2365335	371	intron	-1272	AT1G07650	Leucine-rich repeat transmembrane protein kinase	-3.21566	5.59256e-116
AT4G37780	4	17759568	17759795	370	promoter-TSS	65	MYB87	myb domain protein 87	-2.23149	0.00173788
AT4G33730	4	16184040	16184312	369	promoter-TSS	-868	AT4G33730	CAP (Cysteine-rich secretory proteins, Antigen 5, and Pathogenesis-related 1 protein) superfamily protein	-4.12168	7.60493e-07
AT4G38530	4	18020031	18020311	369	promoter-TSS	-396	PLC1	phospholipase C1	-2.98603	9.30005e-11
AT3G17640	3	6032168	6032618	369	TTS	321	AT3G17640	Leucine-rich repeat (LRR) family protein	-2.62478	6.78162e-06
AT5G06610	5	2029746	2030158	367	exon	159	AT5G06610	lipase (DUF620)	-3.95104	1.14283e-21
AT4G03415	4	1507420	1507614	367	promoter-TSS	-982	PP2C52	Protein phosphatase 2C family protein	-2.08783	6.20551e-63
AT3G56980	3	21087716	21087994	365	promoter-TSS	-145	bHLH39	basic helix-loop-helix (bHLH) DNA-binding superfamily protein	-4.41671	1.02304e-23
AT2G28510	2	12201865	12202144	364	Intergenic	-1224	AT2G28510	Dof-type zinc finger DNA-binding family protein	-5.05382	1.24382e-76
AT4G14819	4	8506610	8506817	363	promoter-TSS	-550	AT4G14819	hypothetical protein (DUF1677)	-2.63844	1.12353e-07
AT4G13300	4	7746269	7746449	363	promoter-TSS	35	TPS13	terpenoid synthase 13	-7.99294	1.87332e-60
AT5G01750	5	290484	290768	363	exon	904	AT5G01750	LURP-one-like protein (DUF567)	-2.55831	8.07539e-113
AT1G51850	1	19256832	19257299	362	promoter-TSS	-282	AT1G51850	Leucine-rich repeat protein kinase family protein	-3.39056	3.36861e-43
AT1G71696	1	26966787	26967086	362	TTS	170	SOL1	carboxypeptidase D	-3.83188	1.11089e-61
AT5G57785	5	23408611	23408838	360	TTS	991	AT5G57785	hypothetical protein	-3.59645	3.52514e-21
AT1G55420	1	20693770	20694189	360	promoter-TSS	60	EDA11	Cysteine/Histidine-rich C1 domain family protein	-2.11558	0.0016401
AT4G40010	4	18550965	18551253	360	promoter-TSS	74	SNRK2.7	SNF1-related protein kinase 2.7	-2.28572	1.32136e-17
AT2G28110	2	11980119	11980278	360	promoter-TSS	-195	FRA8	Exostosin family protein	-3.29522	2.96711e-90
AT3G54400	3	20142687	20142909	358	promoter-TSS	-35	AT3G54400	Eukaryotic aspartyl protease family protein	-2.06316	4.3067e-22
AT2G03090	2	919244	919415	358	promoter-TSS	-658	EXPA15	expansin A15	-3.99168	6.14882e-09
AT1G72610	1	27340435	27340616	358	promoter-TSS	-481	GER1	germin-like protein 1	-4.35552	0
AT3G61280	3	22681072	22681395	358	TTS	273	AT3G61280	O-glucosyltransferase rumi-like protein (DUF821)	-3.01254	3.4736e-06
AT3G50290	3	18639577	18639849	357	promoter-TSS	41	AT3G50290	HXXXD-type acyl-transferase family protein	-3.98871	1.69254e-05
AT1G76220	1	28598717	28599140	357	promoter-TSS	-508	AT1G76220	hypothetical protein (DUF241)	-2.464	3.08929e-06
AT1G12300	1	4186043	4186242	356	promoter-TSS	105	AT1G12300	Tetratricopeptide repeat (TPR)-like superfamily protein	-2.02317	9.67653e-07
AT1G70860	1	26719785	26719953	355	promoter-TSS	-877	AT1G70860	Polyketide cyclase/dehydrase and lipid transport superfamily protein	-2.30886	0.000168291
AT3G05160	3	1456208	1456398	355	intron	992	AT3G05160	Major facilitator superfamily protein	-3.20824	7.89133e-96
AT1G68190	1	25559002	25559171	355	promoter-TSS	292	BBX27	B-box zinc finger family protein	-2.55906	9.01081e-60
AT4G25120	4	12890502	12890701	354	promoter-TSS	56	SRS2	P-loop containing nucleoside triphosphate hydrolases superfamily protein	-3.43778	7.47788e-33
AT2G34640	2	14585478	14585757	353	promoter-TSS	-820	PTAC12	plastid transcriptionally active 12	-2.04738	5.37941e-58
AT5G24910	5	8569421	8569687	353	intron	813	CYP714A1	cytochrome P450, family 714, subfamily A, polypeptide 1	-4.05135	1.21072e-27
AT5G56460	5	22865847	22866045	353	intron	872	AT5G56460	Protein kinase superfamily protein	-2.52872	1.70891e-67
AT2G03350	2	1021652	1021812	352	promoter-TSS	-546	AT2G03350	DUF538 family protein (Protein of unknown function, DUF538)	-2.43354	5.03257e-19
AT3G43430	3	15355225	15355393	352	exon	185	AT3G43430	RING/U-box superfamily protein	-2.49023	1.90829e-29
AT5G47590	5	19299059	19299238	352	promoter-TSS	26	AT5G47590	Heat shock protein HSP20/alpha crystallin family	-6.13674	1.31534e-121
AT5G21920	5	7242698	7242887	352	promoter-TSS	88	YLMG2	YGGT family protein	-3.17488	5.29993e-64
AT1G29100	1	10168648	10168845	351	promoter-TSS	-338	AT1G29100	Heavy metal transport/detoxification superfamily protein	-4.15235	2.00997e-24
AT2G36410	2	15277677	15277828	350	promoter-TSS	-1017	AT2G36410	transcriptional activator (DUF662)	-2.39309	8.75107e-92
AT1G08980	1	2884371	2884556	350	TTS	112	AMI1	amidase 1	-2.81163	3.67689e-110
AT4G11290	4	6868472	6868631	350	Intergenic	-1312	AT4G11290	Peroxidase superfamily protein	-2.39731	1.50984e-38
AT1G18290	1	6295707	6296059	350	TTS	-1336	AT1G18290	DUF4228 domain protein	-3.51134	5.47301e-07
AT2G05790	2	2199334	2199551	349	exon	291	AT2G05790	O-Glycosyl hydrolases family 17 protein	-2.77302	6.39944e-50
AT3G15380	3	5192965	5193343	349	promoter-TSS	-49	AT3G15380	Plasma-membrane choline transporter family protein	-3.79818	2.39243e-43
AT5G17600	5	5801087	5801268	349	exon	241	AT5G17600	RING/U-box superfamily protein	-3.31828	1.40087e-08
AT3G14870	3	5002101	5002458	348	promoter-TSS	-231	AT3G14870	hypothetical protein (DUF641)	-3.07231	1.0269e-40
AT5G01250	5	104044	104400	348	promoter-TSS	-452	AT5G01250	alpha 1,4-glycosyltransferase family protein	-2.0839	3.56421e-05
AT3G01760	3	273066	273263	347	promoter-TSS	-84	AT3G01760	Transmembrane amino acid transporter family protein	-2.27086	0.0448324
AT3G61430	3	22733092	22733294	347	promoter-TSS	-50	PIP1A	plasma membrane intrinsic protein 1A	-3.6925	1.30139e-209
AT2G40100	2	16744846	16745066	343	promoter-TSS	-697	LHCB4.3	light harvesting complex photosystem II	-2.17214	5.41592e-06
AT2G18260	2	7941827	7942064	343	promoter-TSS	167	SYP112	syntaxin of plants 112	-2.95364	2.83653e-37
AT3G54990	3	20376959	20377164	342	promoter-TSS	-539	SMZ	Integrase-type DNA-binding superfamily protein	-2.05547	2.73832e-20
AT4G39070	4	18207626	18207868	341	Intergenic	-1063	BZS1	B-box zinc finger family protein	-2.64819	4.95232e-44
AT3G16240	3	5505236	5505374	341	promoter-TSS	-55	DELTA-TIP	delta tonoplast integral protein	-4.61562	0
AT1G22700	1	8029823	8030045	340	promoter-TSS	28	AT1G22700	Tetratricopeptide repeat (TPR)-like superfamily protein	-2.89287	1.5593e-67
AT1G70370	1	26514922	26515088	340	exon	183	PG2	polygalacturonase 2	-2.63463	3.49826e-17
AT2G23760	2	10114678	10114868	339	Intergenic	-1446	BLH4	BEL1-like homeodomain 4	-2.79612	4.67332e-84
AT3G62220	3	23031037	23031256	339	promoter-TSS	9	AT3G62220	Protein kinase superfamily protein	-2.8975	1.562e-28
AT5G53830	5	21856717	21857042	338	promoter-TSS	-69	AT5G53830	VQ motif-containing protein	-2.6945	5.28338e-07
AT2G01850	2	384301	384469	338	promoter-TSS	-786	EXGT-A3	endoxyloglucan transferase A3	-2.99567	1.10386e-146
AT3G23480	3	8418669	8418979	337	promoter-TSS	23	AT3G23480	Cyclopropane-fatty-acyl-phospholipid synthase	-4.24805	5.0822e-39
AT3G05880	3	1757355	1757525	336	promoter-TSS	-516	RCI2A	Low temperature and salt responsive protein family	-2.65771	1.15687e-64
AT1G06680	1	2047813	2048032	334	promoter-TSS	36	PSBP-1	photosystem II subunit P-1	-2.19951	1.64859e-80
AT5G40450	5	16197057	16197267	334	Intergenic	-1411	AT5G40450	A-kinase anchor-like protein	-2.23909	5.33412e-10
AT2G29290	2	12585212	12585761	333	promoter-TSS	-370	AT2G29290	NAD(P)-binding Rossmann-fold superfamily protein	-3.47368	6.81939e-64
AT4G22470	4	11841535	11841815	333	promoter-TSS	-225	AT4G22470	protease inhibitor/seed storage/lipid transfer protein (LTP) family protein	-2.76521	2.50657e-06
AT5G38344	5	15325786	15326112	332	exon	164	AT5G38344	Toll-Interleukin-Resistance (TIR) domain family protein	-2.82197	0.000296797
AT4G27460	4	13732322	13732538	331	promoter-TSS	-402	CBSX5	Cystathionine beta-synthase (CBS) family protein	-2.48602	5.55578e-25
AT5G24200	5	8201757	8201938	330	TTS	-1072	AT5G24200	alpha/beta-Hydrolases superfamily protein	-3.08512	2.89582e-09
AT2G16980	2	7375025	7375179	330	TTS	-1142	AT2G16980	Major facilitator superfamily protein	-3.24221	1.58574e-21
AT3G59110	3	21854174	21854348	330	promoter-TSS	-379	AT3G59110	Protein kinase superfamily protein	-2.40813	8.82535e-47
AT2G23620	2	10048608	10048859	330	intron	680	MES1	methyl esterase 1	-3.58012	7.05852e-40
AT3G05165	3	1463316	1463514	330	promoter-TSS	-473	AT3G05165	Major facilitator superfamily protein	-3.02181	9.29514e-136
AT2G01150	2	99306	99518	329	Intergenic	-1072	RHA2B	RING-H2 finger protein 2B	-2.90328	8.42593e-10
AT4G33450	4	16097741	16098167	329	TTS	-1180	MYB69	myb domain protein 69	-2.05527	0.000618145
AT1G14140	1	4839482	4839721	329	promoter-TSS	32	UCP3	Mitochondrial substrate carrier family protein	-2.14981	1.09088e-15
AT5G38344	5	15325141	15325328	329	promoter-TSS	-551	AT5G38344	Toll-Interleukin-Resistance (TIR) domain family protein	-2.82197	0.000296797
AT5G44580	5	17979259	17979740	329	TTS	350	AT5G44580	transmembrane protein	-3.11245	8.80923e-49
AT3G56770	3	21030406	21030720	329	promoter-TSS	55	AT3G56770	basic helix-loop-helix (bHLH) DNA-binding superfamily protein	-2.4579	0.0266511
AT1G33055	1	11973434	11973608	328	promoter-TSS	-941	AT1G33055	hypothetical protein	-5.44434	1.53744e-39
AT4G20320	4	10974190	10974331	327	promoter-TSS	-249	AT4G20320	CTP synthase family protein	-2.45323	2.34876e-11
AT5G16600	5	5438996	5439171	327	exon	918	MYB43	myb domain protein 43	-2.00825	8.96755e-05
AT1G49500	1	18322880	18323091	326	promoter-TSS	-480	AT1G49500	transcription initiation factor TFIID subunit 1b-like protein	-3.8182	3.16248e-120
AT5G60580	5	24353284	24353524	325	promoter-TSS	-158	AT5G60580	RING/U-box superfamily protein	-2.47352	2.39243e-43
AT5G38420	5	15382110	15382284	325	promoter-TSS	-126	RBCS2B	Ribulose bisphosphate carboxylase (small chain) family protein	-2.95642	4.02518e-20
AT3G26470	3	9685939	9686223	325	TTS	149	AT3G26470	Powdery mildew resistance protein, RPW8 domain-containing protein	-5.95612	1.91858e-25
AT4G14640	4	8398528	8398727	325	TTS	915	CAM8	calmodulin 8	-4.62997	2.37106e-06
AT2G46810	2	19240401	19240603	324	TTS	371	AT2G46810	basic helix-loop-helix (bHLH) DNA-binding superfamily protein	-2.11326	9.98463e-09
AT5G34940	5	13239752	13239956	323	promoter-TSS	-1397	GUS3	glucuronidase 3	-2.27334	8.51509e-28
AT4G01350	4	559981	560178	323	promoter-TSS	-67	AT4G01350	Cysteine/Histidine-rich C1 domain family protein	-2.39697	1.15031e-21
AT5G23210	5	7812202	7812487	321	exon	734	SCPL34	serine carboxypeptidase-like 34	-2.04701	2.11163e-71
AT1G76220	1	28598278	28598499	320	promoter-TSS	32	AT1G76220	hypothetical protein (DUF241)	-2.464	3.08929e-06
AT2G21840	2	9309932	9310095	320	exon	345	AT2G21840	Cysteine/Histidine-rich C1 domain family protein	-2.33524	6.80123e-21
AT4G09350	4	5932121	5932283	320	exon	273	NdhT	Chaperone DnaJ-domain superfamily protein	-2.47438	0.00372827
AT1G21540	1	7550781	7550933	320	promoter-TSS	-116	AT1G21540	AMP-dependent synthetase and ligase family protein	-4.72647	2.20177e-20
AT5G47050	5	19105555	19105692	319	promoter-TSS	-674	AT5G47050	SBP (S-ribonuclease binding protein) family protein	-2.46185	1.0692e-73
AT2G36410	2	15278743	15278932	318	promoter-TSS	68	AT2G36410	transcriptional activator (DUF662)	-2.39309	8.75107e-92
AT5G42990	5	17246232	17246460	317	promoter-TSS	-358	UBC18	ubiquitin-conjugating enzyme 18	-2.36498	1.94981e-16
AT1G64355	1	23886040	23886208	315	promoter-TSS	142	AT1G64355	1-acyl-sn-glycerol-3-phosphate acyltransferase	-2.12187	1.92078e-17
AT2G19060	2	8255380	8255568	315	TTS	-1447	AT2G19060	SGNH hydrolase-type esterase superfamily protein	-3.6821	2.40306e-07
AT4G01995	4	873033	873210	315	promoter-TSS	96	AT4G01995	beta-carotene isomerase D27	-3.17485	2.65431e-21
AT3G08940	3	2717409	2717632	314	promoter-TSS	-37	LHCB4.2	light harvesting complex photosystem II	-2.29057	2.30273e-93
AT1G54330	1	20281218	20281771	314	promoter-TSS	-542	NAC020	NAC domain containing protein 20	-2.61032	0.0231796
AT4G39400	4	18323360	18323613	314	promoter-TSS	-971	BRI1	Leucine-rich receptor-like protein kinase family protein	-2.48989	7.42699e-100
AT3G52380	3	19419756	19420105	311	TTS	-1467	CP33	chloroplast RNA-binding protein 33	-2.73703	6.45229e-96
AT3G16800	3	5719661	5719824	310	TTS	-1199	AT3G16800	Protein phosphatase 2C family protein	-3.63251	1.3046e-58
AT5G45040	5	18176638	18176871	310	TTS	134	CYTC6A	Cytochrome c	-3.27416	4.39691e-51
AT4G37770	4	17751994	17752204	308	promoter-TSS	20	ACS8	1-amino-cyclopropane-1-carboxylate synthase 8	-5.98996	2.99391e-156
AT1G25460	1	8942715	8942955	308	exon	122	AT1G25460	NAD(P)-binding Rossmann-fold superfamily protein	-2.39986	0.0141577
AT5G45820	5	18590009	18590222	308	exon	-1323	CIPK20	CBL-interacting protein kinase 20	-3.50027	4.05953e-31
AT2G35290	2	14862022	14862437	308	promoter-TSS	-51	AT2G35290	hypothetical protein	-3.20671	3.34832e-05
AT1G30080	1	10553090	10553296	307	exon	102	AT1G30080	Glycosyl hydrolase superfamily protein	-4.30756	9.57984e-10
AT2G23030	2	9807663	9807814	306	TTS	-1007	SNRK2.9	SNF1-related protein kinase 2.9	-2.00529	3.47589e-51
AT1G19900	1	6908605	6908808	306	promoter-TSS	99	AT1G19900	glyoxal oxidase-related protein	-6.40411	3.01395e-17
AT1G77060	1	28953155	28953338	306	exon	334	AT1G77060	Phosphoenolpyruvate carboxylase family protein	-2.84934	5.54419e-59
AT4G09890	4	6218330	6218546	306	exon	119	AT4G09890	mediator of RNA polymerase II transcription subunit, putative (DUF3511)	-2.24071	4.18778e-16
AT4G28830	4	14232382	14232566	305	promoter-TSS	34	AT4G28830	S-adenosyl-L-methionine-dependent methyltransferases superfamily protein	-2.42557	1.53539e-30
AT5G11180	5	3561724	3562162	305	promoter-TSS	-368	GLR2.6	glutamate receptor 2.6	-3.13597	0.00204729
AT1G29440	1	10305299	10305626	304	promoter-TSS	-354	SAUR63	SAUR-like auxin-responsive protein family	-2.40529	0.0137881
AT1G22500	1	7947924	7948127	304	Intergenic	-1451	ATL15	RING/U-box superfamily protein	-2.94378	4.09689e-63
AT1G25250	1	8848938	8849134	303	promoter-TSS	2	IDD16	indeterminate(ID)-domain 16	-2.55251	4.70365e-06
AT1G66870	1	24947918	24948072	303	TTS	-1278	AT1G66870	Carbohydrate-binding X8 domain superfamily protein	-2.07773	0.0173885
AT2G38940	2	16257736	16257890	303	intron	656	PHT1;4	phosphate transporter 1;4	-2.51889	1.739e-61
AT2G31070	2	13222473	13222692	303	promoter-TSS	60	TCP10	TCP domain protein 10	-2.28409	4.19918e-21
AT1G36060	1	13456215	13456379	303	promoter-TSS	39	AT1G36060	Integrase-type DNA-binding superfamily protein	-3.36121	3.16847e-77
AT2G47485	2	19485497	19485652	301	promoter-TSS	-235	AT2G47485	hypothetical protein	-2.0237	6.53832e-09
AT2G30740	2	13095374	13095528	300	promoter-TSS	95	AT2G30740	Protein kinase superfamily protein	-2.14457	1.26689e-69
AT3G09260	3	2843014	2843157	300	exon	696	PYK10	Glycosyl hydrolase superfamily protein	-2.04095	8.93372e-50
AT5G65310	5	26103723	26104015	300	exon	745	HB5	homeobox protein 5	-2.47949	9.6537e-59
AT1G65850	1	24494720	24495171	297	exon	267	AT1G65850	Disease resistance protein (TIR-NBS-LRR class) family	-2.78882	2.13972e-07
AT5G43700	5	17549884	17550081	296	promoter-TSS	-197	ATAUX2-11	AUX/IAA transcriptional regulator family protein	-2.59777	8.65231e-76
AT4G37770	4	17751352	17751543	296	promoter-TSS	-632	ACS8	1-amino-cyclopropane-1-carboxylate synthase 8	-5.98996	2.99391e-156
AT1G69780	1	26258809	26259003	294	exon	118	ATHB13	Homeobox-leucine zipper protein family	-3.83086	2.11895e-28
AT5G38420	5	15382648	15382822	294	promoter-TSS	-664	RBCS2B	Ribulose bisphosphate carboxylase (small chain) family protein	-2.95642	4.02518e-20
AT2G39350	2	16432496	16432776	294	exon	115	ABCG1	ABC-2 type transporter family protein	-2.85795	1.21477e-60
AT1G18290	1	6296563	6296712	293	promoter-TSS	-582	AT1G18290	DUF4228 domain protein	-3.51134	5.47301e-07
AT2G22122	2	9403545	9403724	293	exon	567	AT2G22122	hypothetical protein	-5.15255	0
AT2G18560	2	8059257	8059427	293	exon	236	AT2G18560	UDP-Glycosyltransferase superfamily protein	-3.06002	1.82368e-22
AT1G76540	1	28722621	28723193	292	promoter-TSS	-357	CDKB2;1	cyclin-dependent kinase B2;1	-2.38254	6.68217e-14
AT4G00080	4	32514	32674	291	promoter-TSS	-154	UNE11	Plant invertase/pectin methylesterase inhibitor superfamily protein	-3.60571	3.16004e-08
AT1G25230	1	8842292	8842484	291	promoter-TSS	57	AT1G25230	Calcineurin-like metallo-phosphoesterase superfamily protein	-2.38899	2.89998e-61
AT3G28550	3	10703966	10704146	291	promoter-TSS	-38	AT3G28550	Proline-rich extensin-like family protein	-2.58669	1.3293e-95
AT1G14730	1	5073048	5073307	289	exon	146	AT1G14730	Cytochrome b561/ferric reductase transmembrane protein family	-5.24402	2.22559e-45
AT4G26140	4	13247240	13247415	287	exon	886	BGAL12	beta-galactosidase 12	-2.69925	5.64635e-15
AT5G11160	5	3550472	3550766	286	exon	319	APT5	adenine phosphoribosyltransferase 5	-2.2106	1.42821e-12
AT5G66800	5	26671248	26671424	285	promoter-TSS	63	AT5G66800	membrane-associated kinase regulator-like protein	-3.99276	2.99679e-07
AT3G56260	3	20868997	20869253	285	promoter-TSS	-101	AT3G56260	hypothetical protein	-3.02888	7.00771e-05
AT1G43160	1	16263233	16263386	284	promoter-TSS	-496	RAP2.6	related to AP2 6	-3.964	9.71075e-102
AT4G30320	4	14835752	14835976	284	promoter-TSS	72	AT4G30320	CAP (Cysteine-rich secretory proteins, Antigen 5, and Pathogenesis-related 1 protein) superfamily protein	-2.28619	0.000358177
AT1G10770	1	3592300	3592513	283	TTS	174	AT1G10770	Plant invertase/pectin methylesterase inhibitor superfamily protein	-2.21547	6.81831e-05
AT4G39700	4	18423195	18423367	283	promoter-TSS	-828	AT4G39700	Heavy metal transport/detoxification superfamily protein	-2.85215	0.0116777
AT3G10520	3	3277587	3278041	283	exon	116	HB2	hemoglobin 2	-3.76803	1.59478e-31
AT2G44790	2	18463925	18464401	282	promoter-TSS	-630	UCC2	uclacyanin 2	-2.69054	1.44327e-125
AT5G11890	5	3831642	3831798	282	exon	220	EMB3135	harpin-induced protein	-3.08552	8.54976e-20
AT5G64100	5	25653014	25653263	282	promoter-TSS	-891	AT5G64100	Peroxidase superfamily protein	-2.23989	8.84037e-63
AT2G22630	2	9618116	9618374	281	promoter-TSS	38	AGL17	AGAMOUS-like 17	-2.64914	1.12936e-11
AT5G44585	5	17983276	17983588	281	Intergenic	-1095	AT5G44585	hypothetical protein	-4.86335	2.37633e-32
AT3G15030	3	5060673	5060822	280	promoter-TSS	-934	TCP4	TCP family transcription factor 4	-2.13809	1.14762e-14
AT4G32840	4	15848191	15848489	279	exon	212	PFK6	phosphofructokinase 6	-2.43643	1.76266e-15
AT5G08150	5	2622982	2623132	278	promoter-TSS	-157	SOB5	suppressor of phytochrome b 5	-2.43748	1.97722e-19
AT5G10970	5	3468136	3468277	278	exon	-1062	AT5G10970	C2H2 and C2HC zinc fingers superfamily protein	-3.50408	9.42876e-15
AT5G54250	5	22030625	22030768	277	promoter-TSS	-616	CNGC4	cyclic nucleotide-gated cation channel 4	-2.24632	2.2639e-26
AT1G24160	1	8556796	8556957	277	promoter-TSS	-321	AT1G24160	triadin	-2.95186	6.01185e-146
AT3G52490	3	19458893	19459065	276	TTS	224	AT3G52490	Double Clp-N motif-containing P-loop nucleoside triphosphate hydrolases superfamily protein	-2.43483	2.82262e-82
AT1G67520	1	25306649	25306808	276	promoter-TSS	-371	AT1G67520	lectin protein kinase family protein	-3.80985	2.89799e-23
AT2G24610	2	10456632	10456929	276	promoter-TSS	-99	CNGC14	cyclic nucleotide-gated channel 14	-4.95636	2.40095e-12
AT5G38340	5	15320391	15320615	276	promoter-TSS	128	AT5G38340	Disease resistance protein (TIR-NBS-LRR class) family	-2.06067	5.84787e-13
AT3G51420	3	19084016	19084171	275	exon	113	SSL4	strictosidine synthase-like 4	-4.28076	4.5783e-145
AT5G56460	5	22864435	22864638	274	promoter-TSS	-538	AT5G56460	Protein kinase superfamily protein	-2.52872	1.70891e-67
AT5G19090	5	6387948	6388137	274	exon	553	AT5G19090	Heavy metal transport/detoxification superfamily protein	-2.04132	2.43541e-32
AT1G24625	1	8728348	8728535	274	Intergenic	-1229	ZFP7	zinc finger protein 7	-3.4495	6.39376e-34
AT3G16240	3	5504647	5505042	274	promoter-TSS	-516	DELTA-TIP	delta tonoplast integral protein	-4.61562	0
AT4G27657	4	13813810	13813954	274	TTS	893	AT4G27657	hypothetical protein	-2.04556	0.019914
AT2G44930	2	18532653	18532796	274	promoter-TSS	-972	AT2G44930	transmembrane protein, putative (DUF247)	-2.30385	0.0486795
AT3G12977	3	4143645	4143864	272	promoter-TSS	28	AT3G12977	NAC (No Apical Meristem) domain transcriptional regulator superfamily protein	-3.0406	3.30857e-12
AT3G59820	3	22102073	22102219	272	promoter-TSS	18	LETM1	LETM1-like protein	-3.45435	1.78912e-97
AT2G03350	2	1021033	1021210	271	promoter-TSS	65	AT2G03350	DUF538 family protein (Protein of unknown function, DUF538)	-2.43354	5.03257e-19
AT2G34680	2	14629053	14629229	270	promoter-TSS	42	AIR9	Outer arm dynein light chain 1 protein	-2.3174	4.55917e-46
AT1G21050	1	7366178	7366781	269	promoter-TSS	-111	AT1G21050	MIZU-KUSSEI-like protein (Protein of unknown function, DUF617)	-2.93219	1.30519e-50
AT1G22990	1	8138056	8138621	269	promoter-TSS	-807	HIPP22	Heavy metal transport/detoxification superfamily protein	-2.11184	3.20791e-06
AT2G28630	2	12278087	12278330	269	promoter-TSS	-963	KCS12	3-ketoacyl-CoA synthase 12	-3.38686	2.48851e-89
AT1G72610	1	27339999	27340285	267	promoter-TSS	-98	GER1	germin-like protein 1	-4.35552	0
AT1G78000	1	29329530	29329791	267	promoter-TSS	69	SULTR1;2	sulfate transporter 1;2	-3.13919	1.12998e-113
AT4G38390	4	17975810	17976025	267	promoter-TSS	141	RHS17	root hair specific 17	-3.1603	1.47877e-15
AT1G04680	1	1306966	1307136	267	intron	922	AT1G04680	Pectin lyase-like superfamily protein	-2.97847	1.20004e-18
AT1G19835	1	6861583	6861720	266	Intergenic	-1208	AT1G19835	filament-like protein (DUF869)	-2.01029	9.44539e-44
AT5G25480	5	8872128	8872303	266	promoter-TSS	47	DNMT2	DNA methyltransferase-2	-3.5527	5.3481e-19
AT3G32047	3	13061017	13061180	264	promoter-TSS	50	AT3G32047	Cytochrome P450 superfamily protein	-3.89753	3.29017e-05
AT1G02205	1	418477	418643	264	promoter-TSS	-166	CER1	Fatty acid hydroxylase superfamily	-3.03815	6.80731e-15
AT3G46700	3	17201866	17202096	263	promoter-TSS	93	AT3G46700	UDP-Glycosyltransferase superfamily protein	-2.02675	3.93673e-37
AT1G34010	1	12361066	12361232	262	promoter-TSS	60	AT1G34010	hypothetical protein	-3.38473	4.0743e-46
AT1G28350	1	9943916	9944079	262	promoter-TSS	161	AT1G28350	Nucleotidylyl transferase superfamily protein	-2.90449	1.83625e-54
AT4G25560	4	13052320	13052610	262	promoter-TSS	-38	LAF1	myb domain protein 18	-2.18458	0.00217465
AT1G28260	1	9880182	9880510	262	promoter-TSS	-913	AT1G28260	Telomerase activating protein Est1	-2.52113	2.46587e-97
AT3G58820	3	21752456	21752700	262	promoter-TSS	45	AT3G58820	F-box/RNI-like superfamily protein	-2.70277	0.000144225
AT5G14930	5	4827566	4827713	261	promoter-TSS	-860	SAG101	senescence-associated gene 101	-2.72662	3.1259e-39
AT1G29280	1	10235021	10235343	261	Intergenic	-1155	WRKY65	WRKY DNA-binding protein 65	-4.3548	1.11281e-117
AT5G22940	5	7675569	7675730	261	Intergenic	-1289	F8H	glucuronoxylan glucuronosyltransferase, putative	-4.04817	1.37976e-13
AT4G00180	4	75270	75463	260	promoter-TSS	210	YAB3	Plant-specific transcription factor YABBY family protein	-5.11427	1.57227e-114
AT5G22940	5	7676731	7676887	259	promoter-TSS	-129	F8H	glucuronoxylan glucuronosyltransferase, putative	-4.04817	1.37976e-13
AT3G24240	3	8780195	8780340	259	promoter-TSS	29	AT3G24240	Leucine-rich repeat receptor-like protein kinase family protein	-3.06895	3.86726e-09
AT1G54740	1	20431570	20431932	258	exon	982	AT1G54740	FANTASTIC four-like protein (DUF3049)	-4.72792	0
AT1G12040	1	4069680	4069881	257	promoter-TSS	-212	LRX1	leucine-rich repeat/extensin 1	-4.67656	3.66588e-45
AT5G38700	5	15489339	15489663	257	promoter-TSS	-92	AT5G38700	cotton fiber protein	-3.42126	0.00160215
AT2G42850	2	17830256	17830410	257	Intergenic	-1075	CYP718	cytochrome P450, family 718	-2.03605	3.93381e-11
AT2G18196	2	7922149	7922495	257	exon	271	AT2G18196	Heavy metal transport/detoxification superfamily protein	-3.08795	7.37616e-18
AT1G51480	1	19093405	19093578	256	promoter-TSS	-13	AT1G51480	disease resistance protein (CC-NBS-LRR class) family protein	-2.96151	0.00428873
AT4G39675	4	18412840	18413088	254	promoter-TSS	-811	AT4G39675	hypothetical protein	-4.31082	2.88332e-87
AT4G00080	4	32275	32407	253	promoter-TSS	-407	UNE11	Plant invertase/pectin methylesterase inhibitor superfamily protein	-3.60571	3.16004e-08
AT1G21360	1	7480039	7480184	253	promoter-TSS	-1073	GLTP2	glycolipid transfer protein 2	-2.34647	7.48453e-33
AT2G25100	2	10681842	10682038	253	promoter-TSS	58	AT2G25100	Polynucleotidyl transferase, ribonuclease H-like superfamily protein	-2.37583	4.33093e-14
AT1G22630	1	8003288	8003463	253	promoter-TSS	152	AT1G22630	SSUH2-like protein	-2.43385	1.0259e-09
AT5G51670	5	20993384	20993537	253	promoter-TSS	-33	AT5G51670	hypothetical protein (DUF668)	-3.6199	7.48516e-22
AT4G31875	4	15412957	15413161	252	promoter-TSS	-608	AT4G31875	hypothetical protein	-2.79124	2.03517e-27
AT2G35290	2	14861424	14861570	250	exon	681	AT2G35290	hypothetical protein	-3.20671	3.34832e-05
AT3G01100	3	38878	39256	250	promoter-TSS	-407	HYP1	hypothetical protein 1	-2.26635	3.19913e-54
AT4G15570	4	8892569	8892712	250	promoter-TSS	-915	MAA3	P-loop containing nucleoside triphosphate hydrolases superfamily protein	-2.19684	3.61998e-41
AT1G10585	1	3494980	3495274	249	promoter-TSS	-443	AT1G10585	basic helix-loop-helix (bHLH) DNA-binding superfamily protein	-3.66749	9.83189e-06
AT5G05320	5	1576571	1576703	249	promoter-TSS	94	AT5G05320	FAD/NAD(P)-binding oxidoreductase family protein	-2.80279	2.5329e-45
AT1G74670	1	28052406	28052564	249	promoter-TSS	-545	GASA6	Gibberellin-regulated family protein	-4.15566	2.9548e-27
AT2G41170	2	17161215	17161360	249	promoter-TSS	6	AT2G41170	F-box family protein	-2.07356	5.62824e-12
AT4G05200	4	2682263	2682505	249	promoter-TSS	-65	CRK25	cysteine-rich RLK (RECEPTOR-like protein kinase) 25	-4.90674	2.0963e-28
AT5G54230	5	22017087	22017248	249	intron	894	MYB49	myb domain protein 49	-3.68807	1.68856e-11
AT3G59710	3	22056853	22057197	248	promoter-TSS	131	AT3G59710	NAD(P)-binding Rossmann-fold superfamily protein	-5.06129	2.29905e-09
AT1G62980	1	23331285	23331464	248	promoter-TSS	-189	EXPA18	expansin A18	-5.29094	1.87234e-16
AT3G14280	3	4761847	4762011	248	TTS	528	AT3G14280	LL-diaminopimelate aminotransferase	-3.37984	5.10612e-13
AT5G19090	5	6387482	6387625	248	promoter-TSS	64	AT5G19090	Heavy metal transport/detoxification superfamily protein	-2.04132	2.43541e-32
AT2G45450	2	18734848	18734989	248	promoter-TSS	-577	ZPR1	binding protein	-2.38592	0.00281413
AT3G44750	3	16297678	16297824	247	promoter-TSS	95	HDA3	histone deacetylase 3	-2.25163	1.42038e-48
AT1G68150	1	25543836	25544084	247	promoter-TSS	11	WRKY9	WRKY DNA-binding protein 9	-2.07063	4.21881e-21
AT5G34940	5	13238515	13238667	246	promoter-TSS	-134	GUS3	glucuronidase 3	-2.27334	8.51509e-28
AT5G44575	5	17973808	17974005	246	exon	131	AT5G44575	hypothetical protein	-2.66076	0.000515756
AT1G21050	1	7365394	7365591	245	Intergenic	-1098	AT1G21050	MIZU-KUSSEI-like protein (Protein of unknown function, DUF617)	-2.93219	1.30519e-50
AT4G14550	4	8349905	8350280	245	promoter-TSS	171	IAA14	indole-3-acetic acid inducible 14	-3.00504	6.04685e-13
AT4G31550	4	15290750	15290906	242	exon	711	WRKY11	WRKY DNA-binding protein 11	-2.88409	2.18142e-50
AT5G06330	5	1935545	1935719	242	promoter-TSS	208	AT5G06330	Late embryogenesis abundant (LEA) hydroxyproline-rich glycoprotein family	-5.30126	1.02623e-10
AT1G10920	1	3647971	3648236	240	promoter-TSS	-335	LOV1	NB-ARC domain-containing disease resistance protein	-2.34807	1.58658e-19
AT3G23050	3	8193251	8193485	239	Intergenic	-1291	IAA7	indole-3-acetic acid 7	-2.11994	9.51369e-112
AT1G79840	1	30037468	30037647	239	promoter-TSS	601	GL2	HD-ZIP IV family of homeobox-leucine zipper protein with lipid-binding START domain-containing protein	-3.57081	4.73503e-36
AT5G44572	5	17966708	17966979	239	TTS	-1249	AT5G44572	transmembrane protein	-2.14024	4.59684e-15
AT2G18370	2	7980066	7980501	239	promoter-TSS	-249	AT2G18370	Bifunctional inhibitor/lipid-transfer protein/seed storage 2S albumin superfamily protein	-2.20198	3.2354e-18
AT2G28810	2	12363426	12363566	237	promoter-TSS	70	AT2G28810	Dof-type zinc finger DNA-binding family protein	-4.2128	9.04557e-96
AT3G04300	3	1139294	1139470	237	promoter-TSS	-747	AT3G04300	RmlC-like cupins superfamily protein	-3.20199	0.000224806
AT5G46580	5	18900371	18900589	236	promoter-TSS	-834	AT5G46580	pentatricopeptide (PPR) repeat-containing protein	-3.07579	9.35435e-94
AT4G25960	4	13175880	13176026	236	Intergenic	-1403	ABCB2	P-glycoprotein 2	-5.25364	1.02251e-119
AT1G08550	1	2707011	2707145	236	promoter-TSS	210	NPQ1	non-photochemical quenching 1	-2.44188	2.04352e-70
AT2G35600	2	14943764	14943986	236	promoter-TSS	-116	BRXL1	BREVIS RADIX-like 1	-3.78607	5.48409e-19
AT2G28200	2	12023031	12023276	236	promoter-TSS	-787	AT2G28200	C2H2-type zinc finger family protein	-2.60794	1.42416e-41
AT5G44700	5	18037180	18037376	235	promoter-TSS	45	GSO2	Leucine-rich repeat transmembrane protein kinase	-2.11131	0.00015534
AT1G10120	1	3308350	3308517	233	Intergenic	-1477	AT1G10120	basic helix-loop-helix (bHLH) DNA-binding superfamily protein	-2.82139	3.0206e-69
AT2G01940	2	432186	432409	233	promoter-TSS	22	SGR5	C2H2-like zinc finger protein	-2.92663	2.42959e-36
AT5G11620	5	3740129	3740291	233	promoter-TSS	-64	AT5G11620	SWIM zinc finger family protein / mitogen-activated protein kinase kinase kinase (MAPKKK)-like protein	-2.93425	0.0091196
AT2G22840	2	9729307	9729469	233	exon	908	GRF1	growth-regulating factor 1	-3.7513	7.86321e-19
AT5G65790	5	26321879	26322023	232	promoter-TSS	-866	MYB68	myb domain protein 68	-2.15367	9.21756e-13
AT4G18220	4	10078314	10078614	232	promoter-TSS	-174	AT4G18220	Drug/metabolite transporter superfamily protein	-4.72717	8.20432e-25
AT3G22410	3	7936176	7936311	232	promoter-TSS	-318	AT3G22410	Sec14p-like phosphatidylinositol transfer family protein	-2.1882	0.0295964
AT1G77060	1	28953501	28953654	232	promoter-TSS	3	AT1G77060	Phosphoenolpyruvate carboxylase family protein	-2.84934	5.54419e-59
AT5G18300	5	6057813	6057995	232	TTS	131	NAC088	NAC domain containing protein 88	-3.01827	1.02904e-09
AT3G12070	3	3847332	3847546	230	promoter-TSS	123	RGTB2	RAB geranylgeranyl transferase beta subunit 2	-2.26017	1.56373e-05
AT5G49770	5	20221522	20221677	229	TTS	-1070	AT5G49770	Leucine-rich repeat protein kinase family protein	-3.91305	6.60538e-09
AT3G11600	3	3666672	3666850	229	promoter-TSS	-444	AT3G11600	E3 ubiquitin-protein ligase	-2.98812	8.29781e-35
AT5G55850	5	22602748	22602906	228	promoter-TSS	-549	NOI	RPM1-interacting protein 4 (RIN4) family protein	-2.98195	9.44873e-101
AT2G18890	2	8183830	8184000	226	promoter-TSS	277	AT2G18890	Protein kinase superfamily protein	-2.48091	8.62135e-06
AT3G59900	3	22128190	22128338	226	Intergenic	-1241	ARGOS	auxin-regulated gene involved in organ size	-3.06918	4.62212e-52
AT3G55500	3	20577364	20577697	226	Intergenic	-1281	EXPA16	expansin A16	-3.44832	8.83575e-07
AT1G69780	1	26257798	26257931	226	promoter-TSS	-924	ATHB13	Homeobox-leucine zipper protein family	-3.83086	2.11895e-28
AT1G01680	1	248200	248753	226	promoter-TSS	-36	PUB54	plant U-box 54	-2.10967	0.00309845
AT4G16563	4	9332514	9332677	226	promoter-TSS	-949	AT4G16563	Eukaryotic aspartyl protease family protein	-3.84458	1.838e-25
AT2G04680	2	1639901	1640279	226	promoter-TSS	32	AT2G04680	Cysteine/Histidine-rich C1 domain family protein	-3.54216	0.000971021
AT2G42060	2	17547826	17548170	225	promoter-TSS	-55	AT2G42060	Cysteine/Histidine-rich C1 domain family protein	-2.94091	3.70714e-10
AT4G00080	4	32805	32949	224	promoter-TSS	129	UNE11	Plant invertase/pectin methylesterase inhibitor superfamily protein	-3.60571	3.16004e-08
AT4G06534	4	3356807	3356974	224	exon	355	AT4G06534	transmembrane protein	-2.67132	1.48372e-09
AT4G18210	4	10074977	10075156	224	promoter-TSS	-461	PUP10	purine permease 10	-3.21533	5.52267e-30
AT2G18970	2	8228719	8228852	224	promoter-TSS	-331	AT2G18970	hypothetical protein	-2.80751	0.0133793
AT2G41170	2	17162483	17162632	224	Intergenic	-1264	AT2G41170	F-box family protein	-2.07356	5.62824e-12
AT5G47560	5	19291623	19291829	223	promoter-TSS	-623	TDT	tonoplast dicarboxylate transporter	-3.80934	1.86938e-221
AT2G21910	2	9340582	9340724	223	promoter-TSS	-778	CYP96A5	cytochrome P450, family 96, subfamily A, polypeptide 5	-2.41676	0.00552486
AT3G26280	3	9631977	9632113	223	promoter-TSS	100	CYP71B4	cytochrome P450, family 71, subfamily B, polypeptide 4	-5.09107	1.03228e-106
AT5G11270	5	3597238	3597413	222	promoter-TSS	-88	OCP3	overexpressor of cationic peroxidase 3	-2.03443	3.07335e-45
AT1G76930	1	28896794	28897267	220	promoter-TSS	90	EXT4	extensin 4	-2.70221	9.81168e-113
AT1G34245	1	12472026	12472298	219	promoter-TSS	-706	EPF2	Putative membrane lipoprotein	-3.39943	3.66943e-08
AT3G28345	3	10598125	10598326	219	intron	817	ABCB15	ABC transporter family protein	-4.38147	2.86292e-66
AT1G21100	1	7389595	7389853	217	TTS	-1212	IGMT1	O-methyltransferase family protein	-2.58913	1.98999e-90
AT3G59710	3	22057614	22057773	217	promoter-TSS	-537	AT3G59710	NAD(P)-binding Rossmann-fold superfamily protein	-5.06129	2.29905e-09
AT3G18490	3	6350938	6351204	216	promoter-TSS	-239	ASPG1	Eukaryotic aspartyl protease family protein	-2.39447	3.00514e-35
AT3G21760	3	7666659	7666832	216	promoter-TSS	-282	HYR1	UDP-Glycosyltransferase superfamily protein	-3.19176	5.64495e-19
AT3G43890	3	15743911	15744069	216	promoter-TSS	-378	AT3G43890	Cysteine/Histidine-rich C1 domain family protein	-2.50166	0.0306218
AT4G18375	4	10152415	10152580	214	promoter-TSS	95	AT4G18375	RNA-binding KH domain-containing protein	-2.18019	3.19833e-05
AT5G59780	5	24084310	24084531	213	promoter-TSS	-892	MYB59	myb domain protein 59	-3.42412	9.51631e-117
AT4G33120	4	15978080	15978275	213	promoter-TSS	-41	AT4G33120	S-adenosyl-L-methionine-dependent methyltransferases superfamily protein	-4.0561	2.09529e-50
AT3G19430	3	6739394	6739606	212	promoter-TSS	-1114	AT3G19430	late embryogenesis abundant protein-related / LEA protein-like protein	-4.08554	1.54685e-65
AT4G28040	4	13940773	13940935	211	exon	547	UMAMIT33	nodulin MtN21 /EamA-like transporter family protein	-4.94638	0
AT5G44700	5	18037949	18038081	211	promoter-TSS	-692	GSO2	Leucine-rich repeat transmembrane protein kinase	-2.11131	0.00015534
AT1G67148	1	25120985	25121117	210	promoter-TSS	-160	AT1G67148	hypothetical protein	-2.07048	0.0012088
AT1G44180	1	16810459	16810643	210	promoter-TSS	14	AT1G44180	Peptidase M20/M25/M40 family protein	-2.48299	0.0321083
AT5G44582	5	17980886	17981250	210	TTS	218	AT5G44582	hypothetical protein	-2.5605	0.00692903
AT3G24520	3	8941153	8941476	208	exon	248	HSFC1	heat shock transcription factor C1	-2.57539	6.14932e-18
AT1G16750	1	5731769	5731912	208	promoter-TSS	30	AT1G16750	GPI-anchored adhesin-like protein, putative (Protein of unknown function, DUF547)	-3.09286	9.11941e-36
AT4G18975	4	10394883	10395065	207	Intergenic	-1051	AT4G18975	Pentatricopeptide repeat (PPR) superfamily protein	-3.41609	5.13061e-63
AT3G47740	3	17600177	17600375	207	promoter-TSS	-245	ABCA3	ABC2 homolog 2	-2.41747	0.0375254
AT4G23680	4	12338637	12338802	207	TTS	-1120	AT4G23680	Polyketide cyclase/dehydrase and lipid transport superfamily protein	-2.27549	5.00943e-07
AT3G23160	3	8263189	8263374	207	Intergenic	-1192	AT3G23160	plant/protein (DUF668)	-2.01085	6.83673e-18
AT5G24910	5	8571224	8571444	206	promoter-TSS	-967	CYP714A1	cytochrome P450, family 714, subfamily A, polypeptide 1	-4.05135	1.21072e-27
AT4G27460	4	13731715	13731848	206	Intergenic	-1051	CBSX5	Cystathionine beta-synthase (CBS) family protein	-2.48602	5.55578e-25
AT2G18690	2	8096138	8096439	205	TTS	-1132	AT2G18690	transmembrane protein	-2.87686	3.14924e-75
AT4G15740	4	8966642	8966851	205	promoter-TSS	-395	AT4G15740	Calcium-dependent lipid-binding (CaLB domain) family protein	-3.9611	5.77815e-08
AT1G49210	1	18201392	18201811	205	promoter-TSS	-288	AT1G49210	RING/U-box superfamily protein	-2.37045	2.97498e-05
AT2G43840	2	18157371	18157520	205	promoter-TSS	-84	UGT74F1	UDP-glycosyltransferase 74 F1	-3.6932	2.37312e-07
AT4G15380	4	8788611	8788838	204	promoter-TSS	65	CYP705A4	cytochrome P450, family 705, subfamily A, polypeptide 4	-4.79987	2.08036e-20
AT5G55250	5	22410747	22410922	204	promoter-TSS	-68	IAMT1	IAA carboxylmethyltransferase 1	-2.16782	0.00129376
AT5G20635	5	6981513	6981651	204	promoter-TSS	581	AGG3	guanine nucleotide-binding protein subunit gamma	-2.93	2.40368e-05
AT3G21870	3	7704805	7704961	203	promoter-TSS	75	CYCP2;1	cyclin p2;1	-2.87162	1.60795e-25
AT5G49360	5	20018099	20018422	203	Intergenic	-1403	BXL1	beta-xylosidase 1	-2.07121	1.0322e-126
AT3G49670	3	18416913	18417060	203	promoter-TSS	-582	BAM2	Leucine-rich receptor-like protein kinase family protein	-2.00849	3.25907e-17
AT3G60270	3	22278627	22278831	202	TTS	108	AT3G60270	Cupredoxin superfamily protein	-3.19745	0.00378399
AT4G12880	4	7544997	7545232	201	exon	212	ENODL19	early nodulin-like protein 19	-2.42464	2.04083e-16
AT3G25510	3	9268880	9269175	201	promoter-TSS	-55	AT3G25510	disease resistance protein (TIR-NBS-LRR class) family protein	-3.17564	1.04824e-08
AT4G34760	4	16583427	16583575	200	promoter-TSS	-426	AT4G34760	SAUR-like auxin-responsive protein family	-6.52262	1.62153e-56
AT4G34790	4	16593650	16593852	200	promoter-TSS	-611	AT4G34790	SAUR-like auxin-responsive protein family	-2.55961	0.000609598
AT3G28180	3	10504763	10504928	200	promoter-TSS	-866	CSLC04	Cellulose-synthase-like C4	-2.43467	4.032e-54
AT2G43800	2	18145486	18145619	199	exon	113	AT2G43800	Actin-binding FH2 (formin homology 2) family protein	-2.43603	3.89777e-19
AT5G01790	5	305953	306110	197	promoter-TSS	-119	AT5G01790	hypothetical protein	-2.15983	0.0031594
AT3G61550	3	22776945	22777096	197	promoter-TSS	778	AT3G61550	RING/U-box superfamily protein	-2.45098	3.9307e-10
AT2G21045	2	9028478	9028625	197	intron	821	AT2G21045	Rhodanese/Cell cycle control phosphatase superfamily protein	-2.29105	1.5816e-51
AT5G64100	5	25652776	25652920	197	promoter-TSS	-601	AT5G64100	Peroxidase superfamily protein	-2.23989	8.84037e-63
AT5G45820	5	18588619	18589015	197	promoter-TSS	-25	CIPK20	CBL-interacting protein kinase 20	-3.50027	4.05953e-31
AT5G43700	5	17550352	17550519	195	exon	256	ATAUX2-11	AUX/IAA transcriptional regulator family protein	-2.59777	8.65231e-76
AT4G25560	4	13051355	13051722	195	promoter-TSS	-965	LAF1	myb domain protein 18	-2.18458	0.00217465
AT5G51390	5	20877621	20877900	194	TTS	704	AT5G51390	hypothetical protein	-2.85732	3.1541e-23
AT2G39350	2	16432865	16432997	194	promoter-TSS	-180	ABCG1	ABC-2 type transporter family protein	-2.85795	1.21477e-60
AT3G17510	3	5993204	5993336	194	promoter-TSS	-269	CIPK1	CBL-interacting protein kinase 1	-2.32185	1.8092e-107
AT1G61750	1	22807086	22807265	193	promoter-TSS	-824	AT1G61750	Receptor-like protein kinase-related family protein	-7.22129	8.53511e-33
AT2G36630	2	15355093	15355239	193	exon	164	AT2G36630	Sulfite exporter TauE/SafE family protein	-2.15117	2.64535e-46
AT4G30410	4	14873510	14873648	193	Intergenic	-1312	AT4G30410	sequence-specific DNA binding transcription factor	-2.80638	1.88123e-09
AT5G22050	5	7301260	7301394	192	promoter-TSS	-8	AT5G22050	Protein kinase superfamily protein	-2.41281	3.67388e-45
AT3G14650	3	4921782	4922212	190	promoter-TSS	-134	CYP72A11	cytochrome P450, family 72, subfamily A, polypeptide 11	-3.31542	2.67517e-126
AT5G24100	5	8148528	8148723	189	promoter-TSS	81	AT5G24100	Leucine-rich repeat protein kinase family protein	-2.87891	0.010791
AT3G27830	3	10318454	10318635	188	promoter-TSS	89	RPL12-A	ribosomal protein L12-A	-2.20164	6.53543e-63
AT5G07571	5	2398487	2398620	188	Intergenic	-1130	AT5G07571	Oleosin family protein	-2.46009	0.000374754
AT3G18490	3	6351530	6351675	188	promoter-TSS	-770	ASPG1	Eukaryotic aspartyl protease family protein	-2.39447	3.00514e-35
AT1G19900	1	6909421	6909668	187	promoter-TSS	-739	AT1G19900	glyoxal oxidase-related protein	-6.40411	3.01395e-17
AT1G75830	1	28472006	28472167	187	promoter-TSS	-271	LCR67	low-molecular-weight cysteine-rich 67	-4.02322	2.78197e-07
AT1G51840	1	19250241	19250384	186	exon	551	AT1G51840	kinase-like protein	-3.35379	5.0481e-38
AT1G17345	1	5939406	5939559	186	promoter-TSS	-810	AT1G17345	SAUR-like auxin-responsive protein family	-3.48323	1.50697e-25
AT2G47260	2	19406622	19406756	186	exon	409	WRKY23	WRKY DNA-binding protein 23	-2.14731	1.19619e-06
AT3G01290	3	89864	90035	185	promoter-TSS	-356	HIR2	SPFH/Band 7/PHB domain-containing membrane-associated protein family	-3.46428	1.39828e-298
AT3G49320	3	18290583	18290722	184	promoter-TSS	20	AT3G49320	Metal-dependent protein hydrolase	-2.93351	1.12079e-15
AT1G26945	1	9351980	9352123	182	intron	891	KDR	basic helix-loop-helix (bHLH) DNA-binding superfamily protein	-5.76267	4.11689e-24
AT5G51460	5	20901286	20901419	180	promoter-TSS	-735	ATTPPA	Haloacid dehalogenase-like hydrolase (HAD) superfamily protein	-2.25399	5.77021e-39
AT5G47450	5	19249480	19249702	180	promoter-TSS	31	TIP2;3	tonoplast intrinsic protein 2;3	-5.59962	2.60422e-126
AT4G08040	4	4886845	4887018	178	promoter-TSS	-31	ACS11	1-aminocyclopropane-1-carboxylate synthase 11	-3.9721	3.69417e-06
AT5G01050	5	21149	21325	177	promoter-TSS	-350	AT5G01050	Laccase/Diphenol oxidase family protein	-4.05297	3.31874e-09
AT3G59120	3	21860007	21860708	177	promoter-TSS	-82	AT3G59120	Cysteine/Histidine-rich C1 domain family protein	-3.06485	1.93959e-06
AT1G21910	1	7695682	7695896	175	promoter-TSS	-638	DREB26	Integrase-type DNA-binding superfamily protein	-3.76476	1.72169e-86
AT5G19190	5	6456618	6456750	175	promoter-TSS	-342	AT5G19190	hypothetical protein	-5.98404	0
AT3G43890	3	15744244	15744459	172	promoter-TSS	-739	AT3G43890	Cysteine/Histidine-rich C1 domain family protein	-2.50166	0.0306218
AT4G26140	4	13247907	13248042	172	promoter-TSS	239	BGAL12	beta-galactosidase 12	-2.69925	5.64635e-15
AT3G53470	3	19822358	19822490	172	promoter-TSS	-255	AT3G53470	2,3-bisphosphoglycerate-independent phosphoglycerate mutase	-3.13562	6.97958e-24
AT5G03640	5	927158	927303	172	promoter-TSS	94	AT5G03640	Protein kinase superfamily protein	-2.05108	0.00336708
AT5G65390	5	26129952	26130553	172	promoter-TSS	-705	AGP7	arabinogalactan protein 7	-3.85038	2.20202e-28
AT3G45390	3	16649959	16650114	172	promoter-TSS	-62	AT3G45390	LOW protein: L-type lectin-domain receptor kinase-like protein	-3.40006	1.52509e-05
AT5G54630	5	22194356	22194523	171	exon	120	AT5G54630	zinc finger protein-like protein	-5.37536	4.83662e-19
AT3G56000	3	20786105	20786283	171	promoter-TSS	-309	CSLA14	cellulose synthase like A14	-4.26535	5.40771e-36
AT5G65870	5	26351342	26351489	170	promoter-TSS	42	PSK5	phytosulfokine 5 precursor	-2.19519	0.00125615
AT1G34760	1	12745525	12745701	170	promoter-TSS	135	GRF11	general regulatory factor 11	-2.87643	2.22453e-65
AT5G67460	5	26923743	26923879	169	promoter-TSS	-323	AT5G67460	O-Glycosyl hydrolases family 17 protein	-3.36028	3.8602e-35
AT1G30730	1	10900750	10900960	168	TTS	174	AT1G30730	FAD-binding Berberine family protein	-3.29221	1.90639e-78
AT3G06070	3	1832668	1832847	168	promoter-TSS	-567	AT3G06070	hypothetical protein	-3.73187	4.54666e-153
AT4G22130	4	11722256	11722416	168	Intergenic	-1052	SRF8	STRUBBELIG-receptor family 8	-2.59191	5.28433e-10
AT1G23100	1	8194755	8194892	168	promoter-TSS	-953	AT1G23100	GroES-like family protein	-3.94673	5.28081e-07
AT4G38860	4	18128916	18129077	168	Intergenic	-1241	AT4G38860	SAUR-like auxin-responsive protein family	-2.05314	0.00431014
AT1G59990	1	22092933	22093092	167	promoter-TSS	373	EMB3108	DEA(D/H)-box RNA helicase family protein	-3.21935	5.47747e-69
AT4G14640	4	8397658	8397796	166	promoter-TSS	15	CAM8	calmodulin 8	-4.62997	2.37106e-06
AT1G66970	1	24995944	24996189	165	promoter-TSS	51	SVL2	SHV3-like 2	-2.03476	2.18434e-13
AT5G01790	5	305609	305783	164	exon	216	AT5G01790	hypothetical protein	-2.15983	0.0031594
AT4G22280	4	11778352	11778580	162	promoter-TSS	-347	AT4G22280	F-box/RNI-like superfamily protein	-2.0784	0.000841334
AT3G14260	3	4748759	4748915	161	promoter-TSS	22	AT3G14260	LURP-one-like protein (DUF567)	-5.9556	4.86494e-20
AT5G06690	5	2062491	2062760	161	promoter-TSS	-544	WCRKC1	WCRKC thioredoxin 1	-2.6276	6.46933e-108
AT1G08810	1	2820262	2820418	161	promoter-TSS	-320	MYB60	myb domain protein 60	-4.639	9.98948e-39
AT2G18560	2	8059771	8059962	161	exon	760	AT2G18560	UDP-Glycosyltransferase superfamily protein	-3.06002	1.82368e-22
AT3G13750	3	4510959	4511225	158	exon	127	BGAL1	beta galactosidase 1	-3.13445	7.27491e-270
AT3G12977	3	4144520	4144751	158	intron	909	AT3G12977	NAC (No Apical Meristem) domain transcriptional regulator superfamily protein	-3.0406	3.30857e-12
AT3G46280	3	17007741	17007875	157	exon	720	AT3G46280	kinase-like protein	-4.34144	1.20085e-28
AT5G05965	5	1792499	1792759	157	promoter-TSS	5	AT5G05965	cell wall RBR3-like protein	-2.59442	2.72646e-08
AT4G31875	4	15412204	15412411	156	exon	144	AT4G31875	hypothetical protein	-2.79124	2.03517e-27
AT4G35720	4	16927277	16927409	154	promoter-TSS	-387	AT4G35720	DUF241 domain protein, putative (DUF241)	-3.30344	1.54194e-13
AT5G03510	5	880086	880228	153	promoter-TSS	9	AT5G03510	C2H2-type zinc finger family protein	-2.34105	0.000468801
AT5G59930	5	24134522	24134831	153	exon	451	AT5G59930	Cysteine/Histidine-rich C1 domain family protein	-2.25572	0.000927179
AT4G16980	4	9556962	9557111	151	TTS	253	AT4G16980	arabinogalactan-protein family	-5.47248	1.83757e-179
AT2G17695	2	7684993	7685202	149	promoter-TSS	79	AT2G17695	outer envelope protein	-3.24244	1.10555e-21
AT3G59680	3	22043831	22043987	148	promoter-TSS	-10	AT3G59680	Serine/Threonine-kinase	-5.10188	4.78009e-44
AT3G24040	3	8683517	8683752	147	promoter-TSS	-345	AT3G24040	Core-2/I-branching beta-1,6-N-acetylglucosaminyltransferase family protein	-2.32215	8.88746e-37
AT2G42060	2	17548439	17548603	143	TTS	468	AT2G42060	Cysteine/Histidine-rich C1 domain family protein	-2.94091	3.70714e-10
AT1G49430	1	18290873	18291005	141	promoter-TSS	-3	LACS2	long-chain acyl-CoA synthetase 2	-3.53083	1.52922e-78
AT5G56530	5	22889120	22889268	138	exon	111	AT5G56530	tRNA-splicing ligase (DUF239)	-2.38639	1.19551e-13
AT3G54420	3	20146782	20146941	135	exon	956	EP3	homolog of carrot EP3-3 chitinase	-3.58706	2.04342e-29
AT5G62140	5	24956236	24956499	134	promoter-TSS	-864	AT5G62140	ATP-dependent Clp protease ATP-binding subunit	-3.06824	0.000189499
AT1G04680	1	1308743	1309057	132	promoter-TSS	-927	AT1G04680	Pectin lyase-like superfamily protein	-2.97847	1.20004e-18
AT3G48400	3	17923182	17923487	132	promoter-TSS	-344	AT3G48400	Cysteine/Histidine-rich C1 domain family protein	-2.3432	0.0202149
AT2G29450	2	12625456	12625593	125	TTS	266	GSTU5	glutathione S-transferase tau 5	-2.11993	8.78777e-36
AT1G29025	1	10126847	10126987	124	promoter-TSS	181	AT1G29025	Calcium-binding EF-hand family protein	-2.30195	0.00656933
AT5G46530	5	18874915	18875056	123	promoter-TSS	-397	AT5G46530	AWPM-19-like family protein	-2.11102	0.00730979
AT1G76240	1	28603908	28604075	119	promoter-TSS	-59	AT1G76240	DUF241 domain protein (DUF241)	-3.26295	1.43294e-69
AT1G19835	1	6859781	6859913	114	promoter-TSS	596	AT1G19835	filament-like protein (DUF869)	-2.01029	9.44539e-44
AT2G16970	2	7369516	7369671	112	promoter-TSS	91	MEE15	Major facilitator superfamily protein	-2.67693	0.00506822
AT4G07820	4	4636995	4637229	104	exon	338	AT4G07820	CAP (Cysteine-rich secretory proteins, Antigen 5, and Pathogenesis-related 1 protein) superfamily protein	-3.01926	1.35297e-27
AT5G63790	5	25527911	25528485	1570	promoter-TSS	83	NAC102	NAC domain containing protein 102	2.05705	1.13007e-96
AT3G60690	3	22433353	22434156	1549	Intergenic	-1110	AT3G60690	SAUR-like auxin-responsive protein family	2.44284	5.44354e-56
AT4G32940	4	15904267	15904721	1484	promoter-TSS	-971	GAMMA-VPE	gamma vacuolar processing enzyme	3.18134	7.64711e-222
AT1G66600	1	24847669	24848505	1337	promoter-TSS	-233	ABO3	ABA overly sensitive mutant 3	3.26421	2.40615e-10
AT3G18950	3	6535967	6536731	1282	promoter-TSS	-185	AT3G18950	Transducin/WD40 repeat-like superfamily protein	4.4969	4.15046e-186
AT2G23290	2	9906431	9906779	1274	promoter-TSS	-573	MYB70	myb domain protein 70	2.0121	5.05744e-40
AT4G17500	4	9757845	9758434	1273	Intergenic	-1064	ERF-1	ethylene responsive element binding factor 1	2.86069	2.25002e-189
AT1G09390	1	3030602	3031269	1259	promoter-TSS	-111	AT1G09390	GDSL-like Lipase/Acylhydrolase superfamily protein	2.10947	3.13418e-19
AT1G61810	1	22829524	22829924	1231	promoter-TSS	-197	BGLU45	beta-glucosidase 45	3.97069	2.61957e-62
AT1G30110	1	10581169	10581579	1229	promoter-TSS	-361	NUDX25	nudix hydrolase homolog 25	2.59931	1.38866e-99
AT1G21110	1	7391632	7392101	1206	promoter-TSS	-263	IGMT3	O-methyltransferase family protein	4.33281	1.41896e-173
AT2G38860	2	16235023	16236015	1202	promoter-TSS	-152	YLS5	Class I glutamine amidotransferase-like superfamily protein	3.63742	1.14325e-227
AT1G24150	1	8549016	8549432	1187	promoter-TSS	-27	FH4	formin homologue 4	2.6356	9.9367e-83
AT5G11670	5	3753105	3753881	1164	promoter-TSS	-598	NADP-ME2	NADP-malic enzyme 2	2.06839	1.75975e-120
AT1G30110	1	10580282	10580530	1158	Intergenic	-1329	NUDX25	nudix hydrolase homolog 25	2.59931	1.38866e-99
AT4G37540	4	17640859	17641283	1147	promoter-TSS	-146	LBD39	LOB domain-containing protein 39	2.14349	8.78961e-58
AT4G33040	4	15941250	15941665	1144	promoter-TSS	36	AT4G33040	Thioredoxin superfamily protein	4.27301	1.99625e-16
AT1G76350	1	28639275	28639762	1144	promoter-TSS	-273	AT1G76350	Plant regulator RWP-RK family protein	2.83657	6.36038e-94
AT5G47220	5	19174170	19174649	1127	Intergenic	-1453	ERF2	ethylene responsive element binding factor 2	4.90112	0
AT5G67300	5	26852422	26852922	1125	Intergenic	-1350	MYBR1	myb domain protein r1	2.29547	3.34348e-70
AT1G52890	1	19698422	19698717	1101	promoter-TSS	-87	NAC019	NAC domain containing protein 19	4.37746	2.92293e-104
AT5G41170	5	16481573	16482145	1093	Intergenic	-1275	AT5G41170	Pentatricopeptide repeat (PPR-like) superfamily protein	2.18841	8.97768e-13
AT1G30135	1	10596260	10596567	1089	promoter-TSS	61	JAZ8	jasmonate-zim-domain protein 8	2.04106	5.35813e-08
AT2G38465	2	16106901	16107220	1079	promoter-TSS	-125	AT2G38465	hypothetical protein	2.08422	1.10364e-44
AT1G78850	1	29643134	29643564	1078	exon	186	AT1G78850	D-mannose binding lectin protein with Apple-like carbohydrate-binding domain-containing protein	2.33393	2.13687e-127
AT4G38060	4	17875413	17875995	1078	promoter-TSS	-436	AT4G38060	hypothetical protein	2.19996	1.17609e-95
AT3G23170	3	8269651	8269960	1075	promoter-TSS	-844	AT3G23170	hypothetical protein	3.39994	7.15592e-20
AT2G34500	2	14541070	14542773	1068	promoter-TSS	-304	CYP710A1	cytochrome P450, family 710, subfamily A, polypeptide 1	2.15569	3.64032e-46
AT1G61460	1	22677153	22677794	1068	promoter-TSS	-285	AT1G61460	G-type lectin S-receptor-like Serine/Threonine-kinase	2.01719	5.95577e-18
AT1G76600	1	28745585	28746341	1057	promoter-TSS	-870	AT1G76600	poly polymerase	2.7912	3.14491e-145
AT4G19810	4	10766391	10767022	1053	promoter-TSS	-925	ChiC	Glycosyl hydrolase family protein with chitinase insertion domain-containing protein	3.68506	1.30326e-13
AT4G18195	4	10069190	10069721	1026	promoter-TSS	-3	PUP8	purine permease 8	3.73344	2.95435e-16
AT3G18830	3	6491146	6491496	1024	exon	108	PMT5	polyol/monosaccharide transporter 5	2.36971	2.10962e-123
AT4G05020	4	2572525	2572788	1011	promoter-TSS	229	NDB2	NAD(P)H dehydrogenase B2	3.48436	8.61004e-82
AT5G12340	5	3993695	3994260	1009	promoter-TSS	-210	AT5G12340	DUF4228 domain protein	3.29865	5.82861e-156
AT4G34200	4	16377053	16377578	1008	promoter-TSS	-649	EDA9	D-3-phosphoglycerate dehydrogenase	2.43235	1.30152e-132
AT3G13380	3	4346744	4347107	1003	exon	595	BRL3	BRI1-like 3	2.06317	7.09821e-39
AT1G51680	1	19162147	19162645	994	promoter-TSS	-844	4CL1	4-coumarate:CoA ligase 1	2.37283	5.912e-58
AT2G17525	2	7623686	7624046	985	promoter-TSS	40	AT2G17525	Pentatricopeptide repeat (PPR) superfamily protein	2.80687	6.20388e-84
AT1G74950	1	28151103	28151746	979	promoter-TSS	-978	TIFY10B	TIFY domain/Divergent CCT motif family protein	2.07987	1.3107e-55
AT4G28085	4	13959156	13959622	979	promoter-TSS	-581	AT4G28085	transmembrane protein	2.88536	8.10943e-24
AT3G05390	3	1548225	1548534	959	exon	300	AT3G05390	S-adenosyl-L-methionine-dependent methyltransferase	3.43245	9.34483e-57
AT1G66600	1	24846858	24847202	958	Intergenic	-1290	ABO3	ABA overly sensitive mutant 3	3.26421	2.40615e-10
AT5G28646	5	10673856	10674410	951	promoter-TSS	-601	WVD2	TPX2 (targeting protein for Xklp2) protein family	2.63297	0.000611213
AT1G67810	1	25426275	25426560	945	exon	183	SUFE2	sulfur E2	3.33964	2.47769e-142
AT5G47910	5	19395637	19395971	940	TTS	-1237	RBOHD	respiratory burst oxidase homologue D	2.52865	7.8236e-68
AT3G11580	3	3652347	3653080	935	promoter-TSS	-987	AT3G11580	AP2/B3-like transcriptional factor family protein	2.0662	2.36209e-22
AT3G25780	3	9408698	9409434	928	promoter-TSS	-94	AOC3	allene oxide cyclase 3	2.65752	3.33497e-38
AT1G03850	1	977513	977874	927	promoter-TSS	218	GRXS13	Glutaredoxin family protein	2.29628	1.77342e-108
AT3G16530	3	5625488	5625698	926	promoter-TSS	-74	AT3G16530	Legume lectin family protein	3.88728	2.17562e-286
AT1G61370	1	22645329	22646162	922	promoter-TSS	36	AT1G61370	S-locus lectin protein kinase family protein	2.61915	1.09153e-84
AT1G79680	1	29982810	29983258	921	promoter-TSS	-215	WAKL10	WALL ASSOCIATED KINASE (WAK)-LIKE 10	4.81296	2.92438e-57
AT1G58340	1	21652693	21653265	920	promoter-TSS	-9	ZF14	MATE efflux family protein	2.91782	2.27653e-63
AT5G46050	5	18677055	18677391	915	promoter-TSS	-340	PTR3	peptide transporter 3	2.40046	1.24791e-40
AT2G31730	2	13488672	13489023	909	promoter-TSS	-156	AT2G31730	basic helix-loop-helix (bHLH) DNA-binding superfamily protein	2.34982	1.9977e-44
AT5G65300	5	26096341	26096764	909	promoter-TSS	-438	AT5G65300	hypothetical protein	2.78509	4.81915e-57
AT5G27630	5	9775787	9776061	890	promoter-TSS	-99	ACBP5	acyl-CoA binding protein 5	3.24309	1.67685e-51
AT3G15356	3	5175508	5175722	882	promoter-TSS	-92	AT3G15356	Legume lectin family protein	5.07586	0
AT5G60760	5	24437949	24438357	881	promoter-TSS	75	AT5G60760	P-loop containing nucleoside triphosphate hydrolases superfamily protein	3.03133	1.68299e-140
AT1G78850	1	29643817	29644670	878	promoter-TSS	-708	AT1G78850	D-mannose binding lectin protein with Apple-like carbohydrate-binding domain-containing protein	2.33393	2.13687e-127
AT3G14060	3	4656552	4656983	876	TTS	956	AT3G14060	hypothetical protein	2.71967	3.09768e-38
AT3G60390	3	22323757	22324038	874	Intergenic	-1236	HAT3	homeobox-leucine zipper protein 3	2.38676	5.88903e-16
AT3G29000	3	11005586	11005962	874	promoter-TSS	136	AT3G29000	Calcium-binding EF-hand family protein	2.47037	1.02166e-15
AT4G13180	4	7658020	7658558	860	promoter-TSS	13	AT4G13180	NAD(P)-binding Rossmann-fold superfamily protein	3.99278	1.16578e-301
AT5G23730	5	8003479	8003923	858	TTS	-1396	RUP2	Transducin/WD40 repeat-like superfamily protein	2.07715	4.44397e-25
AT2G44578	2	18401505	18402067	855	promoter-TSS	-447	AT2G44578	RING/U-box superfamily protein	2.88161	0.0110822
AT5G11670	5	3754105	3754660	852	exon	291	NADP-ME2	NADP-malic enzyme 2	2.06839	1.75975e-120
AT4G36500	4	17226750	17227000	845	promoter-TSS	-42	AT4G36500	hypothetical protein	3.78281	1.17251e-277
AT3G06840	3	2155698	2156545	845	promoter-TSS	-615	AT3G06840	hypothetical protein	2.62741	1.25641e-28
AT1G18740	1	6463428	6463792	826	promoter-TSS	-239	AT1G18740	ROH1, putative (DUF793)	2.20169	1.54298e-47
AT1G78570	1	29549532	29549783	823	promoter-TSS	117	RHM1	rhamnose biosynthesis 1	2.08917	7.42218e-84
AT4G23810	4	12394928	12395465	815	Intergenic	-1214	WRKY53	WRKY family transcription factor	3.16591	2.44463e-28
AT3G02800	3	607695	607984	811	promoter-TSS	68	PFA-DSP3	Tyrosine phosphatase family protein	2.21414	4.52565e-32
AT2G23170	2	9866618	9867077	804	promoter-TSS	-285	GH3.3	Auxin-responsive GH3 family protein	4.7314	0
AT1G26380	1	9129676	9130135	804	TTS	-1337	AT1G26380	FAD-binding Berberine family protein	3.48999	4.46668e-66
AT5G49480	5	20069138	20069966	803	promoter-TSS	-937	CP1	Ca2+-binding protein 1	3.66432	0
AT3G49620	3	18393140	18393526	802	promoter-TSS	-414	DIN11	2-oxoglutarate (2OG) and Fe(II)-dependent oxygenase superfamily protein	3.25866	2.38078e-150
AT3G13950	3	4603519	4604030	802	promoter-TSS	-111	AT3G13950	ankyrin	4.37385	1.30535e-11
AT2G46420	2	19052061	19052513	801	Intergenic	-1399	AT2G46420	helicase with zinc finger protein	2.44172	8.22962e-30
AT5G51330	5	20861836	20862111	800	promoter-TSS	-262	SWI1	SWITCH1	2.19949	0.0455839
AT5G24380	5	8323337	8323581	795	promoter-TSS	-436	YSL2	YELLOW STRIPE like 2	4.03601	4.27752e-118
AT1G69930	1	26338954	26339469	794	promoter-TSS	-393	GSTU11	glutathione S-transferase TAU 11	2.83445	7.13991e-05
AT3G56710	3	21007589	21007943	793	exon	302	SIB1	sigma factor binding protein 1	4.58582	5.32819e-33
AT1G24150	1	8547869	8548244	792	Intergenic	-1195	FH4	formin homologue 4	2.6356	9.9367e-83
AT5G40690	5	16289862	16290791	791	promoter-TSS	-60	AT5G40690	histone-lysine N-methyltransferase trithorax-like protein	3.86147	4.22946e-252
AT4G28811	4	14224915	14225185	790	promoter-TSS	-158	AT4G28811	basic helix-loop-helix (bHLH) DNA-binding superfamily protein	2.3623	0.0427785
AT5G55120	5	22368988	22369432	789	TTS	203	VTC5	GDP-L-galactose phosphorylase VITAMIN C DEFECTIVE 5 (VTC5)	3.78772	7.48615e-230
AT1G26380	1	9128323	9128968	787	promoter-TSS	-77	AT1G26380	FAD-binding Berberine family protein	3.48999	4.46668e-66
AT5G65630	5	26229867	26230119	787	promoter-TSS	-419	GTE7	global transcription factor group E7	2.63764	2.41561e-165
AT2G26170	2	11140540	11140883	784	promoter-TSS	-98	CYP711A1	cytochrome P450, family 711, subfamily A, polypeptide 1	2.46186	7.61179e-68
AT1G73810	1	27755100	27755496	782	promoter-TSS	-1	AT1G73810	Core-2/I-branching beta-1,6-N-acetylglucosaminyltransferase family protein	3.92198	1.24085e-22
AT3G50350	3	18672830	18673068	780	promoter-TSS	43	AT3G50350	membrane insertase, putative (DUF1685)	3.03762	1.52013e-36
AT1G09950	1	3242019	3242368	778	promoter-TSS	-330	RAS1	RESPONSE TO ABA AND SALT 1	2.51616	1.55412e-05
AT1G07150	1	2196176	2196898	778	promoter-TSS	-739	MAPKKK13	mitogen-activated protein kinase kinase kinase 13	2.42513	5.95753e-73
AT5G53750	5	21817213	21817444	777	exon	200	AT5G53750	CBS domain-containing protein	2.39772	1.50422e-89
AT3G19615	3	6815448	6815815	776	promoter-TSS	-228	AT3G19615	beta-1,4-xylosidase	5.85523	1.11097e-35
AT3G54510	3	20180150	20180455	766	promoter-TSS	130	AT3G54510	Early-responsive to dehydration stress protein (ERD4)	3.04665	1.2128e-33
AT1G27020	1	9377988	9378638	766	promoter-TSS	-91	AT1G27020	plant/protein	2.253	3.45018e-12
AT1G80840	1	30382650	30383990	765	promoter-TSS	-241	WRKY40	WRKY DNA-binding protein 40	3.42751	4.91522e-201
AT2G30130	2	12867993	12868326	765	promoter-TSS	-302	ASL5	Lateral organ boundaries (LOB) domain family protein	2.35593	0.00012882
AT1G71770	1	26993576	26993786	763	intron	578	PAB5	poly(A)-binding protein 5	3.97952	3.05256e-05
AT5G67300	5	26853035	26853701	759	promoter-TSS	-654	MYBR1	myb domain protein r1	2.29547	3.34348e-70
AT3G47820	3	17644210	17644500	757	exon	157	PUB39	PLANT U-BOX 39	2.4404	9.14817e-30
AT1G05575	1	1663176	1663378	754	exon	-1018	AT1G05575	transmembrane protein	2.87978	2.13249e-24
AT5G11920	5	3838827	3839530	753	promoter-TSS	-138	cwINV6	6-&1-fructan exohydrolase	2.73191	1.05442e-55
AT4G11350	4	6901318	6901601	752	promoter-TSS	-44	AT4G11350	transferring glycosyl group transferase (DUF604)	4.15008	1.33639e-38
AT3G57530	3	21299438	21299733	749	exon	104	CPK32	calcium-dependent protein kinase 32	2.35191	3.47186e-131
AT3G60120	3	22205444	22205894	747	promoter-TSS	-262	BGLU27	beta glucosidase 27	5.17916	2.56348e-16
AT1G70920	1	26734933	26735203	747	promoter-TSS	-826	HB18	homeobox-leucine zipper protein 18	2.45143	8.22384e-17
AT4G39980	4	18539440	18539818	742	exon	118	DHS1	3-deoxy-D-arabino-heptulosonate 7-phosphate synthase 1	3.35523	2.75196e-231
AT5G61560	5	24752569	24753416	739	promoter-TSS	209	AT5G61560	U-box domain-containing protein kinase family protein	2.22118	1.01077e-53
AT3G01990	3	329519	330190	737	promoter-TSS	-245	ACR6	ACT domain repeat 6	2.15279	8.62775e-16
AT2G47800	2	19573587	19574351	731	promoter-TSS	-697	ABCC4	multidrug resistance-associated protein 4	3.3477	5.8765e-126
AT1G68765	1	25830771	25831440	730	promoter-TSS	-324	IDA	Putative membrane lipoprotein	2.82179	0.000279816
AT2G23790	2	10127740	10127968	730	promoter-TSS	-265	AT2G23790	calcium uniporter (DUF607)	3.63169	1.26371e-241
AT2G47950	2	19623711	19624172	728	promoter-TSS	-236	AT2G47950	myelin transcription factor-like protein	2.63816	0.00142276
AT1G66400	1	24771292	24771544	727	promoter-TSS	-25	CML23	calmodulin like 23	2.07815	4.09168e-08
AT2G38790	2	16215349	16215625	726	promoter-TSS	-223	AT2G38790	hypothetical protein	2.78133	4.29345e-49
AT1G71520	1	26937781	26938786	726	promoter-TSS	-86	AT1G71520	Integrase-type DNA-binding superfamily protein	2.57007	1.60469e-13
AT1G29290	1	10244000	10244497	725	promoter-TSS	-205	AT1G29290	B-cell lymphoma 6 protein	2.93689	1.20976e-34
AT1G68620	1	25765341	25766603	725	exon	254	AT1G68620	alpha/beta-Hydrolases superfamily protein	2.17951	9.97673e-55
AT5G48930	5	19838762	19839076	723	promoter-TSS	-684	HCT	hydroxycinnamoyl-CoA shikimate/quinate hydroxycinnamoyl transferase	2.26251	1.13508e-80
AT2G45220	2	18646715	18647145	721	promoter-TSS	-324	AT2G45220	Plant invertase/pectin methylesterase inhibitor superfamily	2.33182	1.73971e-47
AT5G36220	5	14255409	14255701	719	exon	729	CYP81D1	cytochrome p450 81d1	3.54393	8.39271e-159
AT1G74810	1	28106523	28106888	717	Intergenic	-1117	BOR5	HCO3- transporter family	2.66508	5.2056e-39
AT3G47780	3	17624001	17624277	716	promoter-TSS	-201	ABCA7	ABC2 homolog 6	2.1755	1.68878e-24
AT1G76610	1	28749416	28749901	716	Intergenic	-1214	AT1G76610	MIZU-KUSSEI-like protein (Protein of unknown function, DUF617)	3.14858	0.000230765
AT5G03310	5	800364	800762	712	promoter-TSS	-857	AT5G03310	SAUR-like auxin-responsive protein family	2.58145	1.37474e-23
AT5G49850	5	20262853	20263475	710	promoter-TSS	-579	AT5G49850	Mannose-binding lectin superfamily protein	2.15074	4.41898e-20
AT5G04340	5	1216933	1217814	702	promoter-TSS	-11	ZAT6	6	2.96952	2.23526e-167
AT4G14950	4	8545098	8545336	701	promoter-TSS	87	KMS1	SNARE associated Golgi protein family	2.0277	3.69656e-72
AT1G02920	1	659791	660482	700	promoter-TSS	-156	GSTF7	glutathione S-transferase 7	2.14694	3.87029e-67
AT1G74810	1	28107756	28107998	699	promoter-TSS	55	BOR5	HCO3- transporter family	2.66508	5.2056e-39
AT3G08636	3	2622319	2622667	698	promoter-TSS	-173	AT3G08636	hypothetical protein	2.55575	0.015873
AT1G16150	1	5532258	5532903	694	exon	282	WAKL4	wall associated kinase-like 4	2.5186	2.06692e-13
AT4G34230	4	16387900	16388817	693	intron	582	CAD5	cinnamyl alcohol dehydrogenase 5	2.51634	1.10361e-103
AT2G20900	2	8992914	8993370	689	promoter-TSS	42	DGK5	diacylglycerol kinase 5	2.14561	8.18938e-100
AT4G35630	4	16903937	16904224	687	promoter-TSS	21	PSAT	phosphoserine aminotransferase	3.52128	2.45487e-241
AT5G35735	5	13904313	13904573	687	Intergenic	-1225	AT5G35735	Auxin-responsive family protein	2.50131	1.60382e-86
AT5G20150	5	6802143	6802401	684	promoter-TSS	-10	SPX1	SPX domain-containing protein 1	2.41726	2.74908e-29
AT3G19970	3	6958344	6958861	683	promoter-TSS	93	AT3G19970	alpha/beta-Hydrolases superfamily protein	2.2801	1.85524e-30
AT4G09460	4	5992804	5993132	682	promoter-TSS	60	MYB6	myb domain protein 6	2.71114	1.33985e-75
AT1G73080	1	27483895	27484556	681	promoter-TSS	-15	PEPR1	PEP1 receptor 1	2.92015	2.85648e-180
AT1G28360	1	9950661	9951191	681	promoter-TSS	-836	ERF12	ERF domain protein 12	4.19429	1.21272e-34
AT1G06160	1	1882497	1882941	679	promoter-TSS	-188	ORA59	octadecanoid-responsive AP2/ERF 59	2.24025	2.22373e-26
AT4G35270	4	16781047	16781329	677	exon	223	AT4G35270	Plant regulator RWP-RK family protein	2.30815	8.74836e-27
AT1G02400	1	485544	486030	675	Intergenic	-1014	GA2OX6	gibberellin 2-oxidase 6	3.75749	2.10861e-194
AT1G33110	1	12004795	12005162	675	promoter-TSS	51	AT1G33110	MATE efflux family protein	2.73625	5.56192e-158
AT1G68200	1	25561702	25561916	673	promoter-TSS	-309	AT1G68200	Zinc finger C-x8-C-x5-C-x3-H type family protein	3.08195	1.03809e-11
AT2G20950	2	9002950	9003288	671	promoter-TSS	78	AT2G20950	phospholipase-like protein (PEARLI 4) family protein	2.69654	9.38916e-136
AT1G08990	1	2888492	2888823	668	TTS	230	PGSIP5	plant glycogenin-like starch initiation protein 5	2.0341	2.89357e-23
AT5G55930	5	22651157	22651379	664	Intergenic	-1447	OPT1	oligopeptide transporter 1	2.81456	1.91901e-103
AT2G38240	2	16014591	16015054	662	exon	169	AT2G38240	2-oxoglutarate (2OG) and Fe(II)-dependent oxygenase superfamily protein	3.10526	1.42582e-176
AT5G67520	5	26939152	26939432	660	promoter-TSS	133	APK4	adenosine-5'-phosphosulfate (APS) kinase 4	2.86138	2.05147e-59
AT3G22750	3	8039673	8040069	659	exon	281	AT3G22750	Protein kinase superfamily protein	2.42255	3.02247e-101
AT1G80450	1	30244985	30245365	658	promoter-TSS	-226	AT1G80450	VQ motif-containing protein	2.60345	1.73409e-32
AT4G30530	4	14920426	14920842	658	exon	258	GGP1	Class I glutamine amidotransferase-like superfamily protein	3.1603	6.51923e-159
AT1G32940	1	11936497	11936726	657	promoter-TSS	-917	SBT3.5	Subtilase family protein	2.29422	4.63834e-30
AT4G22680	4	11924967	11925390	655	promoter-TSS	-948	MYB85	myb domain protein 85	2.43451	2.9871e-08
AT5G07800	5	2490506	2490718	654	TTS	-1204	AT5G07800	Flavin-binding monooxygenase family protein	2.388	0.000574193
AT1G03220	1	786818	787226	651	exon	190	AT1G03220	Eukaryotic aspartyl protease family protein	4.6674	1.4867e-269
AT4G27830	4	13864312	13864593	650	promoter-TSS	-125	BGLU10	beta glucosidase 10	2.22637	1.00116e-76
AT1G16510	1	5645102	5645444	650	exon	170	AT1G16510	SAUR-like auxin-responsive protein family	4.09068	4.19517e-22
AT1G03220	1	785444	785631	650	Intergenic	-1295	AT1G03220	Eukaryotic aspartyl protease family protein	4.6674	1.4867e-269
AT2G45220	2	18647594	18648262	649	Intergenic	-1322	AT2G45220	Plant invertase/pectin methylesterase inhibitor superfamily	2.33182	1.73971e-47
AT1G66880	1	24948558	24948866	647	exon	-1309	AT1G66880	Protein kinase superfamily protein	3.39416	1.50236e-85
AT1G32690	1	11822727	11822958	647	Intergenic	-1018	AT1G32690	DUF740 family protein	2.69442	5.67387e-20
AT4G01870	4	810347	810829	647	promoter-TSS	23	AT4G01870	tolB protein-like protein	3.98907	1.0149e-213
AT5G14640	5	4722026	4722434	646	promoter-TSS	141	SK13	shaggy-like kinase 13	2.80064	4.4495e-151
AT4G37540	4	17641563	17642275	642	promoter-TSS	-994	LBD39	LOB domain-containing protein 39	2.14349	8.78961e-58
AT5G59540	5	23997470	23998059	641	promoter-TSS	-174	AT5G59540	2-oxoglutarate (2OG) and Fe(II)-dependent oxygenase superfamily protein	2.02768	1.83203e-70
AT1G08250	1	2590442	2590667	639	promoter-TSS	55	ADT6	arogenate dehydratase 6	3.63127	6.73422e-79
AT1G13210	1	4514550	4514811	638	promoter-TSS	-670	ACA.l	autoinhibited Ca2+/ATPase II	2.39222	5.85558e-100
AT5G14200	5	4575333	4575761	635	promoter-TSS	-576	IMD1	isopropylmalate dehydrogenase 1	4.4197	3.60324e-101
AT5G54490	5	22120422	22121208	635	promoter-TSS	-287	PBP1	pinoid-binding protein 1	2.42712	8.06946e-20
AT5G13700	5	4422885	4423274	634	promoter-TSS	16	PAO1	polyamine oxidase 1	3.66134	3.32402e-35
AT3G07380	3	2363168	2363489	633	promoter-TSS	-504	AT3G07380	glycosyltransferase family protein (DUF23)	2.65049	5.92016e-06
AT5G36970	5	14605383	14605652	631	promoter-TSS	-207	NHL25	NDR1/HIN1-like 25	5.71098	1.9264e-12
AT5G67060	5	26765171	26765496	630	promoter-TSS	-749	HEC1	basic helix-loop-helix (bHLH) DNA-binding superfamily protein	2.93521	7.81898e-59
AT5G55930	5	22653315	22653707	630	exon	796	OPT1	oligopeptide transporter 1	2.81456	1.91901e-103
AT1G70530	1	26591578	26591818	630	promoter-TSS	78	CRK3	cysteine-rich RLK (RECEPTOR-like protein kinase) 3	2.25662	1.32898e-96
AT5G64890	5	25935125	25935395	629	exon	692	PROPEP2	elicitor peptide 2 precursor	4.89893	3.54091e-23
AT5G48930	5	19838182	19838581	626	promoter-TSS	-146	HCT	hydroxycinnamoyl-CoA shikimate/quinate hydroxycinnamoyl transferase	2.26251	1.13508e-80
AT5G51330	5	20861385	20861594	624	promoter-TSS	222	SWI1	SWITCH1	2.19949	0.0455839
AT3G05330	3	1521242	1521544	623	exon	516	ATN	cyclin family	2.24892	2.57756e-28
AT4G16380	4	9254433	9254773	622	promoter-TSS	400	AT4G16380	Heavy metal transport/detoxification superfamily protein	2.09716	1.57313e-101
AT3G44830	3	16368479	16368696	622	promoter-TSS	-303	AT3G44830	Lecithin:cholesterol acyltransferase family protein	3.10109	0.000361119
AT5G67080	5	26771774	26772021	622	promoter-TSS	-747	MAPKKK19	mitogen-activated protein kinase kinase kinase 19	2.34428	5.23029e-35
AT4G27070	4	13586202	13586588	621	exon	127	TSB2	tryptophan synthase beta-subunit 2	3.02642	1.22694e-66
AT1G78070	1	29354215	29354548	621	promoter-TSS	-563	AT1G78070	Transducin/WD40 repeat-like superfamily protein	2.0706	1.68362e-42
AT3G11840	3	3738017	3738310	621	promoter-TSS	45	PUB24	E3 ubiquitin-protein ligase PUB24-like protein	2.21325	7.81718e-43
AT3G53260	3	19746964	19747246	620	promoter-TSS	9	PAL2	phenylalanine ammonia-lyase 2	2.49487	1.14459e-114
AT5G13080	5	4150641	4151156	620	exon	303	WRKY75	WRKY DNA-binding protein 75	2.5725	3.44197e-100
AT5G18670	5	6224341	6225025	619	Intergenic	-1273	BMY3	beta-amylase 3	3.09202	8.08114e-151
AT3G13100	3	4214405	4214963	618	promoter-TSS	-154	ABCC7	multidrug resistance-associated protein 7	2.48079	1.05909e-68
AT4G21840	4	11589160	11589463	616	promoter-TSS	-938	MSRB8	methionine sulfoxide reductase B8	2.01439	0.0301286
AT1G02930	1	662277	662732	616	promoter-TSS	-29	GSTF6	glutathione S-transferase 6	4.24246	3.6335e-53
AT4G19370	4	10567173	10567643	616	TTS	430	AT4G19370	chitin synthase, putative (DUF1218)	3.78393	2.16137e-94
AT4G34950	4	16646080	16646620	612	Intergenic	-1422	AT4G34950	Major facilitator superfamily protein	2.35864	7.66845e-06
AT1G78460	1	29519936	29520221	607	promoter-TSS	-755	AT1G78460	SOUL heme-binding family protein	3.10999	1.65188e-246
AT2G47200	2	19378211	19378688	607	promoter-TSS	-118	AT2G47200	hypothetical protein	2.94284	7.84379e-08
AT5G13820	5	4459239	4459529	606	Intergenic	-1456	TBP1	telomeric DNA binding protein 1	2.04304	1.66232e-60
AT4G37530	4	17634208	17634587	605	promoter-TSS	-299	AT4G37530	Peroxidase superfamily protein	2.12521	4.8379e-87
AT1G13490	1	4626297	4626525	603	promoter-TSS	-347	AT1G13490	hypothetical protein (DUF1262)	7.65843	8.49386e-22
AT4G27654	4	13810821	13811432	600	promoter-TSS	-486	AT4G27654	transmembrane protein	2.27603	0.046816
AT1G65840	1	24488563	24488816	597	Intergenic	-1069	PAO4	polyamine oxidase 4	3.13258	3.10278e-243
AT3G04430	3	1177233	1177489	596	promoter-TSS	-375	NAC049	NAC domain containing protein 49	5.45834	4.04919e-09
AT1G55265	1	20617178	20617476	595	promoter-TSS	14	AT1G55265	DUF538 family protein, putative (Protein of unknown function, DUF538)	2.05155	3.33443e-11
AT2G03020	2	884196	884604	593	promoter-TSS	-236	AT2G03020	Heat shock protein HSP20/alpha crystallin family	5.12177	4.24858e-18
AT2G47370	2	19440165	19440523	589	promoter-TSS	143	AT2G47370	Calcium-dependent phosphotriesterase superfamily protein	2.664	2.89701e-11
AT1G76690	1	28778336	28778682	589	promoter-TSS	-113	OPR2	12-oxophytodienoate reductase 2	2.87304	1.3731e-44
AT5G46050	5	18677974	18678360	587	exon	-1284	PTR3	peptide transporter 3	2.40046	1.24791e-40
AT4G27300	4	13673366	13673690	587	Intergenic	-1115	AT4G27300	S-locus lectin protein kinase family protein	3.26754	4.66459e-167
AT4G28550	4	14110728	14111024	587	promoter-TSS	44	AT4G28550	Ypt/Rab-GAP domain of gyp1p superfamily protein	2.04732	1.80101e-39
AT5G17380	5	5726585	5726831	587	promoter-TSS	204	AT5G17380	Thiamine pyrophosphate dependent pyruvate decarboxylase family protein	2.79603	6.74617e-199
AT4G36030	4	17048585	17048805	584	TTS	-1380	ARO3	armadillo repeat only 3	2.19794	1.79825e-59
AT5G53990	5	21917267	21917621	583	promoter-TSS	-219	AT5G53990	UDP-Glycosyltransferase superfamily protein	3.25988	2.93638e-36
AT1G19020	1	6567495	6567881	583	promoter-TSS	-314	AT1G19020	CDP-diacylglycerol-glycerol-3-phosphate 3-phosphatidyltransferase	2.03582	3.77176e-69
AT5G57220	5	23187601	23188166	582	promoter-TSS	43	CYP81F2	cytochrome P450, family 81, subfamily F, polypeptide 2	3.73264	7.54997e-251
AT2G44840	2	18493865	18494291	580	TTS	-1137	ERF13	ethylene-responsive element binding factor 13	3.5671	8.96363e-06
AT3G47420	3	17476093	17476486	580	Intergenic	-1015	G3Pp1	putative glycerol-3-phosphate transporter 1	2.81131	1.62258e-135
AT3G26210	3	9595376	9596273	579	promoter-TSS	-541	CYP71B23	cytochrome P450, family 71, subfamily B, polypeptide 23	2.05304	4.51238e-83
AT3G49570	3	18374133	18374434	573	TTS	-1136	LSU3	response to low sulfur 3	5.8745	1.11199e-127
AT5G01820	5	315176	315627	572	promoter-TSS	4	SR1	serine/threonine protein kinase 1	4.22816	2.41928e-170
AT1G15520	1	5338839	5339084	571	promoter-TSS	-635	ABCG40	pleiotropic drug resistance 12	3.63872	2.88561e-15
AT1G03905	1	993373	993598	570	promoter-TSS	85	ABCI19	P-loop containing nucleoside triphosphate hydrolases superfamily protein	2.8243	2.89488e-57
AT1G04100	1	1059384	1059595	566	promoter-TSS	19	IAA10	indoleacetic acid-induced protein 10	2.6651	5.72302e-75
AT5G41740	5	16688263	16688567	564	promoter-TSS	-211	AT5G41740	Disease resistance protein (TIR-NBS-LRR class) family	2.63822	8.15489e-70
AT2G36220	2	15192269	15192650	562	promoter-TSS	-21	AT2G36220	hypothetical protein	2.54906	7.5282e-101
AT3G11580	3	3650725	3650982	561	exon	873	AT3G11580	AP2/B3-like transcriptional factor family protein	2.0662	2.36209e-22
AT5G65300	5	26095640	26095971	559	exon	309	AT5G65300	hypothetical protein	2.78509	4.81915e-57
AT3G52470	3	19448729	19449573	553	Intergenic	-1355	AT3G52470	Late embryogenesis abundant (LEA) hydroxyproline-rich glycoprotein family	2.8218	4.34753e-88
AT5G19380	5	6529607	6529829	553	intron	995	CLT1	CRT (chloroquine-resistance transporter)-like transporter 1	3.15293	4.40916e-59
AT4G11300	4	6874246	6874486	552	promoter-TSS	-677	AT4G11300	ROH1, putative (DUF793)	2.21548	5.19474e-47
AT1G18570	1	6389259	6389682	547	promoter-TSS	71	MYB51	myb domain protein 51	3.2242	1.73231e-146
AT4G28085	4	13960539	13960857	547	TTS	728	AT4G28085	transmembrane protein	2.88536	8.10943e-24
AT2G23430	2	9977907	9978187	547	promoter-TSS	43	ICK1	Cyclin-dependent kinase inhibitor family protein	2.50918	1.25597e-93
AT3G43250	3	15215769	15216071	546	promoter-TSS	-665	AT3G43250	coiled-coil protein (DUF572)	3.05627	9.4247e-05
AT1G67820	1	25429178	25429397	546	promoter-TSS	-463	AT1G67820	Protein phosphatase 2C family protein	3.49668	7.5118e-48
AT5G11230	5	3579793	3579996	546	promoter-TSS	-502	AT5G11230	Nucleotide-sugar transporter family protein	2.2854	1.2077e-42
AT4G24960	4	12828395	12828665	544	exon	593	HVA22D	HVA22 homologue D	2.69478	1.06432e-50
AT5G11110	5	3535817	3536049	543	promoter-TSS	-256	SPS2F	sucrose phosphate synthase 2F	3.20168	1.10547e-176
AT4G15765	4	8976941	8977349	542	promoter-TSS	306	AT4G15765	FAD/NAD(P)-binding oxidoreductase family protein	2.30557	3.74727e-40
AT1G02400	1	486204	486416	542	promoter-TSS	-491	GA2OX6	gibberellin 2-oxidase 6	3.75749	2.10861e-194
AT5G59820	5	24102513	24103118	541	promoter-TSS	1	RHL41	C2H2-type zinc finger family protein	2.90954	6.78797e-67
AT4G28560	4	14117283	14117547	541	promoter-TSS	-48	RIC7	ROP-interactive CRIB motif-containing protein 7	3.15557	0.000328669
AT2G22470	2	9539547	9539790	541	promoter-TSS	-705	AGP2	arabinogalactan protein 2	3.37791	1.20096e-120
AT4G34950	4	16644979	16645224	539	promoter-TSS	-173	AT4G34950	Major facilitator superfamily protein	2.35864	7.66845e-06
AT5G03530	5	887433	887647	536	promoter-TSS	24	RABC2A	RAB GTPase homolog C2A	2.70031	5.6713e-107
AT1G73500	1	27640818	27641220	536	promoter-TSS	-376	MKK9	MAP kinase kinase 9	2.30928	3.0287e-88
AT5G51830	5	21068646	21068963	536	promoter-TSS	-306	AT5G51830	pfkB-like carbohydrate kinase family protein	2.27845	9.56589e-91
AT1G28370	1	9956873	9957060	535	promoter-TSS	14	ERF11	ERF domain protein 11	4.07253	8.13166e-64
AT5G47220	5	19173767	19173980	535	promoter-TSS	-917	ERF2	ethylene responsive element binding factor 2	4.90112	0
AT5G65630	5	26229441	26229636	534	promoter-TSS	36	GTE7	global transcription factor group E7	2.63764	2.41561e-165
AT3G47040	3	17327683	17328015	528	promoter-TSS	-697	AT3G47040	Glycosyl hydrolase family protein	2.48289	5.59717e-29
AT4G16820	4	9467200	9467700	528	promoter-TSS	-62	PLA-I{beta]2	alpha/beta-Hydrolases superfamily protein	2.84821	0.00468412
AT1G56660	1	21237627	21238128	527	promoter-TSS	38	AT1G56660	MAEBL domain protein	2.16083	1.30272e-77
AT5G01550	5	216414	216814	527	exon	159	LECRKA4.2	lectin receptor kinase a4.1	4.35812	2.1619e-42
AT3G04000	3	1034454	1034700	527	promoter-TSS	-661	AT3G04000	NAD(P)-binding Rossmann-fold superfamily protein	2.58412	1.1885e-83
AT4G37050	4	17461036	17461433	527	TTS	-1464	PLP4	PATATIN-like protein 4	2.71754	2.01019e-22
AT3G22890	3	8111110	8111324	526	Intergenic	-1397	APS1	ATP sulfurylase 1	3.08644	3.3468e-213
AT2G31230	2	13307806	13308508	525	promoter-TSS	-585	ERF15	ethylene-responsive element binding factor 15	2.03452	2.8831e-17
AT1G72280	1	27214569	27214854	523	promoter-TSS	-23	ERO1	endoplasmic reticulum oxidoreductins 1	2.00553	4.48663e-13
AT1G21270	1	7443711	7443911	521	promoter-TSS	-938	WAK2	wall-associated kinase 2	2.04775	3.58946e-06
AT4G36830	4	17348363	17348748	519	promoter-TSS	-807	HOS3-1	GNS1/SUR4 membrane protein family	2.16535	0.0244185
AT1G08090	1	2522581	2522814	519	Intergenic	-1326	NRT2:1	nitrate transporter 2:1	2.54333	8.63859e-07
AT2G45300	2	18676915	18677431	519	promoter-TSS	-138	AT2G45300	RNA 3'-terminal phosphate cyclase/enolpyruvate transferase, alpha/beta	2.15938	9.10687e-85
AT5G35735	5	13903988	13904220	518	promoter-TSS	-886	AT5G35735	Auxin-responsive family protein	2.50131	1.60382e-86
AT1G80450	1	30244515	30244852	513	exon	266	AT1G80450	VQ motif-containing protein	2.60345	1.73409e-32
AT3G15170	3	5108470	5108848	511	TTS	-1123	CUC1	NAC (No Apical Meristem) domain transcriptional regulator superfamily protein	2.06011	0.0230395
AT5G40240	5	16084349	16084843	510	exon	617	UMAMIT40	nodulin MtN21 /EamA-like transporter family protein	3.95129	3.85354e-174
AT5G61000	5	24552609	24552914	510	promoter-TSS	94	RPA70D	Replication factor-A protein 1-like protein	3.80452	2.25948e-34
AT5G57220	5	23186724	23186950	510	Intergenic	-1003	CYP81F2	cytochrome P450, family 81, subfamily F, polypeptide 2	3.73264	7.54997e-251
AT4G31500	4	15275104	15275336	509	TTS	184	CYP83B1	cytochrome P450, family 83, subfamily B, polypeptide 1	4.69036	0
AT3G23230	3	8290785	8291030	509	promoter-TSS	-743	TDR1	Integrase-type DNA-binding superfamily protein	5.43447	1.19252e-73
AT1G29230	1	10214611	10215062	508	exon	155	CIPK18	CBL-interacting protein kinase 18	4.18168	1.46454e-25
AT3G56200	3	20849875	20850184	508	exon	267	AT3G56200	Transmembrane amino acid transporter family protein	2.88674	4.29057e-112
AT3G54640	3	20225117	20225513	507	TTS	208	TSA1	tryptophan synthase alpha chain	2.34144	1.593e-90
AT1G23710	1	8384410	8385192	504	promoter-TSS	-387	AT1G23710	hypothetical protein (DUF1645)	2.36967	2.81133e-108
AT3G48350	3	17904851	17905243	502	promoter-TSS	-678	CEP3	Cysteine proteinases superfamily protein	2.54259	8.62622e-16
AT1G15210	1	5237102	5237483	502	promoter-TSS	-406	ABCG35	pleiotropic drug resistance 7	2.01046	1.5443e-39
AT5G03630	5	925468	925690	501	promoter-TSS	-851	ATMDAR2	Pyridine nucleotide-disulfide oxidoreductase family protein	2.27582	8.24319e-121
AT4G37390	4	17578754	17579155	500	promoter-TSS	-664	BRU6	Auxin-responsive GH3 family protein	5.20114	0
AT4G37540	4	17640568	17640807	499	exon	238	LBD39	LOB domain-containing protein 39	2.14349	8.78961e-58
AT1G70230	1	26449584	26449838	497	promoter-TSS	-455	TBL27	TRICHOME BIREFRINGENCE-LIKE 27	2.18974	1.61023e-38
AT5G66580	5	26572228	26572681	496	exon	189	AT5G66580	hypothetical protein	2.56796	3.75332e-18
AT5G14700	5	4743360	4743562	495	promoter-TSS	51	AT5G14700	NAD(P)-binding Rossmann-fold superfamily protein	2.35003	1.74069e-08
AT2G18210	2	7925763	7925985	494	promoter-TSS	44	AT2G18210	hypothetical protein	2.16072	2.49051e-05
AT4G23250	4	12167030	12167238	494	promoter-TSS	-108	EMB1290	cysteine-rich receptor-like protein kinase 17	3.12105	3.82171e-47
AT1G78410	1	29502465	29502675	493	promoter-TSS	64	AT1G78410	VQ motif-containing protein	5.1593	1.34082e-23
AT4G21920	4	11637743	11638214	493	TTS	-1258	AT4G21920	hypothetical protein	3.92594	6.27395e-32
AT4G04490	4	2234861	2235077	493	promoter-TSS	-280	CRK36	cysteine-rich RLK (RECEPTOR-like protein kinase) 36	5.80945	1.2683e-31
AT4G25433	4	13001785	13002081	493	promoter-TSS	15	AT4G25433	peptidoglycan-binding LysM domain-containing protein	5.34694	1.10498e-08
AT3G45530	3	16704443	16704781	493	Intergenic	-1153	AT3G45530	Cysteine/Histidine-rich C1 domain family protein	2.52607	3.48212e-07
AT1G20490	1	7099824	7100076	493	promoter-TSS	-58	AT1G20490	AMP-dependent synthetase and ligase family protein	4.55515	3.81897e-108
AT3G55740	3	20694765	20695018	492	promoter-TSS	-544	PROT2	proline transporter 2	2.73858	4.87519e-51
AT1G28360	1	9951718	9951973	491	promoter-TSS	83	ERF12	ERF domain protein 12	4.19429	1.21272e-34
AT2G37980	2	15896832	15897024	488	exon	877	AT2G37980	O-fucosyltransferase family protein	3.4997	3.38396e-186
AT4G35110	4	16714809	16715097	487	promoter-TSS	-50	AT4G35110	phospholipase-like protein (PEARLI 4) family protein	2.09856	4.79259e-26
AT2G45680	2	18822825	18823017	486	TTS	-1032	TCP9	TCP family transcription factor	2.38161	3.95909e-86
AT1G78050	1	29347292	29348072	486	TTS	101	PGM	phosphoglycerate/bisphosphoglycerate mutase	3.54399	5.09191e-73
AT2G46420	2	19053019	19053291	485	promoter-TSS	-531	AT2G46420	helicase with zinc finger protein	2.44172	8.22962e-30
AT1G05675	1	1702645	1702958	485	promoter-TSS	-52	AT1G05675	UDP-Glycosyltransferase superfamily protein	6.16908	6.62393e-78
AT1G68795	1	25841552	25841782	484	promoter-TSS	19	CLE12	CLAVATA3/ESR-RELATED 12	3.43954	1.6589e-17
AT3G06500	3	2011548	2012166	484	promoter-TSS	-136	A/N-InvC	Plant neutral invertase family protein	2.00872	2.78164e-62
AT1G56250	1	21063725	21064102	484	promoter-TSS	-866	PP2-B14	phloem protein 2-B14	5.79837	1.36726e-64
AT4G20000	4	10837265	10837525	484	promoter-TSS	-915	AT4G20000	VQ motif-containing protein	2.98858	3.81051e-07
AT2G30550	2	13014836	13015191	483	exon	154	AT2G30550	alpha/beta-Hydrolases superfamily protein	2.53809	1.69448e-93
AT3G11660	3	3680602	3680791	481	promoter-TSS	-753	NHL1	NDR1/HIN1-like 1	3.71329	1.46975e-167
AT2G35658	2	14990951	14991122	480	promoter-TSS	-105	AT2G35658	transmembrane protein	2.00724	3.46365e-10
AT3G60690	3	22434430	22434695	479	promoter-TSS	-302	AT3G60690	SAUR-like auxin-responsive protein family	2.44284	5.44354e-56
AT2G34180	2	14432632	14432950	478	promoter-TSS	-309	CIPK13	CBL-interacting protein kinase 13	3.55465	1.20607e-129
AT1G11330	1	3809758	3810273	478	promoter-TSS	-206	AT1G11330	S-locus lectin protein kinase family protein	3.06243	5.58232e-112
AT1G70530	1	26592295	26592502	477	promoter-TSS	-622	CRK3	cysteine-rich RLK (RECEPTOR-like protein kinase) 3	2.25662	1.32898e-96
AT1G15520	1	5338278	5338546	476	promoter-TSS	-86	ABCG40	pleiotropic drug resistance 12	3.63872	2.88561e-15
AT1G17380	1	5956427	5956647	476	exon	718	JAZ5	jasmonate-zim-domain protein 5	3.44084	1.39092e-20
AT2G37980	2	15897942	15898339	476	promoter-TSS	-335	AT2G37980	O-fucosyltransferase family protein	3.4997	3.38396e-186
AT1G78850	1	29644822	29645166	476	Intergenic	-1459	AT1G78850	D-mannose binding lectin protein with Apple-like carbohydrate-binding domain-containing protein	2.33393	2.13687e-127
AT4G37050	4	17459738	17460031	476	promoter-TSS	-114	PLP4	PATATIN-like protein 4	2.71754	2.01019e-22
AT5G47910	5	19397013	19397907	474	exon	419	RBOHD	respiratory burst oxidase homologue D	2.52865	7.8236e-68
AT2G32510	2	13800344	13800604	473	promoter-TSS	-375	MAPKKK17	mitogen-activated protein kinase kinase kinase 17	2.86921	1.0103e-18
AT1G65390	1	24292022	24292324	470	promoter-TSS	-317	PP2-A5	phloem protein 2 A5	2.95413	3.15939e-11
AT4G23190	4	12143942	12144194	469	promoter-TSS	-210	CRK11	cysteine-rich RLK (RECEPTOR-like protein kinase) 11	2.81849	8.18043e-115
AT5G58680	5	23709272	23709509	469	TTS	137	AT5G58680	ARM repeat superfamily protein	2.00067	0.0188216
AT3G50270	3	18635055	18635320	469	promoter-TSS	-571	AT3G50270	HXXXD-type acyl-transferase family protein	2.16386	1.45495e-20
AT1G78120	1	29397260	29397528	468	Intergenic	-1289	TPR12	Tetratricopeptide repeat (TPR)-like superfamily protein	5.15834	8.45183e-102
AT1G70170	1	26423783	26424023	468	promoter-TSS	29	MMP	matrix metalloproteinase	2.58354	2.36553e-13
AT5G45340	5	18371898	18372157	468	Intergenic	-1006	CYP707A3	cytochrome P450, family 707, subfamily A, polypeptide 3	3.26523	4.8346e-94
AT1G71520	1	26937245	26937590	468	promoter-TSS	-952	AT1G71520	Integrase-type DNA-binding superfamily protein	2.57007	1.60469e-13
AT4G23810	4	12393039	12393286	467	TTS	820	WRKY53	WRKY family transcription factor	3.16591	2.44463e-28
AT1G28480	1	10015079	10015313	467	promoter-TSS	-940	GRX480	Thioredoxin superfamily protein	4.01113	2.46678e-16
AT4G25350	4	12966320	12966618	466	exon	160	SHB1	EXS (ERD1/XPR1/SYG1) family protein	2.33539	8.9166e-18
AT1G03050	1	707366	707581	466	promoter-TSS	-12	AT1G03050	ENTH/ANTH/VHS superfamily protein	4.61518	3.33381e-06
AT5G05730	5	1722620	1722970	465	TTS	138	ASA1	anthranilate synthase alpha subunit 1	2.87436	4.17221e-152
AT1G08650	1	2752091	2752356	465	promoter-TSS	69	PPCK1	phosphoenolpyruvate carboxylase kinase 1	2.46446	3.41339e-34
AT4G28560	4	14117709	14117900	463	promoter-TSS	-437	RIC7	ROP-interactive CRIB motif-containing protein 7	3.15557	0.000328669
AT1G11125	1	3719256	3719472	461	exon	712	AT1G11125	hypothetical protein	3.1971	0.00089155
AT4G24110	4	12520042	12520415	461	TTS	670	AT4G24110	NADP-specific glutamate dehydrogenase	3.05511	3.22251e-160
AT1G74100	1	27865855	27866053	461	promoter-TSS	-260	SOT16	sulfotransferase 16	3.57864	1.58634e-156
AT2G47190	2	19376574	19376925	461	promoter-TSS	764	MYB2	myb domain protein 2	3.71434	1.62087e-38
AT2G31945	2	13581243	13581662	460	promoter-TSS	-82	AT2G31945	transmembrane protein	2.58524	3.19586e-61
AT3G59300	3	21918437	21918766	460	promoter-TSS	-479	AT3G59300	Pentatricopeptide repeat (PPR) superfamily protein	2.03308	6.68066e-65
AT4G26200	4	13275093	13275387	459	promoter-TSS	40	ACS7	1-amino-cyclopropane-1-carboxylate synthase 7	2.62557	8.14969e-35
AT2G30550	2	13013824	13014243	459	promoter-TSS	-826	AT2G30550	alpha/beta-Hydrolases superfamily protein	2.53809	1.69448e-93
AT1G20310	1	7031613	7031880	459	promoter-TSS	-324	AT1G20310	syringolide-induced protein	6.11197	1.22571e-20
AT2G22330	2	9488319	9488538	459	promoter-TSS	-114	CYP79B3	cytochrome P450, family 79, subfamily B, polypeptide 3	2.43574	4.63322e-36
AT1G11330	1	3809095	3809361	457	promoter-TSS	-993	AT1G11330	S-locus lectin protein kinase family protein	3.06243	5.58232e-112
AT4G37530	4	17633371	17634083	456	promoter-TSS	-969	AT4G37530	Peroxidase superfamily protein	2.12521	4.8379e-87
AT2G19810	2	8550040	8550271	455	promoter-TSS	-98	OZF1	CCCH-type zinc finger family protein	3.45475	4.15295e-192
AT4G34410	4	16450729	16450977	454	Intergenic	-1023	RRTF1	redox responsive transcription factor 1	3.70975	4.89331e-33
AT3G53600	3	19875337	19875562	453	promoter-TSS	74	AT3G53600	C2H2-type zinc finger family protein	2.44137	0.00203247
AT4G37260	4	17539681	17540080	453	promoter-TSS	-610	MYB73	myb domain protein 73	2.22919	1.31094e-116
AT1G11700	1	3944255	3944576	452	TTS	-1169	AT1G11700	senescence regulator (Protein of unknown function, DUF584)	2.05521	2.41282e-31
AT4G04955	4	2525075	2525360	451	promoter-TSS	-123	ALN	allantoinase	3.39286	2.24917e-195
AT4G34200	4	16376417	16376751	450	promoter-TSS	82	EDA9	D-3-phosphoglycerate dehydrogenase	2.43235	1.30152e-132
AT4G05020	4	2572112	2572392	450	promoter-TSS	-175	NDB2	NAD(P)H dehydrogenase B2	3.48436	8.61004e-82
AT1G07870	1	2432537	2432719	448	promoter-TSS	-571	AT1G07870	Protein kinase superfamily protein	2.20468	6.31327e-46
AT3G63060	3	23301461	23301664	447	promoter-TSS	303	EDL3	EID1-like 3	2.91524	2.26561e-09
AT2G02340	2	616995	617623	446	promoter-TSS	13	PP2-B8	phloem protein 2-B8	3.75644	3.44364e-05
AT5G45340	5	18370919	18371207	445	promoter-TSS	-42	CYP707A3	cytochrome P450, family 707, subfamily A, polypeptide 3	3.26523	4.8346e-94
AT4G11280	4	6863890	6864194	445	promoter-TSS	63	ACS6	1-aminocyclopropane-1-carboxylic acid (acc) synthase 6	2.39445	7.37812e-41
AT3G62090	3	22991074	22991422	444	promoter-TSS	-539	PIL2	phytochrome interacting factor 3-like 2	2.79239	4.50536e-73
AT2G31990	2	13613687	13613885	443	promoter-TSS	-58	AT2G31990	Exostosin family protein	2.35594	8.97875e-23
AT3G54110	3	20038619	20038890	443	promoter-TSS	84	PUMP1	plant uncoupling mitochondrial protein 1	2.00938	9.11539e-79
AT4G21920	4	11636504	11636692	442	exon	122	AT4G21920	hypothetical protein	3.92594	6.27395e-32
AT3G20860	3	7305193	7305824	442	promoter-TSS	-672	NEK5	Serine/Threonine kinase catalytic domain protein	2.85245	1.17684e-34
AT4G02940	4	1305341	1305528	441	promoter-TSS	-879	AT4G02940	oxidoreductase, 2OG-Fe(II) oxygenase family protein	4.36291	0
AT3G14060	3	4657576	4657933	440	promoter-TSS	-31	AT3G14060	hypothetical protein	2.71967	3.09768e-38
AT2G43120	2	17927110	17927412	437	promoter-TSS	80	AT2G43120	RmlC-like cupins superfamily protein	4.29423	3.49272e-243
AT5G10830	5	3423361	3423928	437	promoter-TSS	263	AT5G10830	S-adenosyl-L-methionine-dependent methyltransferases superfamily protein	3.8376	4.21644e-81
AT1G29230	1	10213902	10214253	436	promoter-TSS	-604	CIPK18	CBL-interacting protein kinase 18	4.18168	1.46454e-25
AT3G14880	3	5005450	5005709	434	promoter-TSS	-947	AT3G14880	transcription factor-like protein	3.94236	3.73195e-07
AT1G21210	1	7423670	7424057	434	promoter-TSS	159	WAK4	wall associated kinase 4	2.22498	1.42168e-08
AT3G09920	3	3044791	3045100	431	promoter-TSS	44	PIP5K9	phosphatidyl inositol monophosphate 5 kinase	2.39495	8.68739e-121
AT2G28570	2	12241127	12241663	430	promoter-TSS	-371	AT2G28570	hypothetical protein	3.25851	4.44604e-111
AT5G53420	5	21673412	21673613	429	promoter-TSS	54	AT5G53420	CCT motif family protein	3.76292	0
AT2G25460	2	10836144	10836491	429	promoter-TSS	-834	AT2G25460	EEIG1/EHBP1 protein amino-terminal domain protein	2.43271	1.50137e-95
AT1G53625	1	20014671	20015150	429	exon	128	AT1G53625	hypothetical protein	4.19441	3.54548e-65
AT1G23710	1	8383587	8384018	427	Intergenic	-1386	AT1G23710	hypothetical protein (DUF1645)	2.36967	2.81133e-108
AT1G48870	1	18074805	18075182	427	promoter-TSS	-513	AT1G48870	Transducin/WD40 repeat-like superfamily protein	2.21781	0.000362323
AT1G09650	1	3125186	3125467	427	TTS	151	AT1G09650	F-box and associated interaction domains-containing protein	2.69678	3.42859e-06
AT5G66580	5	26571038	26571235	427	TTS	-1129	AT5G66580	hypothetical protein	2.56796	3.75332e-18
AT1G03850	1	978187	978616	426	promoter-TSS	-490	GRXS13	Glutaredoxin family protein	2.29628	1.77342e-108
AT4G27300	4	13672203	13672916	425	promoter-TSS	-146	AT4G27300	S-locus lectin protein kinase family protein	3.26754	4.66459e-167
AT1G65730	1	24441609	24441931	425	promoter-TSS	-618	YSL7	YELLOW STRIPE like 7	4.0211	4.03138e-199
AT1G68450	1	25661948	25662539	425	promoter-TSS	33	PDE337	VQ motif-containing protein	4.40401	2.97408e-52
AT1G75170	1	28213653	28214031	425	promoter-TSS	176	AT1G75170	Sec14p-like phosphatidylinositol transfer family protein	3.53562	3.26006e-156
[truncated: 582 more rows]
