# Supplementary material for: Integrative genome-wide analysis reveals the role of WIP proteins in inhibition of growth and development
Source: Commun Biol. 2020 May 15;3:239. doi: 10.1038/s42003-020-0969-2 (PMC7229033; doi:10.1038/s42003-020-0969-2)
Supplement: Supplementary file 5 — Supplementary Data 4 [file 42003_2020_969_MOESM5_ESM.xlsx]

## Sheet: TT1_UP
ID	GO term	GeneRatio	BgRatio	FDR
GO:0010200	response to chitin	119/738	421/20876	3.44761e-71
GO:0009723	response to ethylene	95/738	353/20876	2.4408e-54
GO:0035556	intracellular signal transduction	109/738	495/20876	2.64098e-53
GO:0009753	response to jasmonic acid	100/738	474/20876	6.50418e-47
GO:0045088	regulation of innate immune response	90/738	419/20876	1.00677e-42
GO:0002682	regulation of immune system process	90/738	424/20876	2.1373e-42
GO:0010363	regulation of plant-type hypersensitive response	84/738	371/20876	8.57458e-42
GO:0006612	protein targeting to membrane	84/738	374/20876	1.39732e-41
GO:0010941	regulation of cell death	87/738	404/20876	1.39732e-41
GO:0080135	regulation of cellular response to stress	85/738	385/20876	1.60715e-41
GO:0009627	systemic acquired resistance	90/738	446/20876	9.23708e-41
GO:0009626	plant-type hypersensitive response	85/738	400/20876	2.71938e-40
GO:0009863	salicylic acid mediated signaling pathway	79/738	353/20876	3.98709e-39
GO:0071236	cellular response to antibiotic	80/738	364/20876	4.82944e-39
GO:0035690	cellular response to drug	82/738	390/20876	1.47254e-38
GO:0042537	benzene-containing compound metabolic process	67/738	261/20876	3.78526e-37
GO:0009696	salicylic acid metabolic process	62/738	222/20876	1.0582e-36
GO:0009751	response to salicylic acid	85/738	473/20876	1.08646e-34
GO:0097306	cellular response to alcohol	63/738	263/20876	4.24614e-33
GO:0046189	phenol-containing compound biosynthetic process	57/738	221/20876	9.26152e-32
GO:0002679	respiratory burst involved in defense response	44/738	121/20876	1.46528e-31
GO:0045730	respiratory burst	44/738	121/20876	1.46528e-31
GO:0048585	negative regulation of response to stimulus	70/738	367/20876	3.44586e-30
GO:0016999	antibiotic metabolic process	79/738	470/20876	3.44586e-30
GO:0000165	MAPK cascade	54/738	221/20876	7.53796e-29
GO:0023014	signal transduction by protein phosphorylation	54/738	221/20876	7.53796e-29
GO:0009692	ethylene metabolic process	39/738	119/20876	3.9721e-26
GO:0009693	ethylene biosynthetic process	39/738	119/20876	3.9721e-26
GO:0043449	cellular alkene metabolic process	39/738	119/20876	3.9721e-26
GO:0043450	alkene biosynthetic process	39/738	119/20876	3.9721e-26
GO:1900673	olefin metabolic process	39/738	119/20876	3.9721e-26
GO:1900674	olefin biosynthetic process	39/738	119/20876	3.9721e-26
GO:0010310	regulation of hydrogen peroxide metabolic process	47/738	186/20876	7.0038e-26
GO:0009611	response to wounding	61/738	335/20876	3.05009e-25
GO:0052542	defense response by callose deposition	28/738	63/20876	4.03306e-23
GO:0009595	detection of biotic stimulus	34/738	104/20876	8.74131e-23
GO:0042743	hydrogen peroxide metabolic process	53/738	334/20876	4.31999e-19
GO:0034976	response to endoplasmic reticulum stress	53/738	357/20876	8.96087e-18
GO:0009415	response to water	58/738	426/20876	1.26584e-17
GO:0052545	callose localization	28/738	97/20876	3.35095e-17
GO:0043900	regulation of multi-organism process	33/738	146/20876	1.09988e-16
GO:0002252	immune effector process	45/738	280/20876	1.71866e-16
GO:0042538	hyperosmotic salinity response	34/738	161/20876	3.19493e-16
GO:0071369	cellular response to ethylene stimulus	32/738	144/20876	5.67062e-16
GO:0042435	indole-containing compound biosynthetic process	30/738	133/20876	3.42795e-15
GO:0042430	indole-containing compound metabolic process	31/738	147/20876	8.14135e-15
GO:0006865	amino acid transport	39/738	255/20876	1.27689e-13
GO:0009404	toxin metabolic process	36/738	223/20876	2.46798e-13
GO:0009695	jasmonic acid biosynthetic process	28/738	136/20876	3.71545e-13
GO:0030968	endoplasmic reticulum unfolded protein response	31/738	185/20876	5.36784e-12
GO:0006986	response to unfolded protein	31/738	187/20876	6.9811e-12
GO:0034620	cellular response to unfolded protein	31/738	187/20876	6.9811e-12
GO:0035967	cellular response to topologically incorrect protein	31/738	187/20876	6.9811e-12
GO:0002237	response to molecule of bacterial origin	23/738	101/20876	7.05187e-12
GO:0009851	auxin biosynthetic process	24/738	124/20876	9.15704e-11
GO:0009684	indoleacetic acid biosynthetic process	22/738	109/20876	2.79424e-10
GO:0098754	detoxification	31/738	226/20876	1.00562e-09
GO:0009310	amine catabolic process	22/738	117/20876	1.14028e-09
GO:0042402	cellular biogenic amine catabolic process	22/738	117/20876	1.14028e-09
GO:0010583	response to cyclopentenone	24/738	148/20876	3.94306e-09
GO:0001666	response to hypoxia	18/738	100/20876	1.02342e-07
GO:0046218	indolalkylamine catabolic process	16/738	79/20876	1.11934e-07
GO:0044550	secondary metabolite biosynthetic process	33/738	317/20876	2.53164e-07
GO:0071456	cellular response to hypoxia	9/738	24/20876	5.0448e-07
GO:0009963	positive regulation of flavonoid biosynthetic process	17/738	103/20876	8.75115e-07
GO:0006888	ER to Golgi vesicle-mediated transport	15/738	89/20876	3.45523e-06
GO:0015696	ammonium transport	9/738	31/20876	5.71615e-06
GO:0010112	regulation of systemic acquired resistance	6/738	12/20876	9.50994e-06
GO:0032101	regulation of response to external stimulus	9/738	34/20876	1.24818e-05
GO:0009813	flavonoid biosynthetic process	23/738	217/20876	1.81766e-05
GO:0035304	regulation of protein dephosphorylation	17/738	140/20876	5.75861e-05
GO:0052482	defense response by cell wall thickening	6/738	16/20876	6.68665e-05
GO:0052544	defense response by callose deposition in cell wall	6/738	16/20876	6.68665e-05
GO:0080167	response to karrikin	16/738	128/20876	6.95621e-05
GO:0009812	flavonoid metabolic process	23/738	244/20876	0.000116863
GO:0007568	aging	17/738	154/20876	0.000188482
GO:0019375	galactolipid biosynthetic process	13/738	99/20876	0.00025649
GO:0002831	regulation of response to biotic stimulus	7/738	30/20876	0.000371735
GO:0009612	response to mechanical stimulus	10/738	63/20876	0.000371735
GO:0016036	cellular response to phosphate starvation	15/738	133/20876	0.000406525
GO:0042631	cellular response to water deprivation	10/738	66/20876	0.000547985
GO:0071462	cellular response to water stimulus	10/738	66/20876	0.000547985
GO:0019757	glycosinolate metabolic process	19/738	205/20876	0.000685343
GO:0019760	glucosinolate metabolic process	19/738	205/20876	0.000685343
GO:0010150	leaf senescence	10/738	72/20876	0.00109318
GO:0090693	plant organ senescence	10/738	72/20876	0.00109318
GO:0006470	protein dephosphorylation	17/738	181/20876	0.00123011
GO:0009646	response to absence of light	7/738	37/20876	0.00134793
GO:0006979	response to oxidative stress	33/738	486/20876	0.00139648
GO:0034605	cellular response to heat	5/738	18/20876	0.00153438
GO:0016311	dephosphorylation	18/738	207/20876	0.00200969
GO:0010167	response to nitrate	17/738	197/20876	0.00309173
GO:0032350	regulation of hormone metabolic process	6/738	32/20876	0.00367342
GO:0009991	response to extracellular stimulus	26/738	373/20876	0.00384237
GO:0010193	response to ozone	6/738	36/20876	0.00663348
GO:0045926	negative regulation of growth	4/738	16/20876	0.00852817
GO:0071214	cellular response to abiotic stimulus	14/738	165/20876	0.00936024
GO:0104004	cellular response to environmental stimulus	14/738	165/20876	0.00936024
GO:0010648	negative regulation of cell communication	8/738	69/20876	0.0120516
GO:0023057	negative regulation of signaling	8/738	69/20876	0.0120516
GO:0062012	regulation of small molecule metabolic process	7/738	55/20876	0.012741
GO:0071496	cellular response to external stimulus	23/738	350/20876	0.0138421
GO:1901420	negative regulation of response to alcohol	5/738	30/20876	0.0149118
GO:1905958	negative regulation of cellular response to alcohol	5/738	30/20876	0.0149118
GO:0048527	lateral root development	11/738	126/20876	0.0200756
GO:0052543	callose deposition in cell wall	6/738	48/20876	0.0257654
GO:0052386	cell wall thickening	6/738	49/20876	0.0281456
GO:0016998	cell wall macromolecule catabolic process	3/738	12/20876	0.029119
GO:1905957	regulation of cellular response to alcohol	6/738	51/20876	0.0336026

## Sheet: NTT_UP
ID	GO term	GeneRatio	BgRatio	FDR
GO:0010200	response to chitin	78/583	421/20876	1.26994e-38
GO:0009723	response to ethylene	72/583	353/20876	1.26994e-38
GO:0009753	response to jasmonic acid	68/583	474/20876	8.83182e-27
GO:0009611	response to wounding	57/583	335/20876	3.6656e-26
GO:0035556	intracellular signal transduction	67/583	495/20876	5.09157e-25
GO:0009751	response to salicylic acid	61/583	473/20876	1.40821e-21
GO:0045088	regulation of innate immune response	57/583	419/20876	2.70491e-21
GO:0002682	regulation of immune system process	57/583	424/20876	3.93522e-21
GO:0043067	regulation of programmed cell death	55/583	396/20876	4.40436e-21
GO:0080135	regulation of cellular response to stress	54/583	385/20876	6.24777e-21
GO:0010363	regulation of plant-type hypersensitive response	53/583	371/20876	6.24777e-21
GO:0006612	protein targeting to membrane	53/583	374/20876	8.50867e-21
GO:0009738	abscisic acid-activated signaling pathway	43/583	248/20876	2.66443e-20
GO:0071236	cellular response to antibiotic	51/583	364/20876	6.92796e-20
GO:0009626	plant-type hypersensitive response	53/583	400/20876	1.4035e-19
GO:0097306	cellular response to alcohol	43/583	263/20876	2.14142e-19
GO:0009692	ethylene metabolic process	30/583	119/20876	4.2883e-19
GO:0009693	ethylene biosynthetic process	30/583	119/20876	4.2883e-19
GO:0043449	cellular alkene metabolic process	30/583	119/20876	4.2883e-19
GO:0043450	alkene biosynthetic process	30/583	119/20876	4.2883e-19
GO:1900673	olefin metabolic process	30/583	119/20876	4.2883e-19
GO:1900674	olefin biosynthetic process	30/583	119/20876	4.2883e-19
GO:0035690	cellular response to drug	51/583	390/20876	8.92381e-19
GO:0042538	hyperosmotic salinity response	31/583	161/20876	3.67976e-16
GO:0009627	systemic acquired resistance	50/583	446/20876	1.23655e-15
GO:0009414	response to water deprivation	46/583	418/20876	4.47063e-14
GO:0042430	indole-containing compound metabolic process	27/583	147/20876	1.29534e-13
GO:0009310	amine catabolic process	24/583	117/20876	2.98608e-13
GO:0042402	cellular biogenic amine catabolic process	24/583	117/20876	2.98608e-13
GO:0002679	respiratory burst involved in defense response	23/583	121/20876	5.24959e-12
GO:0045730	respiratory burst	23/583	121/20876	5.24959e-12
GO:0042435	indole-containing compound biosynthetic process	24/583	133/20876	5.24959e-12
GO:0031348	negative regulation of defense response	33/583	277/20876	3.9612e-11
GO:0044550	secondary metabolite biosynthetic process	35/583	317/20876	7.61769e-11
GO:0009963	positive regulation of flavonoid biosynthetic process	20/583	103/20876	1.12349e-10
GO:0042537	benzene-containing compound metabolic process	31/583	261/20876	1.83804e-10
GO:0000165	MAPK cascade	28/583	221/20876	3.69136e-10
GO:0023014	signal transduction by protein phosphorylation	28/583	221/20876	3.69136e-10
GO:0071369	cellular response to ethylene stimulus	22/583	144/20876	1.24127e-09
GO:0016999	antibiotic metabolic process	41/583	470/20876	1.70992e-09
GO:0046218	indolalkylamine catabolic process	16/583	79/20876	5.8893e-09
GO:2000377	regulation of reactive oxygen species metabolic process	25/583	205/20876	8.26488e-09
GO:0046189	phenol-containing compound biosynthetic process	26/583	221/20876	8.26488e-09
GO:0009695	jasmonic acid biosynthetic process	20/583	136/20876	1.51007e-08
GO:0052482	defense response by cell wall thickening	8/583	16/20876	4.14013e-08
GO:0052544	defense response by callose deposition in cell wall	8/583	16/20876	4.14013e-08
GO:0009595	detection of biotic stimulus	17/583	104/20876	4.75444e-08
GO:0009812	flavonoid metabolic process	26/583	244/20876	6.04068e-08
GO:0009684	indoleacetic acid biosynthetic process	17/583	109/20876	9.58702e-08
GO:0009813	flavonoid biosynthetic process	24/583	217/20876	1.07551e-07
GO:0009851	auxin biosynthetic process	18/583	124/20876	1.08415e-07
GO:0052542	defense response by callose deposition	13/583	63/20876	1.53849e-07
GO:0072593	reactive oxygen species metabolic process	32/583	374/20876	2.1641e-07
GO:0009805	coumarin biosynthetic process	12/583	54/20876	2.22541e-07
GO:0019757	glycosinolate metabolic process	21/583	205/20876	2.7722e-06
GO:0019760	glucosinolate metabolic process	21/583	205/20876	2.7722e-06
GO:0002252	immune effector process	25/583	280/20876	2.96257e-06
GO:0015711	organic anion transport	25/583	302/20876	1.1314e-05
GO:0052545	callose localization	13/583	97/20876	2.30151e-05
GO:0010150	leaf senescence	11/583	72/20876	3.54968e-05
GO:0090693	plant organ senescence	11/583	72/20876	3.54968e-05
GO:0034976	response to endoplasmic reticulum stress	26/583	357/20876	6.66571e-05
GO:0009267	cellular response to starvation	23/583	294/20876	6.84595e-05
GO:0042594	response to starvation	23/583	302/20876	9.78747e-05
GO:0043900	regulation of multi-organism process	15/583	146/20876	9.78747e-05
GO:0019374	galactolipid metabolic process	12/583	100/20876	0.000146402
GO:0002237	response to molecule of bacterial origin	12/583	101/20876	0.00015904
GO:0007568	aging	15/583	154/20876	0.000178017
GO:0071456	cellular response to hypoxia	6/583	24/20876	0.000248315
GO:0010167	response to nitrate	17/583	197/20876	0.000248315
GO:0052543	callose deposition in cell wall	8/583	48/20876	0.000301411
GO:0052386	cell wall thickening	8/583	49/20876	0.000344702
GO:0080167	response to karrikin	13/583	128/20876	0.000365845
GO:0098754	detoxification	18/583	226/20876	0.000400244
GO:0010583	response to cyclopentenone	14/583	148/20876	0.000406731
GO:0001666	response to hypoxia	11/583	100/20876	0.000602442
GO:0010029	regulation of seed germination	9/583	70/20876	0.000743017
GO:0071496	cellular response to external stimulus	23/583	350/20876	0.000763696
GO:0016115	terpenoid catabolic process	4/583	11/20876	0.000870395
GO:0030968	endoplasmic reticulum unfolded protein response	15/583	185/20876	0.00114144
GO:0006986	response to unfolded protein	15/583	187/20876	0.00124872
GO:0034620	cellular response to unfolded protein	15/583	187/20876	0.00124872
GO:0035967	cellular response to topologically incorrect protein	15/583	187/20876	0.00124872
GO:0071214	cellular response to abiotic stimulus	13/583	165/20876	0.00360496
GO:0104004	cellular response to environmental stimulus	13/583	165/20876	0.00360496
GO:1901361	organic cyclic compound catabolic process	26/583	496/20876	0.0079127
GO:0032101	regulation of response to external stimulus	5/583	34/20876	0.0108709
GO:0042631	cellular response to water deprivation	7/583	66/20876	0.0108709
GO:0071462	cellular response to water stimulus	7/583	66/20876	0.0108709
GO:0019439	aromatic compound catabolic process	25/583	488/20876	0.0126491
GO:0046700	heterocycle catabolic process	25/583	490/20876	0.0132764
GO:0044270	cellular nitrogen compound catabolic process	24/583	488/20876	0.0246455
GO:0000103	sulfate assimilation	3/583	14/20876	0.0272606
GO:0048878	chemical homeostasis	20/583	387/20876	0.0279946
GO:0015893	drug transport	5/583	44/20876	0.0316733
GO:0009612	response to mechanical stimulus	6/583	63/20876	0.0347214
GO:0048527	lateral root development	9/583	126/20876	0.0375324
GO:2001057	reactive nitrogen species metabolic process	3/583	16/20876	0.0387743

## Sheet: TT1_DOWN
ID	GO term	GeneRatio	BgRatio	FDR
GO:0009741	response to brassinosteroid	17/542	116/20876	9.03599e-06
GO:0015698	inorganic anion transport	24/542	256/20876	3.02034e-05
GO:0015706	nitrate transport	21/542	206/20876	3.02034e-05
GO:0010075	regulation of meristem growth	19/542	171/20876	3.02034e-05
GO:0000041	transition metal ion transport	22/542	231/20876	3.5629e-05
GO:0009828	plant-type cell wall loosening	9/542	35/20876	3.5629e-05
GO:0035266	meristem growth	19/542	179/20876	3.5629e-05
GO:0010167	response to nitrate	19/542	197/20876	0.000129765
GO:0048638	regulation of developmental growth	23/542	277/20876	0.000129765
GO:0010073	meristem maintenance	23/542	285/20876	0.000175323
GO:0048509	regulation of meristem development	20/542	224/20876	0.000175323
GO:0040008	regulation of growth	23/542	306/20876	0.000523969
GO:0006949	syncytium formation	6/542	22/20876	0.00132219
GO:0010016	shoot system morphogenesis	29/542	472/20876	0.00145555
GO:0016126	sterol biosynthetic process	15/542	164/20876	0.0018825
GO:0016125	sterol metabolic process	15/542	171/20876	0.00285608
GO:0009831	plant-type cell wall modification involved in multidimensional cell growth	6/542	26/20876	0.00285608
GO:0042547	cell wall modification involved in multidimensional cell growth	6/542	28/20876	0.0042235
GO:0009825	multidimensional cell growth	11/542	111/20876	0.00861779
GO:0010162	seed dormancy process	13/542	159/20876	0.0141417
GO:0022611	dormancy process	13/542	159/20876	0.0141417
GO:0009739	response to gibberellin	13/542	166/20876	0.0205025
GO:0006694	steroid biosynthetic process	15/542	218/20876	0.0289514
GO:0048481	plant ovule development	12/542	158/20876	0.0393368
GO:0010106	cellular response to iron ion starvation	10/542	116/20876	0.0393368
GO:0035670	plant-type ovary development	12/542	159/20876	0.0396508
GO:0009944	polarity specification of adaxial/abaxial axis	8/542	79/20876	0.0414602
GO:0009624	response to nematode	8/542	80/20876	0.0425589
GO:0006826	iron ion transport	10/542	120/20876	0.0425589
GO:0009943	adaxial/abaxial axis specification	8/542	81/20876	0.0425589
GO:0065001	specification of axis polarity	8/542	81/20876	0.0425589
GO:0010431	seed maturation	13/542	187/20876	0.0429084

## Sheet: NTT_DOWN
ID	GO term	GeneRatio	BgRatio	FDR
GO:0000041	transition metal ion transport	42/690	231/20876	1.44229e-16
GO:0010167	response to nitrate	35/690	197/20876	1.7391e-13
GO:0015706	nitrate transport	33/690	206/20876	1.83024e-11
GO:0055082	cellular chemical homeostasis	38/690	300/20876	3.43113e-10
GO:0010106	cellular response to iron ion starvation	23/690	116/20876	6.13202e-10
GO:0009825	multidimensional cell growth	22/690	111/20876	1.21512e-09
GO:0050801	ion homeostasis	39/690	343/20876	1.79222e-09
GO:0090627	plant epidermal cell differentiation	41/690	375/20876	1.79222e-09
GO:0010054	trichoblast differentiation	39/690	354/20876	3.33467e-09
GO:0009741	response to brassinosteroid	19/690	116/20876	3.15032e-07
GO:0010075	regulation of meristem growth	21/690	171/20876	7.78154e-06
GO:0035266	meristem growth	21/690	179/20876	1.63506e-05
GO:0009828	plant-type cell wall loosening	9/690	35/20876	4.45099e-05
GO:0031667	response to nutrient levels	29/690	335/20876	7.15191e-05
GO:0040008	regulation of growth	27/690	306/20876	0.000105005
GO:0043473	pigmentation	15/690	113/20876	0.000110107
GO:0043476	pigment accumulation	15/690	113/20876	0.000110107
GO:0043478	pigment accumulation in response to UV light	15/690	113/20876	0.000110107
GO:0043479	pigment accumulation in tissues in response to UV light	15/690	113/20876	0.000110107
GO:0043480	pigment accumulation in tissues	15/690	113/20876	0.000110107
GO:0043481	anthocyanin accumulation in tissues in response to UV light	15/690	113/20876	0.000110107
GO:0048638	regulation of developmental growth	25/690	277/20876	0.000133451
GO:0010073	meristem maintenance	25/690	285/20876	0.00021042
GO:0009742	brassinosteroid mediated signaling pathway	8/690	39/20876	0.000635627
GO:0043401	steroid hormone mediated signaling pathway	8/690	39/20876	0.000635627
GO:0071383	cellular response to steroid hormone stimulus	8/690	39/20876	0.000635627
GO:0009733	response to auxin	31/690	424/20876	0.000636503
GO:0071496	cellular response to external stimulus	27/690	350/20876	0.000758081
GO:0016125	sterol metabolic process	17/690	171/20876	0.000911009
GO:0007167	enzyme linked receptor protein signaling pathway	14/690	130/20876	0.00162914
GO:0007169	transmembrane receptor protein tyrosine kinase signaling pathway	14/690	130/20876	0.00162914
GO:0016126	sterol biosynthetic process	16/690	164/20876	0.00170994
GO:0009739	response to gibberellin	16/690	166/20876	0.00194403
GO:0009817	defense response to fungus, incompatible interaction	7/690	44/20876	0.00766133
GO:0009926	auxin polar transport	11/690	102/20876	0.00766133
GO:0042546	cell wall biogenesis	24/690	347/20876	0.00787742
GO:0048653	anther development	10/690	87/20876	0.00796186
GO:0006949	syncytium formation	5/690	22/20876	0.00855488
GO:0052541	plant-type cell wall cellulose metabolic process	5/690	24/20876	0.0118847
GO:0071669	plant-type cell wall organization or biogenesis	29/690	481/20876	0.017489
GO:0009411	response to UV	18/690	247/20876	0.0179364
GO:0006084	acetyl-CoA metabolic process	9/690	85/20876	0.0227647
GO:0071396	cellular response to lipid	24/690	381/20876	0.02358
GO:0052546	cell wall pectin metabolic process	6/690	41/20876	0.0242915
GO:0010393	galacturonan metabolic process	7/690	56/20876	0.026405
GO:0045488	pectin metabolic process	7/690	56/20876	0.026405
GO:0009668	plastid membrane organization	15/690	198/20876	0.0271445
GO:0010027	thylakoid membrane organization	15/690	198/20876	0.0271445
GO:0042793	plastid transcription	8/690	72/20876	0.0271445
GO:0009657	plastid organization	24/690	388/20876	0.0272156
GO:0008361	regulation of cell size	7/690	57/20876	0.0272718
GO:0009798	axis specification	9/690	92/20876	0.0340228
GO:0010583	response to cyclopentenone	12/690	148/20876	0.0376757
GO:0033865	nucleoside bisphosphate metabolic process	9/690	94/20876	0.0378815
GO:0033875	ribonucleoside bisphosphate metabolic process	9/690	94/20876	0.0378815
GO:0034032	purine nucleoside bisphosphate metabolic process	9/690	94/20876	0.0378815
