# Supplementary material for: Integrative genome-wide analysis reveals the role of WIP proteins in inhibition of growth and development
Source: Commun Biol. 2020 May 15;3:239. doi: 10.1038/s42003-020-0969-2 (PMC7229033; doi:10.1038/s42003-020-0969-2)
Supplement: Supplementary file 6 — Supplementary Data 5 [file 42003_2020_969_MOESM6_ESM.xlsx]

## Sheet: Feuil1
Motif	Details	Oligoname	Sequence
Clonning	tt1 complementation	pTT1_For	TGACAATTTATATGGCGGACGAG
		pTT1_Rev_SpeI	TGAACTAGTTGAATGTGGTGAATAGTTGTTGG
		TT1_For	GGGGACAAGTTTGTACAAAAAAGCAGGCTTCATGGAGTCACCACCAC
		TT1_Rev (+stop)	GGGGACCACTTTGTACAAGAAAGCTGGGTCCTATTAAAAAAACAAAG
	35S lines and complemented tt1 mutant	CmWIP1_For_B1	GGGGACAAGTTTGTACAAAAAAGCAGGCTTCATGGGTGATCCTAATC
		CmWIP1_Rev_B2	GGGGACCACTTTGTACAAGAAAGCTGGGTCCTATCATGTTTCAATATC
	Ectopic expression of TT1	pCRC_For	CAACCGATCGAGGTTAGGAAAATTTCTTAC
		pCRC_Rev_SPeI	TAGACTAGTGGTCTTTAGCGAATGGATTG
		pAP3_For	GATTTGATGGACTGTTTGGAGTTAGGACC
		pAP3_Rev_SpeI	TCTACTAGTATTCTTCTCTCTTTGTTTAATCT
		pGL1_For	GTTTGTTTGGCTTTATGTAGCCCC
		pGL1_Rev_SpeI	CCTTATACTAGTTCTTTTTTTATTCTCTGATTCCTTC
		pSLR_For	GTAGAAACGGCAAATTACGTAGATAAGTAG
		pSLR_Rev_SpeI	GACTAGTTCTCTTCTTGCTGTCTATATA
	TT1 and NTT CDS for DEX overexpresssing lines	TT1_For	GGGGACAAGTTTGTACAAAAAAGCAGGCTTCATGGAGTCACCACCAC
		TT1_Rev (+stop)	GGGGACCACTTTGTACAAGAAAGCTGGGTCCTATTAAAAAAACAAAG
		TT1_Rev Long (-Stop)	GGGGACCACTTTGTACAAGAAAGCTGGGTCTTAAAAAAACAAAGTCTC
		NTT_ATG Long	GGGGACAAGTTTGTACAAAAAAGCAGGCTTCATGACTGATCCTTATTCC
		NTT_Rev Long (+stop)	GGGGACCACTTTGTACAAGAAAGCTGGGTCCTATTTAGACTGCATT
		NTT_Rev Long (-Stop)	GGGGACCACTTTGTACAAGAAAGCTGGGTCTTTAGACTGCATTGAC
	Confirmation by PCR+ sequencing	pIJPB1-Geno-For	TAAACCGAAGGCGGGAAACGACAATC
		pIJPB1-Geno-Rev	GATAATCATCGCAAGACCGGCAACAGG
		CmWIP1_Geno_For	ATGGGTGATCCTAATCTCTCCATC
		CmWIP1_Geno_Rev	TCATGTTTCAATATCAGAAGCTG
		pTT1_Geno_For	ctctctccaacaactattcaccac
		TT1_Geno_Rev	TGTCCCCACATGTGCATCTGAAG
		pCRC-2417-Rev	gtttaaggatgttttctacactgcac
		pCRC_TT1_For	cccctagatccggtccctttaatttaa
		TT1-91-Rev	GGTTAGGGAAGAGATCAAGGGATTGG
		pAP3_TT1_For	GATTTGATGGACTGTTTGGAGTTAGGACC
		TT1-91-Rev	GGTTAGGGAAGAGATCAAGGGATTGG
		pGL1_TT1_For	CGTAGGGTAACAAAGGATAACGC
		pIJPB1-Geno-Rev	GATAATCATCGCAAGACCGGCAACAGG
		pSLR-1300-Rev	gttagacgttgcctccattggtc
		pSLR_TT1_For	gggattccatgcactacagcagatac
		pTT1_Geno_For	ctctctccaacaactattcaccac
		pLhGR-F	GGCTGAGTGGCTCCTTCA
		pLhGR-R	CAGGATGGACTGATCAGACT
		pOp6-TT1-R	CAAAGTCTCGGAGACAGATGA
		pOp6-NTT-R	GTGTTCTCCAGTCCCCTCGGAC
		pOp6-F	gacacgctgaagctagacgcg
		Dex_TT1_GFP_For	CGCTACAACAATCTTCAGATGC
		Dex_NTT_GFP_For	GGGTTTGATGAAGAAGATGAGC
		Dex_GFP_Rev	GTCGTCCTTGAAGAAGATGGTG
		Dex_LhGR_For	CTCTACCCTGCATGTATGACCA
		Dex_LhGR_Rev	TCATCCAGCGGATAGTTAATGA
RT_qPCR	tt1 complementation and 35S lines	TT1_RT_For	GCGCCGGAGCAAATTCTCATAG
		TT1_RT_Rev	TGTCCCCACATGTGCATCTGAAG
		CmWIP1_RT_For	TAGGGCTTCCAACTCCTTCCTCTT
		CmWIP1_RT_Rev	CTTGCAATTGATGGGTGTGATCTTCTTG
	Validation of RNA_seq data	TT1_RT_For	GCGCCGGAGCAAATTCTCATAG
		TT1_RT_Rev	TGTCCCCACATGTGCATCTGAAG
		NTT_RT_For	GGAGGAGAAGATGACGATGAAG
		NTT_RT_Rev	AGGGCCAATGAGAATCTGAG
		JAZ5_RT_For	AGCCGTTACTTGAAGGAGAAGG
		JAZ5_RT_Rev	TCCCTGGTGGATCGAATTTTCC
		JAZ8_RT_For	GATGTTACCCATCTTCAGGCAAG
		JAZ8_RT_Rev	AGGTCGACTTGTTTGGAGGATC
		ABO3_RT_For	CAGGTCTTGTGCCTCAAAGATC
		ABO3_RT_Rev	CATATTTCCTCCAGGTGAAGCC
		YSL9_RT_For	ACCAGCTCCCAAAGGCTACTAC
		YSL9_RT_Rev	GCTACGCCGAGGATGACAATAAG
		KAN_RT_For	GGATCAAAGGGCACAATCTG
		KAN_RT_Rev	TAATGGCCATGTCTCTCGTG
		ULT1_RT_For	GTTGGGTGTAACGATTGTGG
		ULT1_RT_Rev	CCAGTTTGGATCACCCATTG
		BZS1_RT_For	TAAACTAGCCGGGAAACATCTCC
		BZS1_RT_Rev	CCCCGCAAATATCACAAAGAGG
		BLH4_RT_For	CTCCGGCTGATCGGATTGAA
		BLH4_RT_Rev	CGCAGTAGTGGTTGTACCGT
	Housekeeping gene	ACT2_RT_For	GGTAACATTGTGCTCAGTGGTGG
		ACT2_RT_Rev	AACGACCTTAATCTTCATGCTGC
ChIP_qPCR	Enrichement on WSIP2 locus on Dex:TT1_GFP and Dex:NTT_GFP ChIP samples	ChIP_WSIP2_F_I	cctaaaagcccaaaccaatg
		ChIP_WSIP2_R_I	gctacttcaacagtccatccac
		ChIP_WSIP2_F_II	cctcttcttcctctctgctttg
		ChIP_WSIP2_R_II	tgcacgtgcgagaatatacg
		ChIP_WSIP2_F_III	aggatATGTCGTCACTCAGCAG
		ChIP_WSIP2_R_III	ccgacaatcaaaggaagagg
